# Supplementary material for: Yersinia entomophaga Tc toxin is released by T10SS-dependent lysis of specialized cell subpopulations
Source: Nat Microbiol. 2024 Jan 18;9(2):390–404. doi: 10.1038/s41564-023-01571-z (PMC10847048; doi:10.1038/s41564-023-01571-z)
Supplement: Supplementary file 12 — Source data for Supplementary Figures and clarification of nomenclature change. [file 41564_2023_1571_MOESM12_ESM.xlsx]

## Sheet: Nomenclature changes
	To avoid confusion in the field, we revised our original nomenclature of the Y. entomophaga T10SS components to match that of an independent study on this T10SS released during the review process of our manuscript, as well as gave a new shorthand name to this T10SS following discussion with one of the reviewers. Hereby we provide a conversion table between our original and revised nomenclature to…
	Original nomenclature	Revised nomenclature
	YenDF	YenLC
	YenR	RoeA
	YeHln	HolA
	YeEln	PepB
	YeIspn	Rz
	YeOspn	Rz1

## Sheet: Supplementary Figure 1b
Final 30 bp before start of RoeA-controlled gene ORFs used for calculating the sequence logo:
>Chi1
gctttaacgataccaccattaatttaaaaa
>YenA1A2
gttacattcaaaacaagatggaataatgaa
>Chi2
aggagccaacaaaaatagtggagttctgtt
>YenB
gctattgattaatagctgacaggagtcttt
>YenC1
aagccattccctatcaaaaggataaccgag
>YenC2
gtttttttcatgtttaaccaggagatattt
>RHS2
ccggctacatatcataaacaggagaatacc
>Cpb
attacaccctttaaattaagagagaaatat
>PirA
aaattggttggtataaaaaaggataaagat
>PirB
aataaatcatgaaaataaaaggtaagttaa
>PiI36
gcttacttattcagaacaaggactattatt
>NucA
tacaaatcttggaataaaaaggatgaatcc
>Chi3
aattcatttaaaatataaaaaggaacatct
>StcE
agatgataatacgcaagttaatatctgtgg
>YenLC
aggccgtgaagaacaggatggggaggggat

## Sheet: Supplementary Figure 2, MS
Protein IDs	Name	Fasta headers	Peptides	Razor + unique peptides	Unique peptides	Mol. weight [kDa]	Sequence coverage WT [%]	Intensity	iBAQ	Potential contaminant
A0A3S6EWV3	YenA1	YenA1;tr|A0A3S6EWV3|A0A3S6EWV3_YERET Toxin OS=Yersinia entomophaga OX=935293 GN=PL78_03745 PE=4 SV=1	63	63	63	129.8	69.4	745160000000	14060000000
A0A3S6EXX9	YenA2	tr|A0A3S6EXX9|A0A3S6EXX9_YERET Toxin OS=Yersinia entomophaga OX=935293 GN=PL78_03750 PE=4 SV=1	87	87	87	156.18	69.7	854770000000	13787000000
A0A3S6EWX1	Chi1	tr|A0A3S6EWX1|A0A3S6EWX1_YERET Chitinase OS=Yersinia entomophaga OX=935293 GN=PL78_03740 PE=4 SV=1	33	32	32	74.419	57.4	303120000000	9777900000
A0A3S6EWW7	Chi2	tr|A0A3S6EWW7|A0A3S6EWW7_YERET Chitinase OS=Yersinia entomophaga OX=935293 GN=PL78_03755 PE=4 SV=1	34	34	33	83.225	63.7	376040000000	9401100000
A0A3S6EX30	YenB	tr|A0A3S6EX30|A0A3S6EX30_YERET Virulence protein OS=Yersinia entomophaga OX=935293 GN=PL78_03760 PE=4 SV=1	68	68	68	167	68.2	244450000000	3880200000
CON__P00761	TRYP	>P00761 SWISS-PROT:P00761|TRYP_PIG Trypsin - Sus scrofa (Pig).	2	2	2	24.409	12.1	19665000000	1787800000	+
A0A3S6EXC9	YenC1	tr|A0A3S6EXC9|A0A3S6EXC9_YERET YenC1 OS=Yersinia entomophaga OX=935293 GN=PL78_03765 PE=4 SV=1	46	44	43	108.75	68.9	72413000000	1477800000
A0A3S6EWV9	YenC2	tr|A0A3S6EWV9|A0A3S6EWV9_YERET YenC2 OS=Yersinia entomophaga OX=935293 GN=PL78_03770 PE=4 SV=1	44	44	42	107.45	70.4	70245000000	1433600000
Q8EJ69;Q8ZIW2;A0A3S6F1V2;Q328F1;P0A1R0;P0A6X3;Q8P9X7;Q9KV11;Q5E2C8;Q9HUM0	hfq	sp|Q8EJ69|HFQ_SHEON RNA-binding protein Hfq OS=Shewanella oneidensis (strain MR-1) GN=hfq PE=3 SV=1;sp|Q8ZIW2|HFQ_YERPE RNA-binding protein Hfq OS=Yersinia pestis GN=hfq PE=3 SV=3;tr|A0A3S6F1V2|A0A3S6F1V2_YERET RNA-binding protein Hfq OS=Yersinia entomopha	7	7	7	9.8731	61.1	1223500000	203920000
A0A2D0TC51	RHS2	tr|A0A2D0TC51|A0A2D0TC51_YERET RHS2 OS=Yersinia entomophaga OX=935293 GN=RHS2 PE=1 SV=1	23	21	21	106.5	41.6	2538600000	51808000
CON__P02662		>P02662 SWISS-PROT:P02662 Alpha-S1-casein - Bos taurus (Bovine).	4	4	4	22.975	24.1	393090000	43677000	+
CON__P04264	KRT1	>P04264 SWISS-PROT:P04264 Tax_Id=9606 Gene_Symbol=KRT1 Keratin, type II cytoskeletal 1	10	10	7	66.017	19.4	708510000	22855000	+
A0A3S6EZI3;Q8ZH66;Q32JU0;P66541;P57325;P0A7V0;Q9KPV2		tr|A0A3S6EZI3|A0A3S6EZI3_YERET 30S ribosomal protein S2 OS=Yersinia entomophaga OX=935293 GN=rpsB PE=3 SV=1;sp|Q8ZH66|RS2_YERPE 30S ribosomal protein S2 OS=Yersinia pestis GN=rpsB PE=3 SV=1	7	7	7	26.878	39	266910000	19065000
CON__P35527	KRT9	>P35527 SWISS-PROT:P35527 Tax_Id=9606 Gene_Symbol=KRT9 Keratin, type I cytoskeletal 9	5	5	5	62.129	12.5	248320000	9550900	+
CON__P13645;CON__P02535-1;CON__P08730-1;CON__Q7Z3Z0;CON__Q7Z3Y8;CON__Q148H6;CON__Q7Z3Y7	KRT10	>P13645 SWISS-PROT:P13645 Tax_Id=9606 Gene_Symbol=KRT10 Keratin, type I cytoskeletal 10	4	4	4	59.51	6.6	217340000	8359400	+
Q8ZJA6;A0A3S6F145;Q32B37;P0A7V6;P0A7V3	rpsC	sp|Q8ZJA6|RS3_YERPE 30S ribosomal protein S3 OS=Yersinia pestis GN=rpsC PE=3 SV=1;tr|A0A3S6F145|A0A3S6F145_YERET 30S ribosomal protein S3 OS=Yersinia entomophaga OX=935293 GN=rpsC PE=3 SV=1;sp|Q32B37|RS3_SHIDS 30S ribosomal protein S3 OS=Shigella dysenteri	3	3	3	25.829	13.4	70064000	5838600
D8UZD5;Q8ZIM6;O34242		tr|D8UZD5|D8UZD5_YERET Chaperone protein DnaJ OS=Yersinia entomophaga OX=935293 GN=dnaJ PE=3 SV=1;sp|Q8ZIM6|DNAJ_YERPE Chaperone protein DnaJ OS=Yersinia pestis GN=dnaJ PE=3 SV=1	3	3	3	40.941	11.4	65972000	3880700
A0A3S6EWP3;Q8ZG99;Q32E44;P22523;Q935S7		tr|A0A3S6EWP3|A0A3S6EWP3_YERET Chromosome partition protein MukB OS=Yersinia entomophaga OX=935293 GN=mukB PE=3 SV=1;sp|Q8ZG99|MUKB_YERPE Chromosome partition protein MukB OS=Yersinia pestis GN=mukB PE=3 SV=1	12	12	11	169.99	11.3	221070000	2729200
P57652;P0A295;A0A3S6F0H1;P0AG30;Q8RG42;Q9HTV1	rho	sp|P57652|RHO_BUCAI Transcription termination factor Rho OS=Buchnera aphidicola subsp. Acyrthosiphon pisum (strain APS) GN=rho PE=3 SV=1;sp|P0A295|RHO_SALTY Transcription termination factor Rho OS=Salmonella typhimurium (strain LT2 / SGSC1412 / ATCC 700720	2	2	2	46.888	4.8	47342000	1820900
A0A3S6EYX4		tr|A0A3S6EYX4|A0A3S6EYX4_YERET Peptidase M66 domain-containing protein OS=Yersinia entomophaga OX=935293 GN=PL78_05495 PE=4 SV=1	2	2	2	88.422	4.1	30063000	858950
