# Supplementary material for: Yersinia entomophaga Tc toxin is released by T10SS-dependent lysis of specialized cell subpopulations
Source: Nat Microbiol. 2024 Jan 18;9(2):390–404. doi: 10.1038/s41564-023-01571-z (PMC10847048; doi:10.1038/s41564-023-01571-z)
Supplement: Supplementary file 13 — Single file containing all source data for main figures and Extended Data figures. [file 41564_2023_1571_MOESM13_ESM.xlsx]

## Sheet: Figure 1a
Non-secreted	Secreted	Protein IDs	Majority protein IDs	Peptide counts (all)	Peptide counts (razor+unique)	Peptide counts (unique)	Fasta headers	Number of proteins	Peptides	Razor + unique peptides	Unique peptides	Peptides L2-2	Peptides L2-3	Peptides Phase2	Peptides Phase3	Peptides s8-2	Peptides s8-3	Razor + unique peptides L2-2	Razor + unique peptides L2-3	Razor + unique peptides Phase2	Razor + unique peptides Phase3	Razor + unique peptides s8-2	Razor + unique peptides s8-3	Unique peptides L2-2	Unique peptides L2-3	Unique peptides Phase2	Unique peptides Phase3	Unique peptides s8-2	Unique peptides s8-3	Sequence coverage [%]	Unique + razor sequence coverage [%]	Unique sequence coverage [%]	Mol. weight [kDa]	Sequence length	Sequence lengths	Q-value	Score	Identification type L2-2	Identification type L2-3	Identification type Phase2	Identification type Phase3	Identification type s8-2	Identification type s8-3	Sequence coverage L2-2 [%]	Sequence coverage L2-3 [%]	Sequence coverage Phase2 [%]	Sequence coverage Phase3 [%]	Sequence coverage s8-2 [%]	Sequence coverage s8-3 [%]
8-2	8-3	A0A2D0TC51	A0A2D0TC51	15	13	13	tr|A0A2D0TC51|A0A2D0TC51_YERET RHS2 OS=Yersinia entomophaga OX=935293 GN=RHS2 PE=1 SV=1	1	15	13	13	0	11	0	6	3	12	0	9	0	4	3	11	0	9	0	4	3	11	19.9	18	18	106.5	965	965	0	68.069		By MS/MS		By matching	By matching	By MS/MS	0	14.8	0	6.2	4.6	16.8
L2-2	L2-3	A0A3S6EUS6	A0A3S6EUS6	2	2	2	tr|A0A3S6EUS6|A0A3S6EUS6_YERET Uncharacterized protein OS=Yersinia entomophaga OX=935293 GN=PL78_00250 PE=4 SV=1	1	2	2	2	2	0	2	0	2	0	2	0	2	0	2	0	2	0	2	0	2	0	13.3	13.3	13.3	25.553	226	226	0	48.448	By MS/MS		By MS/MS		By MS/MS		13.3	0	13.3	0	13.3	0
Phase 2	Phase 3	A0A3S6EUT7	A0A3S6EUT7	6	6	6	tr|A0A3S6EUT7|A0A3S6EUT7_YERET Sec translocon accessory complex subunit YajC OS=Yersinia entomophaga OX=935293 GN=yajC PE=3 SV=1	1	6	6	6	5	3	3	2	4	4	5	3	3	2	4	4	5	3	3	2	4	4	46.4	46.4	46.4	11.877	110	110	0	30.855	By MS/MS	By MS/MS	By MS/MS	By MS/MS	By MS/MS	By MS/MS	46.4	27.3	26.4	20	27.3	26.4
		A0A3S6EUU0	A0A3S6EUU0	4	4	4	tr|A0A3S6EUU0|A0A3S6EUU0_YERET DUF3251 domain-containing protein OS=Yersinia entomophaga OX=935293 GN=PL78_00300 PE=4 SV=1	1	4	4	4	3	2	4	0	4	1	3	2	4	0	4	1	3	2	4	0	4	1	21.2	21.2	21.2	20.466	193	193	0	14.997	By MS/MS	By MS/MS	By MS/MS		By MS/MS	By matching	21.2	16.6	21.2	0	21.2	6.7
		A0A3S6EUU1	A0A3S6EUU1	3	3	3	tr|A0A3S6EUU1|A0A3S6EUU1_YERET Transcriptional repressor NrdR OS=Yersinia entomophaga OX=935293 GN=nrdR PE=3 SV=1	1	3	3	3	2	2	1	1	3	3	2	2	1	1	3	3	2	2	1	1	3	3	25.5	25.5	25.5	17.163	149	149	0	6.4525	By MS/MS	By MS/MS	By MS/MS	By matching	By MS/MS	By MS/MS	18.1	18.1	9.4	8.7	25.5	25.5
		A0A3S6EUU3;A0A3S6EY67	A0A3S6EUU3;A0A3S6EY67	4;4	4;4	4;4	tr|A0A3S6EUU3|A0A3S6EUU3_YERET Uncharacterized protein OS=Yersinia entomophaga OX=935293 GN=PL78_00270 PE=4 SV=1;tr|A0A3S6EY67|A0A3S6EY67_YERET Tail fiber protein OS=Yersinia entomophaga OX=935293 GN=PL78_06180 PE=4 SV=1	2	4	4	4	3	4	1	1	0	0	3	4	1	1	0	0	3	4	1	1	0	0	12.5	12.5	12.5	40.818	401	401;424	0	5.4891	By MS/MS	By MS/MS	By matching	By matching			8.7	12.5	2.7	2.7	0	0
		A0A3S6EUU4	A0A3S6EUU4	7	7	7	tr|A0A3S6EUU4|A0A3S6EUU4_YERET Riboflavin biosynthesis protein RibD OS=Yersinia entomophaga OX=935293 GN=ribD PE=3 SV=1	1	7	7	7	5	5	6	5	6	5	5	5	6	5	6	5	5	5	6	5	6	5	26.8	26.8	26.8	40.35	369	369	0	41.234	By MS/MS	By MS/MS	By MS/MS	By MS/MS	By MS/MS	By MS/MS	20.6	19.8	20.6	16.8	23	18.4
		A0A3S6EUV0	A0A3S6EUV0	9	9	9	tr|A0A3S6EUV0|A0A3S6EUV0_YERET 1-deoxy-D-xylulose-5-phosphate synthase OS=Yersinia entomophaga OX=935293 GN=dxs PE=3 SV=1	1	9	9	9	9	7	8	4	6	6	9	7	8	4	6	6	9	7	8	4	6	6	15.7	15.7	15.7	67.734	619	619	0	20.957	By MS/MS	By MS/MS	By MS/MS	By MS/MS	By MS/MS	By MS/MS	15.7	14.4	13.1	6.6	11.3	12.1
		A0A3S6EUV6	A0A3S6EUV6	25	25	25	tr|A0A3S6EUV6|A0A3S6EUV6_YERET tRNA sulfurtransferase OS=Yersinia entomophaga OX=935293 GN=thiI PE=3 SV=1	1	25	25	25	22	21	18	16	19	18	22	21	18	16	19	18	22	21	18	16	19	18	68	68	68	54.459	482	482	0	172.07	By MS/MS	By MS/MS	By MS/MS	By MS/MS	By MS/MS	By MS/MS	63.3	57.7	44.8	39.4	54.1	52.5
		A0A3S6EUV7	A0A3S6EUV7	11	11	11	tr|A0A3S6EUV7|A0A3S6EUV7_YERET Transcription antitermination protein NusB OS=Yersinia entomophaga OX=935293 GN=nusB PE=3 SV=1	1	11	11	11	10	11	9	8	8	10	10	11	9	8	8	10	10	11	9	8	8	10	79	79	79	15.534	138	138	0	108.43	By MS/MS	By MS/MS	By MS/MS	By MS/MS	By MS/MS	By MS/MS	73.2	79	73.2	72.5	72.5	79
		A0A3S6EUX1	A0A3S6EUX1	4	4	4	tr|A0A3S6EUX1|A0A3S6EUX1_YERET Uncharacterized protein OS=Yersinia entomophaga OX=935293 GN=PL78_00015 PE=4 SV=1	1	4	4	4	2	2	2	2	3	4	2	2	2	2	3	4	2	2	2	2	3	4	46.7	46.7	46.7	10.163	92	92	0	52.992	By matching	By matching	By MS/MS	By MS/MS	By MS/MS	By MS/MS	32.6	32.6	32.6	25	43.5	46.7
		A0A3S6EUX2	A0A3S6EUX2	3	3	3	tr|A0A3S6EUX2|A0A3S6EUX2_YERET Cytochrome bo(3) ubiquinol oxidase subunit 3 OS=Yersinia entomophaga OX=935293 GN=PL78_00410 PE=3 SV=1	1	3	3	3	3	1	3	0	2	1	3	1	3	0	2	1	3	1	3	0	2	1	16.7	16.7	16.7	22.7	204	204	0	30.827	By MS/MS	By matching	By MS/MS		By MS/MS	By matching	16.7	4.4	16.7	0	16.7	11.8
		A0A3S6EUX5	A0A3S6EUX5	4	4	4	tr|A0A3S6EUX5|A0A3S6EUX5_YERET Uncharacterized protein OS=Yersinia entomophaga OX=935293 GN=PL78_00435 PE=4 SV=1	1	4	4	4	4	4	4	4	4	3	4	4	4	4	4	3	4	4	4	4	4	3	24	24	24	20.853	192	192	0	28.468	By MS/MS	By MS/MS	By MS/MS	By MS/MS	By MS/MS	By MS/MS	24	24	24	24	24	16.7
		A0A3S6EUX6	A0A3S6EUX6	26	26	26	tr|A0A3S6EUX6|A0A3S6EUX6_YERET ATP-dependent Clp protease ATP-binding subunit ClpX OS=Yersinia entomophaga OX=935293 GN=clpX PE=3 SV=1	1	26	26	26	24	26	23	20	24	21	24	26	23	20	24	21	24	26	23	20	24	21	65	65	65	46.145	423	423	0	235.23	By MS/MS	By MS/MS	By MS/MS	By MS/MS	By MS/MS	By MS/MS	64.5	65	45.4	50.8	64.5	55.1
		A0A3S6EUX8	A0A3S6EUX8	9	9	9	tr|A0A3S6EUX8|A0A3S6EUX8_YERET ATP-dependent Clp protease proteolytic subunit OS=Yersinia entomophaga OX=935293 GN=clpP PE=3 SV=1	1	9	9	9	6	8	6	7	6	8	6	8	6	7	6	8	6	8	6	7	6	8	39.1	39.1	39.1	23.305	207	207	0	70.344	By MS/MS	By MS/MS	By MS/MS	By MS/MS	By MS/MS	By MS/MS	33.8	38.2	33.8	34.8	33.8	39.1
		A0A3S6EUY0	A0A3S6EUY0	13	13	13	tr|A0A3S6EUY0|A0A3S6EUY0_YERET Ubiquinol oxidase subunit 2 OS=Yersinia entomophaga OX=935293 GN=PL78_00420 PE=3 SV=1	1	13	13	13	12	2	10	3	12	5	12	2	10	3	12	5	12	2	10	3	12	5	48.7	48.7	48.7	34.974	316	316	0	205.83	By MS/MS	By matching	By MS/MS	By matching	By MS/MS	By MS/MS	46.2	6.6	36.1	18.4	46.2	32.6
		A0A3S6EUY5	A0A3S6EUY5	57	57	57	tr|A0A3S6EUY5|A0A3S6EUY5_YERET Lon protease OS=Yersinia entomophaga OX=935293 GN=lon PE=2 SV=1	1	57	57	57	51	55	46	42	48	40	51	55	46	42	48	40	51	55	46	42	48	40	68.2	68.2	68.2	87.389	784	784	0	323.31	By MS/MS	By MS/MS	By MS/MS	By MS/MS	By MS/MS	By MS/MS	67.7	67.9	66.5	59.4	66.6	59.4
		A0A3S6EUZ3	A0A3S6EUZ3	29	29	29	tr|A0A3S6EUZ3|A0A3S6EUZ3_YERET Molecular chaperone OS=Yersinia entomophaga OX=935293 GN=PL78_00470 PE=4 SV=1	1	29	29	29	29	18	26	7	28	11	29	18	26	7	28	11	29	18	26	7	28	11	55.3	55.3	55.3	68.952	628	628	0	323.31	By MS/MS	By MS/MS	By MS/MS	By MS/MS	By MS/MS	By MS/MS	55.3	36.3	46.3	13.1	53.7	21.5
		A0A3S6EUZ8	A0A3S6EUZ8	2	2	2	tr|A0A3S6EUZ8|A0A3S6EUZ8_YERET Acyl-CoA thioesterase OS=Yersinia entomophaga OX=935293 GN=PL78_00535 PE=3 SV=1	1	2	2	2	2	2	2	2	2	1	2	2	2	2	2	1	2	2	2	2	2	1	8.4	8.4	8.4	32.302	286	286	0	4.8724	By MS/MS	By MS/MS	By MS/MS	By matching	By matching	By matching	8.4	8.4	8.4	8.4	8.4	5.2
		A0A3S6EV03	A0A3S6EV03	2	2	2	tr|A0A3S6EV03|A0A3S6EV03_YERET Multidrug ABC transporter ATP-binding protein OS=Yersinia entomophaga OX=935293 GN=PL78_00520 PE=4 SV=1	1	2	2	2	2	0	1	0	0	0	2	0	1	0	0	0	2	0	1	0	0	0	7.8	7.8	7.8	65.542	592	592	0	7.111	By MS/MS		By matching				7.8	0	3	0	0	0
		A0A3S6EV06	A0A3S6EV06	2	2	2	tr|A0A3S6EV06|A0A3S6EV06_YERET Gene expression modulator OS=Yersinia entomophaga OX=935293 GN=PL78_00550 PE=3 SV=1	1	2	2	2	0	2	1	0	0	0	0	2	1	0	0	0	0	2	1	0	0	0	44.8	44.8	44.8	8.0803	67	67	0	9.1492		By MS/MS	By MS/MS				0	44.8	29.9	0	0	0
		A0A3S6EV09	A0A3S6EV09	31	31	31	tr|A0A3S6EV09|A0A3S6EV09_YERET Efflux pump membrane transporter OS=Yersinia entomophaga OX=935293 GN=PL78_00585 PE=3 SV=1	1	31	31	31	29	7	30	2	27	7	29	7	30	2	27	7	29	7	30	2	27	7	38.9	38.9	38.9	113.39	1050	1050	0	323.31	By MS/MS	By matching	By MS/MS	By matching	By MS/MS	By MS/MS	37.8	9.2	36.2	2	31.8	7.3
		A0A3S6EV13	A0A3S6EV13	8	8	8	tr|A0A3S6EV13|A0A3S6EV13_YERET Uncharacterized protein OS=Yersinia entomophaga OX=935293 GN=PL78_00605 PE=3 SV=1	1	8	8	8	7	1	8	2	6	0	7	1	8	2	6	0	7	1	8	2	6	0	10.1	10.1	10.1	128.27	1136	1136	0	29.237	By MS/MS	By MS/MS	By MS/MS	By matching	By MS/MS		7.7	1.5	10.1	2.3	6.2	0
		A0A3S6EV23	A0A3S6EV23	2	2	2	tr|A0A3S6EV23|A0A3S6EV23_YERET Prephenate dehydrogenase OS=Yersinia entomophaga OX=935293 GN=PL78_00610 PE=4 SV=1	1	2	2	2	2	1	1	0	1	1	2	1	1	0	1	1	2	1	1	0	1	1	21.3	21.3	21.3	20.711	178	178	0.0082827	1.8176	By MS/MS	By matching	By matching		By matching	By matching	21.3	5.6	5.6	0	5.6	5.6
		A0A3S6EV24	A0A3S6EV24	1	1	1	tr|A0A3S6EV24|A0A3S6EV24_YERET Nucleoid-associated protein PL78_00655 OS=Yersinia entomophaga OX=935293 GN=PL78_00655 PE=3 SV=1	1	1	1	1	1	1	1	1	1	0	1	1	1	1	1	0	1	1	1	1	1	0	9.1	9.1	9.1	12.05	110	110	0	5.0712	By MS/MS	By matching	By MS/MS	By MS/MS	By MS/MS		9.1	9.1	9.1	9.1	9.1	0
		A0A3S6EV27	A0A3S6EV27	18	18	18	tr|A0A3S6EV27|A0A3S6EV27_YERET DNA polymerase III subunit gamma/tau OS=Yersinia entomophaga OX=935293 GN=dnaX PE=3 SV=1	1	18	18	18	15	14	15	11	14	6	15	14	15	11	14	6	15	14	15	11	14	6	33.3	33.3	33.3	71.699	648	648	0	57.311	By MS/MS	By MS/MS	By MS/MS	By MS/MS	By MS/MS	By MS/MS	27.2	24.4	26.2	19	24.7	9.7
		A0A3S6EV31	A0A3S6EV31	15	15	15	tr|A0A3S6EV31|A0A3S6EV31_YERET Glucose-1-phosphate cytidylyltransferase OS=Yersinia entomophaga OX=935293 GN=PL78_00685 PE=4 SV=1	1	15	15	15	14	12	12	11	14	15	14	12	12	11	14	15	14	12	12	11	14	15	63.8	63.8	63.8	29.379	257	257	0	164.31	By MS/MS	By MS/MS	By MS/MS	By MS/MS	By MS/MS	By MS/MS	57.6	57.6	56	55.3	57.6	63.8
		A0A3S6EV34	A0A3S6EV34	10	10	10	tr|A0A3S6EV34|A0A3S6EV34_YERET Adenine phosphoribosyltransferase OS=Yersinia entomophaga OX=935293 GN=apt PE=3 SV=1	1	10	10	10	10	9	8	7	9	10	10	9	8	7	9	10	10	9	8	7	9	10	79.1	79.1	79.1	20.185	187	187	0	199.74	By MS/MS	By MS/MS	By MS/MS	By MS/MS	By MS/MS	By MS/MS	79.1	74.9	67.4	67.4	78.6	79.1
		A0A3S6EV37	A0A3S6EV37	18	18	18	tr|A0A3S6EV37|A0A3S6EV37_YERET CDP-paratose 2-epimerase OS=Yersinia entomophaga OX=935293 GN=PL78_00705 PE=4 SV=1	1	18	18	18	18	18	17	15	15	17	18	18	17	15	15	17	18	18	17	15	15	17	62.4	62.4	62.4	38.163	338	338	0	323.31	By MS/MS	By MS/MS	By MS/MS	By MS/MS	By MS/MS	By MS/MS	62.4	62.4	58.6	52.7	58	59.5
		A0A3S6EV40	A0A3S6EV40	13	13	13	tr|A0A3S6EV40|A0A3S6EV40_YERET Paratose synthase OS=Yersinia entomophaga OX=935293 GN=PL78_00700 PE=4 SV=1	1	13	13	13	9	12	9	10	9	13	9	12	9	10	9	13	9	12	9	10	9	13	51.6	51.6	51.6	31.818	283	283	0	124.08	By MS/MS	By MS/MS	By MS/MS	By MS/MS	By MS/MS	By MS/MS	32.2	48.8	38.2	46.6	33.6	51.6
		A0A3S6EV41	A0A3S6EV41	5	5	5	tr|A0A3S6EV41|A0A3S6EV41_YERET Thiamine-monophosphate kinase OS=Yersinia entomophaga OX=935293 GN=thiL PE=3 SV=1	1	5	5	5	5	5	5	5	4	1	5	5	5	5	4	1	5	5	5	5	4	1	20.9	20.9	20.9	35.026	326	326	0	7.4272	By MS/MS	By MS/MS	By MS/MS	By MS/MS	By matching	By matching	20.9	20.9	20.9	20.9	18.4	4
		A0A3S6EV44	A0A3S6EV44	12	12	12	tr|A0A3S6EV44|A0A3S6EV44_YERET GDP-L-fucose synthase OS=Yersinia entomophaga OX=935293 GN=fcl PE=3 SV=1	1	12	12	12	10	11	9	8	11	8	10	11	9	8	11	8	10	11	9	8	11	8	36.8	36.8	36.8	36.194	321	321	0	43.702	By MS/MS	By MS/MS	By MS/MS	By MS/MS	By MS/MS	By MS/MS	29	31.5	25.2	28.3	34.3	31.5
		A0A3S6EV45	A0A3S6EV45	18	18	18	tr|A0A3S6EV45|A0A3S6EV45_YERET Adenylate kinase OS=Yersinia entomophaga OX=935293 GN=adk PE=3 SV=1	1	18	18	18	17	16	17	16	17	15	17	16	17	16	17	15	17	16	17	16	17	15	73.8	73.8	73.8	23.721	214	214	0	172.86	By MS/MS	By MS/MS	By MS/MS	By MS/MS	By MS/MS	By MS/MS	73.4	73.4	71.5	72.9	73.4	63.1
		A0A3S6EV47	A0A3S6EV47	15	15	15	tr|A0A3S6EV47|A0A3S6EV47_YERET P63C domain-containing protein OS=Yersinia entomophaga OX=935293 GN=PL78_00030 PE=4 SV=1	1	15	15	15	15	12	14	11	14	10	15	12	14	11	14	10	15	12	14	11	14	10	48	48	48	34.386	306	306	0	51.595	By MS/MS	By MS/MS	By MS/MS	By MS/MS	By MS/MS	By MS/MS	48	34	44.4	36.3	45.1	31
		A0A3S6EV48	A0A3S6EV48	21	21	21	tr|A0A3S6EV48|A0A3S6EV48_YERET Phosphomannomutase OS=Yersinia entomophaga OX=935293 GN=PL78_00755 PE=3 SV=1	1	21	21	21	19	20	19	16	18	19	19	20	19	16	18	19	19	20	19	16	18	19	50.4	50.4	50.4	50.323	456	456	0	119.44	By MS/MS	By MS/MS	By MS/MS	By MS/MS	By MS/MS	By MS/MS	48.9	49.1	48.9	46.1	44.5	50.4
		A0A3S6EV51	A0A3S6EV51	10	10	10	tr|A0A3S6EV51|A0A3S6EV51_YERET Family 2 glycosyl transferase OS=Yersinia entomophaga OX=935293 GN=PL78_00750 PE=4 SV=1	1	10	10	10	10	7	9	7	10	8	10	7	9	7	10	8	10	7	9	7	10	8	44.1	44.1	44.1	28.16	247	247	0	44.671	By MS/MS	By MS/MS	By MS/MS	By MS/MS	By MS/MS	By MS/MS	44.1	30.8	42.1	32.4	44.1	40.1
		A0A3S6EV55	A0A3S6EV55	7	7	7	tr|A0A3S6EV55|A0A3S6EV55_YERET Cys-tRNA(Pro)/Cys-tRNA(Cys) deacylase OS=Yersinia entomophaga OX=935293 GN=PL78_00785 PE=3 SV=1	1	7	7	7	3	4	4	5	5	6	3	4	4	5	5	6	3	4	4	5	5	6	45.3	45.3	45.3	17.099	159	159	0	23.492	By MS/MS	By MS/MS	By MS/MS	By matching	By MS/MS	By MS/MS	23.9	27.7	31.4	38.4	32.1	40.9
		A0A3S6EV58	A0A3S6EV58	1	1	1	tr|A0A3S6EV58|A0A3S6EV58_YERET Membrane protein OS=Yersinia entomophaga OX=935293 GN=PL78_00805 PE=4 SV=1	1	1	1	1	1	0	1	0	1	0	1	0	1	0	1	0	1	0	1	0	1	0	8.7	8.7	8.7	16.645	149	149	0	3.729	By matching		By MS/MS		By MS/MS		8.7	0	8.7	0	8.7	0
		A0A3S6EV62	A0A3S6EV62	24	24	24	tr|A0A3S6EV62|A0A3S6EV62_YERET Chain-length determining protein OS=Yersinia entomophaga OX=935293 GN=PL78_00760 PE=4 SV=1	1	24	24	24	24	11	21	6	23	13	24	11	21	6	23	13	24	11	21	6	23	13	56	56	56	43.572	384	384	0	238.97	By MS/MS	By MS/MS	By MS/MS	By MS/MS	By MS/MS	By MS/MS	56	34.6	53.4	18	52.3	46.6
		A0A3S6EV64	A0A3S6EV64	3	3	3	tr|A0A3S6EV64|A0A3S6EV64_YERET Uncharacterized protein OS=Yersinia entomophaga OX=935293 GN=PL78_00425 PE=3 SV=1	1	3	3	3	3	1	2	1	3	2	3	1	2	1	3	2	3	1	2	1	3	2	14.3	14.3	14.3	29.162	259	259	0	21.191	By MS/MS	By MS/MS	By MS/MS	By matching	By MS/MS	By MS/MS	14.3	3.5	9.3	3.5	14.3	10.8
		A0A3S6EV65	A0A3S6EV65	2	2	2	tr|A0A3S6EV65|A0A3S6EV65_YERET Sugar ABC transporter permease OS=Yersinia entomophaga OX=935293 GN=PL78_00835 PE=4 SV=1	1	2	2	2	1	0	2	0	1	0	1	0	2	0	1	0	1	0	2	0	1	0	3.3	3.3	3.3	90.273	810	810	0.0017452	2.6203	By MS/MS		By MS/MS		By MS/MS		1.2	0	3.3	0	1.2	0
		A0A3S6EV67	A0A3S6EV67	7	7	7	tr|A0A3S6EV67|A0A3S6EV67_YERET Cation:proton antiport protein OS=Yersinia entomophaga OX=935293 GN=PL78_00770 PE=3 SV=1	1	7	7	7	7	3	7	1	6	1	7	3	7	1	6	1	7	3	7	1	6	1	14.4	14.4	14.4	59.91	563	563	0	21.388	By MS/MS	By matching	By MS/MS	By matching	By MS/MS	By MS/MS	14.4	6.6	14.4	1.6	13	1.6
		A0A3S6EV71	A0A3S6EV71	11	11	11	tr|A0A3S6EV71|A0A3S6EV71_YERET Peptidyl-prolyl cis-trans isomerase OS=Yersinia entomophaga OX=935293 GN=PL78_00855 PE=3 SV=1	1	11	11	11	11	11	8	8	10	10	11	11	8	8	10	10	11	11	8	8	10	10	89	89	89	18.142	164	164	0	263.14	By MS/MS	By MS/MS	By MS/MS	By MS/MS	By MS/MS	By MS/MS	89	89	63.4	63.4	89	84.8
		A0A3S6EV73	A0A3S6EV73	13	13	13	tr|A0A3S6EV73|A0A3S6EV73_YERET Protein QmcA OS=Yersinia entomophaga OX=935293 GN=PL78_00810 PE=3 SV=1	1	13	13	13	12	2	13	0	11	1	12	2	13	0	11	1	12	2	13	0	11	1	57.6	57.6	57.6	33.514	304	304	0	95.694	By MS/MS	By matching	By MS/MS		By MS/MS	By matching	53.6	11.8	57.6	0	53.3	3.6
		A0A3S6EV79	A0A3S6EV79	3	3	3	tr|A0A3S6EV79|A0A3S6EV79_YERET Oxidoreductase OS=Yersinia entomophaga OX=935293 GN=PL78_00820 PE=3 SV=1	1	3	3	3	3	1	3	1	3	1	3	1	3	1	3	1	3	1	3	1	3	1	12.4	12.4	12.4	27.981	258	258	0	5.6115	By MS/MS	By matching	By MS/MS	By matching	By MS/MS	By matching	12.4	3.5	12.4	3.5	12.4	3.5
		A0A3S6EV80	A0A3S6EV80	29	29	29	tr|A0A3S6EV80|A0A3S6EV80_YERET Type VI secretion protein OS=Yersinia entomophaga OX=935293 GN=PL78_00910 PE=4 SV=1	1	29	29	29	28	13	24	13	27	26	28	13	24	13	27	26	28	13	24	13	27	26	73.2	73.2	73.2	55.759	493	493	0	323.31	By MS/MS	By MS/MS	By MS/MS	By MS/MS	By MS/MS	By MS/MS	72.2	28.8	54.6	28	68.4	70.6
		A0A3S6EV86	A0A3S6EV86	17	17	17	tr|A0A3S6EV86|A0A3S6EV86_YERET Type VI secretion protein OS=Yersinia entomophaga OX=935293 GN=PL78_00940 PE=4 SV=1	1	17	17	17	14	6	11	3	15	14	14	6	11	3	15	14	14	6	11	3	15	14	62.9	62.9	62.9	50.244	448	448	0	148.21	By MS/MS	By matching	By MS/MS	By MS/MS	By MS/MS	By MS/MS	49.3	22.3	33.9	9.2	54	56.7
		A0A3S6EV87	A0A3S6EV87	25	25	25	tr|A0A3S6EV87|A0A3S6EV87_YERET Cysteine--tRNA ligase OS=Yersinia entomophaga OX=935293 GN=cysS PE=3 SV=1	1	25	25	25	23	23	22	17	21	22	23	23	22	17	21	22	23	23	22	17	21	22	60.1	60.1	60.1	52.252	461	461	0	187.4	By MS/MS	By MS/MS	By MS/MS	By MS/MS	By MS/MS	By MS/MS	52.5	50.3	51	42.5	49.9	53.4
		A0A3S6EV88	A0A3S6EV88	9	9	9	tr|A0A3S6EV88|A0A3S6EV88_YERET Type VI secretion protein OS=Yersinia entomophaga OX=935293 GN=PL78_00905 PE=4 SV=1	1	9	9	9	9	1	8	2	9	7	9	1	8	2	9	7	9	1	8	2	9	7	37	37	37	18.316	165	165	0	32.871	By MS/MS	By MS/MS	By MS/MS	By matching	By MS/MS	By MS/MS	37	6.7	37	8.5	37	32.7
		A0A3S6EV89	A0A3S6EV89	11	11	11	tr|A0A3S6EV89|A0A3S6EV89_YERET Bifunctional protein FolD OS=Yersinia entomophaga OX=935293 GN=folD PE=3 SV=1	1	11	11	11	9	9	9	8	9	10	9	9	9	8	9	10	9	9	9	8	9	10	45.8	45.8	45.8	30.841	288	288	0	83.951	By MS/MS	By MS/MS	By MS/MS	By MS/MS	By MS/MS	By MS/MS	30.9	30.9	30.9	30.6	30.9	43.4
		A0A3S6EV91	A0A3S6EV91	5	5	5	tr|A0A3S6EV91|A0A3S6EV91_YERET Type VI secretion protein OS=Yersinia entomophaga OX=935293 GN=PL78_00960 PE=4 SV=1	1	5	5	5	4	1	4	1	5	4	4	1	4	1	5	4	4	1	4	1	5	4	30.7	30.7	30.7	23.778	218	218	0	51.991	By MS/MS	By matching	By MS/MS	By matching	By MS/MS	By MS/MS	25.2	7.3	23.4	4.6	30.7	22.9
		A0A3S6EV96	A0A3S6EV96	15	15	15	tr|A0A3S6EV96|A0A3S6EV96_YERET Type IV secretion protein Rhs OS=Yersinia entomophaga OX=935293 GN=PL78_00990 PE=4 SV=1	1	15	15	15	8	0	1	2	14	4	8	0	1	2	14	4	8	0	1	2	14	4	15.2	15.2	15.2	160.29	1444	1444	0	36.987	By MS/MS		By matching	By matching	By MS/MS	By MS/MS	8.9	0	1.2	1.5	14.5	4.8
		A0A3S6EV98	A0A3S6EV98	4	4	4	tr|A0A3S6EV98|A0A3S6EV98_YERET Fis family transcriptional regulator OS=Yersinia entomophaga OX=935293 GN=PL78_00955 PE=4 SV=1	1	4	4	4	4	0	4	1	4	0	4	0	4	1	4	0	4	0	4	1	4	0	16.5	16.5	16.5	30.789	266	266	0	16.428	By MS/MS		By matching	By matching	By MS/MS		16.5	0	16.5	2.6	16.5	0
		A0A3S6EVA0	A0A3S6EVA0	2	2	2	tr|A0A3S6EVA0|A0A3S6EVA0_YERET Type VI secretion protein OS=Yersinia entomophaga OX=935293 GN=PL78_00925 PE=4 SV=1	1	2	2	2	0	0	0	0	2	0	0	0	0	0	2	0	0	0	0	0	2	0	9.8	9.8	9.8	39.049	347	347	0.00059172	2.9887					By MS/MS		0	0	0	0	9.8	0
		A0A3S6EVA2	A0A3S6EVA2	2	2	2	tr|A0A3S6EVA2|A0A3S6EVA2_YERET Uncharacterized protein OS=Yersinia entomophaga OX=935293 GN=PL78_01010 PE=4 SV=1	1	2	2	2	0	0	0	0	2	2	0	0	0	0	2	2	0	0	0	0	2	2	14.3	14.3	14.3	17.246	147	147	0	4.1086					By MS/MS	By MS/MS	0	0	0	0	14.3	14.3
		A0A3S6EVA5	A0A3S6EVA5	32	32	32	tr|A0A3S6EVA5|A0A3S6EVA5_YERET Protein translocase subunit SecD OS=Yersinia entomophaga OX=935293 GN=secD PE=3 SV=1	1	32	32	32	32	20	30	11	28	16	32	20	30	11	28	16	32	20	30	11	28	16	50.3	50.3	50.3	65.139	604	604	0	194.98	By MS/MS	By MS/MS	By MS/MS	By MS/MS	By MS/MS	By MS/MS	50.3	34.8	43.7	19.9	40.9	28.1
		A0A3S6EVB0	A0A3S6EVB0	3	3	3	tr|A0A3S6EVB0|A0A3S6EVB0_YERET Membrane protein OS=Yersinia entomophaga OX=935293 GN=PL78_00965 PE=4 SV=1	1	3	3	3	3	1	2	1	2	1	3	1	2	1	2	1	3	1	2	1	2	1	7.4	7.4	7.4	52.339	470	470	0	5.9854	By MS/MS	By matching	By matching	By matching	By MS/MS	By matching	7.4	2.1	5.3	2.1	5.3	2.3
		A0A3S6EVB1	A0A3S6EVB1	12	12	12	tr|A0A3S6EVB1|A0A3S6EVB1_YERET Membrane protein OS=Yersinia entomophaga OX=935293 GN=PL78_00975 PE=4 SV=1	1	12	12	12	10	0	5	0	11	5	10	0	5	0	11	5	10	0	5	0	11	5	34.7	34.7	34.7	50.201	441	441	0	24.502	By MS/MS		By matching		By MS/MS	By MS/MS	25.6	0	12.5	0	32	17.5
		A0A3S6EVB3	A0A3S6EVB3	7	7	7	tr|A0A3S6EVB3|A0A3S6EVB3_YERET Cold-shock protein OS=Yersinia entomophaga OX=935293 GN=PL78_01060 PE=4 SV=1	1	7	7	7	7	6	7	5	5	2	7	6	7	5	5	2	7	6	7	5	5	2	53.5	53.5	53.5	17.893	159	159	0	50.254	By MS/MS	By MS/MS	By MS/MS	By MS/MS	By MS/MS	By MS/MS	53.5	48.4	53.5	34	39	13.8
		A0A3S6EVB6	A0A3S6EVB6	9	9	9	tr|A0A3S6EVB6|A0A3S6EVB6_YERET Geranyl transferase OS=Yersinia entomophaga OX=935293 GN=PL78_00340 PE=3 SV=1	1	9	9	9	7	5	6	6	8	5	7	5	6	6	8	5	7	5	6	6	8	5	34	34	34	32.329	300	300	0	61.968	By MS/MS	By MS/MS	By MS/MS	By MS/MS	By MS/MS	By MS/MS	23.3	18.3	20.3	24.3	30	21
		A0A3S6EVB7	A0A3S6EVB7	14	14	14	tr|A0A3S6EVB7|A0A3S6EVB7_YERET Ferrochelatase OS=Yersinia entomophaga OX=935293 GN=hemH PE=3 SV=1	1	14	14	14	14	5	10	4	12	4	14	5	10	4	12	4	14	5	10	4	12	4	49.8	49.8	49.8	36.087	319	319	0	42.088	By MS/MS	By MS/MS	By MS/MS	By matching	By MS/MS	By MS/MS	49.8	18.5	37	11	42.3	11.9
		A0A3S6EVB8	A0A3S6EVB8	15	15	15	tr|A0A3S6EVB8|A0A3S6EVB8_YERET Lipoyl synthase OS=Yersinia entomophaga OX=935293 GN=lipA PE=3 SV=1	1	15	15	15	12	15	13	11	13	10	12	15	13	11	13	10	12	15	13	11	13	10	62.6	62.6	62.6	36.132	321	321	0	100.81	By MS/MS	By MS/MS	By MS/MS	By MS/MS	By MS/MS	By MS/MS	50.8	62.6	50.8	38.6	59.8	53
		A0A3S6EVC2	A0A3S6EVC2	2	2	2	tr|A0A3S6EVC2|A0A3S6EVC2_YERET Uncharacterized protein OS=Yersinia entomophaga OX=935293 GN=PL78_01025 PE=4 SV=1	1	2	2	2	1	1	1	0	0	2	1	1	1	0	0	2	1	1	1	0	0	2	15.1	15.1	15.1	18.181	159	159	0	3.2522	By MS/MS	By matching	By MS/MS			By MS/MS	5.7	5.7	5.7	0	0	15.1
		A0A3S6EVC4	A0A3S6EVC4	7	7	7	tr|A0A3S6EVC4|A0A3S6EVC4_YERET Endolytic peptidoglycan transglycosylase RlpA OS=Yersinia entomophaga OX=935293 GN=rlpA PE=3 SV=1	1	7	7	7	7	3	7	2	7	3	7	3	7	2	7	3	7	3	7	2	7	3	24.4	24.4	24.4	37.593	357	357	0	32.243	By MS/MS	By matching	By MS/MS	By matching	By MS/MS	By matching	24.4	9.8	24.4	6.7	24.4	9.2
		A0A3S6EVC5	A0A3S6EVC5	23	23	23	tr|A0A3S6EVC5|A0A3S6EVC5_YERET Queuine tRNA-ribosyltransferase OS=Yersinia entomophaga OX=935293 GN=tgt PE=3 SV=1	1	23	23	23	22	22	19	20	18	20	22	22	19	20	18	20	22	22	19	20	18	20	61.8	61.8	61.8	42.437	374	374	0	221.09	By MS/MS	By MS/MS	By MS/MS	By MS/MS	By MS/MS	By MS/MS	61.8	61.8	54.8	60.4	52.1	54.8
		A0A3S6EVC7	A0A3S6EVC7	13	13	13	tr|A0A3S6EVC7|A0A3S6EVC7_YERET Mannosyltransferase OS=Yersinia entomophaga OX=935293 GN=PL78_00725 PE=4 SV=1	1	13	13	13	13	10	11	8	10	1	13	10	11	8	10	1	13	10	11	8	10	1	33.2	33.2	33.2	38.055	337	337	0	55.969	By MS/MS	By MS/MS	By MS/MS	By MS/MS	By MS/MS	By matching	33.2	28.5	32.6	21.7	30.3	2.1
		A0A3S6EVC8	A0A3S6EVC8	11	11	11	tr|A0A3S6EVC8|A0A3S6EVC8_YERET UPF0234 protein PL78_00390 OS=Yersinia entomophaga OX=935293 GN=PL78_00390 PE=3 SV=1	1	11	11	11	10	11	10	9	10	7	10	11	10	9	10	7	10	11	10	9	10	7	61.3	61.3	61.3	18.34	163	163	0	81.83	By MS/MS	By MS/MS	By MS/MS	By MS/MS	By MS/MS	By MS/MS	52.1	61.3	52.1	51.5	52.1	53.4
		A0A3S6EVC9	A0A3S6EVC9	3	3	3	tr|A0A3S6EVC9|A0A3S6EVC9_YERET DNA polymerase III subunit delta OS=Yersinia entomophaga OX=935293 GN=holA PE=4 SV=1	1	3	3	3	2	3	1	1	2	2	2	3	1	1	2	2	2	3	1	1	2	2	9.9	9.9	9.9	39.359	344	344	0.0077519	1.8452	By MS/MS	By matching	By matching	By matching	By matching	By MS/MS	6.7	9.9	2.6	3.2	5.8	7.3
		A0A3S6EVD0	A0A3S6EVD0	6	6	6	tr|A0A3S6EVD0|A0A3S6EVD0_YERET Cold-shock protein OS=Yersinia entomophaga OX=935293 GN=PL78_01065 PE=4 SV=1	1	6	6	6	2	3	3	2	4	4	2	3	3	2	4	4	2	3	3	2	4	4	78.3	78.3	78.3	7.3653	69	69	0	16.191	By MS/MS	By MS/MS	By MS/MS	By MS/MS	By MS/MS	By MS/MS	31.9	46.4	56.5	31.9	78.3	78.3
		A0A3S6EVD1	A0A3S6EVD1	24	24	24	tr|A0A3S6EVD1|A0A3S6EVD1_YERET Serine-type D-Ala-D-Ala carboxypeptidase OS=Yersinia entomophaga OX=935293 GN=PL78_01105 PE=3 SV=1	1	24	24	24	23	19	23	12	22	15	23	19	23	12	22	15	23	19	23	12	22	15	63.3	63.3	63.3	44.396	403	403	0	156.17	By MS/MS	By MS/MS	By MS/MS	By MS/MS	By MS/MS	By MS/MS	63.3	49.4	63.3	33.7	61.3	41.2
		A0A3S6EVD5	A0A3S6EVD5	3	3	3	tr|A0A3S6EVD5|A0A3S6EVD5_YERET Pyrimidine-specific ribonucleoside hydrolase RihA OS=Yersinia entomophaga OX=935293 GN=rihA PE=3 SV=1	1	3	3	3	3	2	3	2	2	3	3	2	3	2	2	3	3	2	3	2	2	3	12.5	12.5	12.5	34.226	312	312	0	16.698	By matching	By MS/MS	By MS/MS	By MS/MS	By MS/MS	By MS/MS	12.5	8	12.5	8	9.3	12.5
		A0A3S6EVD9	A0A3S6EVD9	6	6	6	tr|A0A3S6EVD9|A0A3S6EVD9_YERET Apolipoprotein N-acyltransferase OS=Yersinia entomophaga OX=935293 GN=lnt PE=3 SV=1	1	6	6	6	6	0	3	0	6	0	6	0	3	0	6	0	6	0	3	0	6	0	16	16	16	56.87	511	511	0	16.355	By MS/MS		By MS/MS		By MS/MS		16	0	7	0	16	0
		A0A3S6EVE2	A0A3S6EVE2	6	6	6	tr|A0A3S6EVE2|A0A3S6EVE2_YERET Uncharacterized protein OS=Yersinia entomophaga OX=935293 GN=PL78_01155 PE=4 SV=1	1	6	6	6	3	0	3	1	5	2	3	0	3	1	5	2	3	0	3	1	5	2	40	40	40	18.748	160	160	0	18.03	By MS/MS		By MS/MS	By matching	By MS/MS	By MS/MS	22.5	0	22.5	6.9	35.6	10
		A0A3S6EVE3	A0A3S6EVE3	9	9	9	tr|A0A3S6EVE3|A0A3S6EVE3_YERET Ribosomal RNA large subunit methyltransferase H OS=Yersinia entomophaga OX=935293 GN=rlmH PE=3 SV=1	1	9	9	9	3	5	3	2	4	9	3	5	3	2	4	9	3	5	3	2	4	9	80.8	80.8	80.8	17.555	156	156	0	28.261	By matching	By MS/MS	By MS/MS	By MS/MS	By matching	By MS/MS	22.4	46.2	22.4	11.5	36.5	80.8
		A0A3S6EVE4	A0A3S6EVE4	4	4	4	tr|A0A3S6EVE4|A0A3S6EVE4_YERET Transcriptional regulator BolA OS=Yersinia entomophaga OX=935293 GN=PL78_00440 PE=3 SV=1	1	4	4	4	3	3	3	4	3	2	3	3	3	4	3	2	3	3	3	4	3	2	38.5	38.5	38.5	11.7	104	104	0	6.1405	By MS/MS	By MS/MS	By MS/MS	By MS/MS	By MS/MS	By MS/MS	23.1	23.1	23.1	38.5	23.1	23.1
		A0A3S6EVE7	A0A3S6EVE7	1	1	1	tr|A0A3S6EVE7|A0A3S6EVE7_YERET SGNH_hydro domain-containing protein OS=Yersinia entomophaga OX=935293 GN=PL78_00825 PE=4 SV=1	1	1	1	1	1	0	1	0	1	1	1	0	1	0	1	1	1	0	1	0	1	1	4.7	4.7	4.7	23.961	213	213	0.0028523	2.3152	By MS/MS		By matching		By matching	By MS/MS	4.7	0	4.7	0	4.7	4.7
		A0A3S6EVE8	A0A3S6EVE8	17	17	17	tr|A0A3S6EVE8|A0A3S6EVE8_YERET tRNA-2-methylthio-N(6)-dimethylallyladenosine synthase OS=Yersinia entomophaga OX=935293 GN=miaB PE=3 SV=1	1	17	17	17	14	16	13	13	12	11	14	16	13	13	12	11	14	16	13	13	12	11	39	39	39	53.301	474	474	0	67.366	By MS/MS	By MS/MS	By MS/MS	By MS/MS	By MS/MS	By MS/MS	31.2	39	32.5	32.9	27.4	25.3
		A0A3S6EVF0	A0A3S6EVF0	5	5	5	tr|A0A3S6EVF0|A0A3S6EVF0_YERET Glucosamine-6-phosphate deaminase OS=Yersinia entomophaga OX=935293 GN=nagB PE=3 SV=1	1	5	5	5	3	3	3	1	4	5	3	3	3	1	4	5	3	3	3	1	4	5	25.6	25.6	25.6	29.546	266	266	0	10.994	By MS/MS	By matching	By matching	By matching	By MS/MS	By MS/MS	18	18	10.5	4.5	22.9	25.6
		A0A3S6EVF1	A0A3S6EVF1	2	2	2	tr|A0A3S6EVF1|A0A3S6EVF1_YERET Arginine transporter ATP-binding subunit OS=Yersinia entomophaga OX=935293 GN=artP PE=3 SV=1	1	2	2	2	2	1	2	0	2	1	2	1	2	0	2	1	2	1	2	0	2	1	14.9	14.9	14.9	26.67	241	241	0	6.4564	By matching	By matching	By MS/MS		By MS/MS	By matching	14.9	8.7	14.9	0	14.9	8.7
		A0A3S6EVF2	A0A3S6EVF2	13	13	13	tr|A0A3S6EVF2|A0A3S6EVF2_YERET Nucleoside triphosphate hydrolase OS=Yersinia entomophaga OX=935293 GN=PL78_01205 PE=3 SV=1	1	13	13	13	11	11	10	9	11	9	11	11	10	9	11	9	11	11	10	9	11	9	53.3	53.3	53.3	39.713	351	351	0	94.938	By MS/MS	By MS/MS	By MS/MS	By MS/MS	By MS/MS	By MS/MS	45.6	45.3	39.3	31.6	43.3	37.3
		A0A3S6EVF5	A0A3S6EVF5	8	8	8	tr|A0A3S6EVF5|A0A3S6EVF5_YERET 7-cyano-7-deazaguanine synthase OS=Yersinia entomophaga OX=935293 GN=queC PE=3 SV=1	1	8	8	8	8	7	6	4	8	7	8	7	6	4	8	7	8	7	6	4	8	7	48.3	48.3	48.3	25.693	232	232	0	40.855	By MS/MS	By MS/MS	By MS/MS	By MS/MS	By MS/MS	By MS/MS	48.3	43.5	33.6	23.7	48.3	40.9
		A0A3S6EVG0	A0A3S6EVG0	2	2	2	tr|A0A3S6EVG0|A0A3S6EVG0_YERET Muropeptide transporter OS=Yersinia entomophaga OX=935293 GN=ampG PE=4 SV=1	1	2	2	2	1	1	1	0	1	1	1	1	1	0	1	1	1	1	1	0	1	1	4.3	4.3	4.3	53.743	492	492	0.0034169	2.2741	By MS/MS	By MS/MS	By matching		By matching	By matching	1.8	2.4	2.4	0	2.4	2.4
		A0A3S6EVG1	A0A3S6EVG1	9	9	9	tr|A0A3S6EVG1|A0A3S6EVG1_YERET UMP phosphatase OS=Yersinia entomophaga OX=935293 GN=PL78_01255 PE=4 SV=1	1	9	9	9	8	8	8	5	7	6	8	8	8	5	7	6	8	8	8	5	7	6	56.4	56.4	56.4	27.194	250	250	0	92.755	By MS/MS	By MS/MS	By MS/MS	By MS/MS	By MS/MS	By MS/MS	56.4	56.4	46	34	50	40.4
		A0A3S6EVG2	A0A3S6EVG2	8	8	8	tr|A0A3S6EVG2|A0A3S6EVG2_YERET Acyl-CoA esterase OS=Yersinia entomophaga OX=935293 GN=PL78_01320 PE=4 SV=1	1	8	8	8	6	7	4	5	6	8	6	7	4	5	6	8	6	7	4	5	6	8	47.1	47.1	47.1	28.833	255	255	0	25.444	By MS/MS	By MS/MS	By MS/MS	By MS/MS	By MS/MS	By MS/MS	34.5	38.8	25.9	26.7	34.5	47.1
		A0A3S6EVG3	A0A3S6EVG3	7	7	7	tr|A0A3S6EVG3|A0A3S6EVG3_YERET 2-octaprenyl-3-methyl-6-methoxy-1,4-benzoquinol hydroxylase OS=Yersinia entomophaga OX=935293 GN=ubiF PE=3 SV=1	1	7	7	7	7	5	6	2	5	5	7	5	6	2	5	5	7	5	6	2	5	5	26.2	26.2	26.2	43.659	393	393	0	30.768	By MS/MS	By MS/MS	By MS/MS	By matching	By MS/MS	By MS/MS	26.2	15.8	18.8	6.6	19.6	19.8
		A0A3S6EVG5	A0A3S6EVG5	2	2	2	tr|A0A3S6EVG5|A0A3S6EVG5_YERET Uncharacterized protein OS=Yersinia entomophaga OX=935293 GN=PL78_00540 PE=4 SV=1	1	2	2	2	2	0	2	0	2	0	2	0	2	0	2	0	2	0	2	0	2	0	28.9	28.9	28.9	16.36	159	159	0	16.263	By matching		By MS/MS		By MS/MS		28.9	0	28.9	0	28.9	0
		A0A3S6EVG8	A0A3S6EVG8	12	12	12	tr|A0A3S6EVG8|A0A3S6EVG8_YERET Phosphopeptide-binding protein OS=Yersinia entomophaga OX=935293 GN=PL78_00930 PE=4 SV=1	1	12	12	12	12	0	9	0	12	3	12	0	9	0	12	3	12	0	9	0	12	3	44.7	44.7	44.7	48.191	436	436	0	96.686	By MS/MS		By MS/MS		By MS/MS	By MS/MS	44.7	0	33.7	0	44.7	8.9
		A0A3S6EVH2	A0A3S6EVH2	7	7	7	tr|A0A3S6EVH2|A0A3S6EVH2_YERET Flavodoxin OS=Yersinia entomophaga OX=935293 GN=PL78_01305 PE=3 SV=1	1	7	7	7	6	7	6	4	4	6	6	7	6	4	4	6	6	7	6	4	4	6	58.3	58.3	58.3	19.502	175	175	0	80.54	By MS/MS	By MS/MS	By MS/MS	By MS/MS	By MS/MS	By MS/MS	58.3	58.3	54.9	29.7	44	44
		A0A3S6EVH7	A0A3S6EVH7	22	22	22	tr|A0A3S6EVH7|A0A3S6EVH7_YERET Multidrug transporter OS=Yersinia entomophaga OX=935293 GN=PL78_00590 PE=3 SV=1	1	22	22	22	21	14	21	11	21	9	21	14	21	11	21	9	21	14	21	11	21	9	56.3	56.3	56.3	41.831	396	396	0	305.32	By MS/MS	By MS/MS	By MS/MS	By MS/MS	By MS/MS	By MS/MS	56.3	49.2	56.3	35.1	56.3	27.3
		A0A3S6EVH8	A0A3S6EVH8	21	21	21	tr|A0A3S6EVH8|A0A3S6EVH8_YERET Type VI secretion protein Vgr OS=Yersinia entomophaga OX=935293 GN=PL78_00980 PE=3 SV=1	1	21	21	21	13	16	10	13	20	11	13	16	10	13	20	11	13	16	10	13	20	11	37.1	37.1	37.1	83.194	770	770	0	198.47	By MS/MS	By MS/MS	By MS/MS	By MS/MS	By MS/MS	By MS/MS	21.8	29.9	16.1	22.3	35.3	19
		A0A3S6EVH9	A0A3S6EVH9	4	4	4	tr|A0A3S6EVH9|A0A3S6EVH9_YERET Metal-binding protein OS=Yersinia entomophaga OX=935293 GN=PL78_01390 PE=3 SV=1	1	4	4	4	3	3	2	2	4	2	3	3	2	2	4	2	3	3	2	2	4	2	27.9	27.9	27.9	27.398	247	247	0	11.077	By MS/MS	By MS/MS	By MS/MS	By MS/MS	By MS/MS	By MS/MS	15.8	22.7	10.5	10.5	27.9	13
		A0A3S6EVI0	A0A3S6EVI0	6	6	6	tr|A0A3S6EVI0|A0A3S6EVI0_YERET Pyrrolidone-carboxylate peptidase OS=Yersinia entomophaga OX=935293 GN=pcp PE=3 SV=1	1	6	6	6	4	5	4	5	6	5	4	5	4	5	6	5	4	5	4	5	6	5	40.9	40.9	40.9	22.91	215	215	0	23.955	By MS/MS	By MS/MS	By MS/MS	By MS/MS	By MS/MS	By MS/MS	24.2	28.4	25.1	28.4	40.9	36.7
		A0A3S6EVI1	A0A3S6EVI1	16	16	16	tr|A0A3S6EVI1|A0A3S6EVI1_YERET Potassium-transporting ATPase ATP-binding subunit OS=Yersinia entomophaga OX=935293 GN=kdpB PE=3 SV=1	1	16	16	16	15	1	15	1	9	1	15	1	15	1	9	1	15	1	15	1	9	1	28.5	28.5	28.5	72.82	688	688	0	65.708	By MS/MS	By matching	By MS/MS	By MS/MS	By MS/MS	By matching	26.3	1	23.7	1	15	2.2
		A0A3S6EVI4	A0A3S6EVI4	9	9	9	tr|A0A3S6EVI4|A0A3S6EVI4_YERET 3,5-cyclic-nucleotide phosphodiesterase OS=Yersinia entomophaga OX=935293 GN=PL78_01385 PE=3 SV=1	1	9	9	9	7	5	7	5	6	7	7	5	7	5	6	7	7	5	7	5	6	7	32.1	32.1	32.1	36.17	327	327	0	35.863	By MS/MS	By MS/MS	By MS/MS	By MS/MS	By MS/MS	By MS/MS	25.7	22.3	25.7	19.6	24.5	26
		A0A3S6EVJ0	A0A3S6EVJ0	17	17	17	tr|A0A3S6EVJ0|A0A3S6EVJ0_YERET Succinate--CoA ligase [ADP-forming] subunit alpha OS=Yersinia entomophaga OX=935293 GN=sucD PE=3 SV=1	1	17	17	17	16	15	15	14	16	16	16	15	15	14	16	16	16	15	15	14	16	16	74.5	74.5	74.5	29.905	290	290	0	323.31	By MS/MS	By MS/MS	By MS/MS	By MS/MS	By MS/MS	By MS/MS	64.1	72.1	61.7	67.6	71.4	71.4
		A0A3S6EVJ1	A0A3S6EVJ1	2	2	2	tr|A0A3S6EVJ1|A0A3S6EVJ1_YERET Succinate dehydrogenase hydrophobic membrane anchor subunit OS=Yersinia entomophaga OX=935293 GN=sdhD PE=4 SV=1	1	2	2	2	1	0	1	0	2	0	1	0	1	0	2	0	1	0	1	0	2	0	17.4	17.4	17.4	12.817	115	115	0.0017301	2.4763	By matching		By matching		By MS/MS		8.7	0	8.7	0	17.4	0
		A0A3S6EVJ2	A0A3S6EVJ2	2	2	2	tr|A0A3S6EVJ2|A0A3S6EVJ2_YERET 5-oxoprolinase subunit A OS=Yersinia entomophaga OX=935293 GN=pxpA PE=3 SV=1	1	2	2	2	2	1	1	1	2	2	2	1	1	1	2	2	2	1	1	1	2	2	13.1	13.1	13.1	26.661	245	245	0	7.9706	By MS/MS	By MS/MS	By MS/MS	By MS/MS	By matching	By MS/MS	13.1	6.1	6.1	6.1	13.1	13.1
		A0A3S6EVJ4	A0A3S6EVJ4	1	1	1	tr|A0A3S6EVJ4|A0A3S6EVJ4_YERET Succinate dehydrogenase cytochrome b556 subunit OS=Yersinia entomophaga OX=935293 GN=PL78_01435 PE=3 SV=1	1	1	1	1	1	0	1	0	1	1	1	0	1	0	1	1	1	0	1	0	1	1	9.3	9.3	9.3	14.032	129	129	0.0017401	2.5743	By matching		By MS/MS		By MS/MS	By matching	9.3	0	9.3	0	9.3	9.3
		A0A3S6EVJ5	A0A3S6EVJ5	2	2	2	tr|A0A3S6EVJ5|A0A3S6EVJ5_YERET AHS1 domain-containing protein OS=Yersinia entomophaga OX=935293 GN=PL78_01395 PE=4 SV=1	1	2	2	2	1	1	2	2	1	1	1	1	2	2	1	1	1	1	2	2	1	1	6.9	6.9	6.9	23.975	218	218	0.0017462	2.6234	By matching	By matching	By MS/MS	By MS/MS	By matching	By MS/MS	3.7	3.7	6.9	6.9	3.7	3.7
		A0A3S6EVJ8	A0A3S6EVJ8	19	19	19	tr|A0A3S6EVJ8|A0A3S6EVJ8_YERET CDP-glucose 4,6-dehydratase OS=Yersinia entomophaga OX=935293 GN=PL78_00690 PE=4 SV=1	1	19	19	19	17	18	15	15	15	15	17	18	15	15	15	15	17	18	15	15	15	15	77.9	77.9	77.9	34.131	299	299	0	145.62	By MS/MS	By MS/MS	By MS/MS	By MS/MS	By MS/MS	By MS/MS	64.5	69.6	56.5	59.9	51.5	57.5
		A0A3S6EVK0	A0A3S6EVK0	26	26	26	tr|A0A3S6EVK0|A0A3S6EVK0_YERET Tol-Pal system protein TolB OS=Yersinia entomophaga OX=935293 GN=tolB PE=3 SV=1	1	26	26	26	25	22	22	22	22	23	25	22	22	22	22	23	25	22	22	22	22	23	64.7	64.7	64.7	45.926	430	430	0	323.31	By MS/MS	By MS/MS	By MS/MS	By MS/MS	By MS/MS	By MS/MS	63	63.5	63.5	58.1	63.5	63.5
		A0A3S6EVK3	A0A3S6EVK3	44	44	44	tr|A0A3S6EVK3|A0A3S6EVK3_YERET Oxoglutarate dehydrogenase (succinyl-transferring) OS=Yersinia entomophaga OX=935293 GN=PL78_01455 PE=4 SV=1	1	44	44	44	39	41	40	35	39	41	39	41	40	35	39	41	39	41	40	35	39	41	50.1	50.1	50.1	105.37	935	935	0	323.31	By MS/MS	By MS/MS	By MS/MS	By MS/MS	By MS/MS	By MS/MS	47.4	45.2	47.4	44.4	44.3	48.8
		A0A3S6EVK5	A0A3S6EVK5	4	4	4	tr|A0A3S6EVK5|A0A3S6EVK5_YERET Cytochrome d ubiquinol oxidase subunit 2 OS=Yersinia entomophaga OX=935293 GN=PL78_01485 PE=3 SV=1	1	4	4	4	4	0	4	0	3	1	4	0	4	0	3	1	4	0	4	0	3	1	9.8	9.8	9.8	42.364	379	379	0	30.739	By MS/MS		By MS/MS		By MS/MS	By MS/MS	9.8	0	9.8	0	5.8	2.1
		A0A3S6EVK7	A0A3S6EVK7	25	25	25	tr|A0A3S6EVK7|A0A3S6EVK7_YERET Succinate dehydrogenase flavoprotein subunit OS=Yersinia entomophaga OX=935293 GN=sdhA PE=3 SV=1	1	25	25	25	24	18	20	11	24	19	24	18	20	11	24	19	24	18	20	11	24	19	62.1	62.1	62.1	64.326	588	588	0	320.35	By MS/MS	By MS/MS	By MS/MS	By MS/MS	By MS/MS	By MS/MS	58.2	44	47.1	28.2	58.2	43.5
		A0A3S6EVK8	A0A3S6EVK8	6	6	6	tr|A0A3S6EVK8|A0A3S6EVK8_YERET GDP-mannose mannosyl hydrolase OS=Yersinia entomophaga OX=935293 GN=PL78_00740 PE=4 SV=1	1	6	6	6	4	3	5	2	4	6	4	3	5	2	4	6	4	3	5	2	4	6	43.5	43.5	43.5	17.709	154	154	0	19.674	By MS/MS	By MS/MS	By MS/MS	By MS/MS	By MS/MS	By MS/MS	30.5	20.1	37.7	14.3	30.5	43.5
		A0A3S6EVK9	A0A3S6EVK9	6	6	6	tr|A0A3S6EVK9|A0A3S6EVK9_YERET Ribosomal silencing factor RsfS OS=Yersinia entomophaga OX=935293 GN=rsfS PE=3 SV=1	1	6	6	6	2	6	2	3	1	4	2	6	2	3	1	4	2	6	2	3	1	4	61	61	61	11.63	105	105	0	36.651	By MS/MS	By MS/MS	By MS/MS	By MS/MS	By matching	By MS/MS	28.6	61	28.6	51.4	15.2	44.8
		A0A3S6EVL3	A0A3S6EVL3	12	12	12	tr|A0A3S6EVL3|A0A3S6EVL3_YERET CDP-6-deoxy-delta-3,4-glucoseen reductase OS=Yersinia entomophaga OX=935293 GN=PL78_00680 PE=4 SV=1	1	12	12	12	11	12	10	9	10	11	11	12	10	9	10	11	11	12	10	9	10	11	50.8	50.8	50.8	36.096	327	327	0	143.99	By MS/MS	By MS/MS	By MS/MS	By MS/MS	By MS/MS	By MS/MS	50.5	50.8	44	41.9	44	50.5
		A0A3S6EVL4	A0A3S6EVL4	6	6	6	tr|A0A3S6EVL4|A0A3S6EVL4_YERET Tol-Pal system protein TolQ OS=Yersinia entomophaga OX=935293 GN=tolQ PE=3 SV=1	1	6	6	6	5	1	6	2	6	1	5	1	6	2	6	1	5	1	6	2	6	1	25.9	25.9	25.9	25.277	228	228	0	65.335	By MS/MS	By matching	By MS/MS	By matching	By MS/MS	By matching	24.1	6.6	25.9	14	25.9	6.6
		A0A3S6EVL6	A0A3S6EVL6	5	5	5	tr|A0A3S6EVL6|A0A3S6EVL6_YERET Quinolinate synthase A OS=Yersinia entomophaga OX=935293 GN=nadA PE=3 SV=1	1	5	5	5	4	4	4	3	5	2	4	4	4	3	5	2	4	4	4	3	5	2	22.9	22.9	22.9	38.748	353	353	0	13.198	By MS/MS	By MS/MS	By MS/MS	By MS/MS	By MS/MS	By MS/MS	21	12.7	21	6.2	22.9	16.7
		A0A3S6EVM0	A0A3S6EVM0	14	14	14	tr|A0A3S6EVM0|A0A3S6EVM0_YERET Amino acid transporter OS=Yersinia entomophaga OX=935293 GN=PL78_01180 PE=4 SV=1	1	14	14	14	9	10	9	7	14	13	9	10	9	7	14	13	9	10	9	7	14	13	52.7	52.7	52.7	32.958	298	298	0	105.25	By MS/MS	By MS/MS	By MS/MS	By MS/MS	By MS/MS	By MS/MS	33.6	39.6	35.6	28.9	52.7	47.7
		A0A3S6EVM2	A0A3S6EVM2	22	22	22	tr|A0A3S6EVM2|A0A3S6EVM2_YERET GDP-mannose 4,6-dehydratase OS=Yersinia entomophaga OX=935293 GN=gmd PE=3 SV=1	1	22	22	22	17	17	16	14	15	16	17	17	16	14	15	16	17	17	16	14	15	16	82.3	82.3	82.3	42.131	373	373	0	235.79	By MS/MS	By MS/MS	By MS/MS	By MS/MS	By MS/MS	By MS/MS	51.2	54.2	50.4	48	48.3	57.4
		A0A3S6EVM4	A0A3S6EVM4	5	5	5	tr|A0A3S6EVM4|A0A3S6EVM4_YERET UDP-glucose 4-epimerase OS=Yersinia entomophaga OX=935293 GN=PL78_01610 PE=3 SV=1	1	5	5	5	4	3	4	2	4	3	4	3	4	2	4	3	4	3	4	2	4	3	19.5	19.5	19.5	36.955	338	338	0	28.607	By MS/MS	By MS/MS	By MS/MS	By matching	By MS/MS	By MS/MS	17.2	11.8	17.2	5	13.9	11.5
		A0A3S6EVM5	A0A3S6EVM5	3	3	3	tr|A0A3S6EVM5|A0A3S6EVM5_YERET Feruloyl-CoA synthase OS=Yersinia entomophaga OX=935293 GN=PL78_01575 PE=4 SV=1	1	3	3	3	2	1	2	2	2	3	2	1	2	2	2	3	2	1	2	2	2	3	20.3	20.3	20.3	22.327	202	202	0	13.104	By MS/MS	By MS/MS	By MS/MS	By MS/MS	By MS/MS	By MS/MS	13.9	5	13.9	13.9	13.9	20.3
		A0A3S6EVM8	A0A3S6EVM8	1	1	1	tr|A0A3S6EVM8|A0A3S6EVM8_YERET Zinc transporter ZitB OS=Yersinia entomophaga OX=935293 GN=PL78_01565 PE=4 SV=1	1	1	1	1	0	0	0	0	1	0	0	0	0	0	1	0	0	0	0	0	1	0	3.2	3.2	3.2	34.348	310	310	0.0033898	2.1868					By MS/MS		0	0	0	0	3.2	0
		A0A3S6EVM9	A0A3S6EVM9	8	8	8	tr|A0A3S6EVM9|A0A3S6EVM9_YERET N5-carboxyaminoimidazole ribonucleotide synthase OS=Yersinia entomophaga OX=935293 GN=purK PE=3 SV=1	1	8	8	8	4	3	4	2	6	8	4	3	4	2	6	8	4	3	4	2	6	8	28.7	28.7	28.7	39.233	355	355	0	29.355	By MS/MS	By MS/MS	By MS/MS	By matching	By MS/MS	By MS/MS	12.1	8.7	12.7	6.2	18.6	28.7
		A0A3S6EVN2	A0A3S6EVN2	16	16	16	tr|A0A3S6EVN2|A0A3S6EVN2_YERET Transcriptional regulator OS=Yersinia entomophaga OX=935293 GN=PL78_01260 PE=3 SV=1	1	16	16	16	13	15	13	11	10	12	13	15	13	11	10	12	13	15	13	11	10	12	48	48	48	44.572	406	406	0	78.931	By MS/MS	By MS/MS	By MS/MS	By MS/MS	By MS/MS	By MS/MS	38.4	44.8	38.4	32.3	30	35.7
		A0A3S6EVN4	A0A3S6EVN4	31	31	31	tr|A0A3S6EVN4|A0A3S6EVN4_YERET 5-nucleotidase OS=Yersinia entomophaga OX=935293 GN=ushA PE=3 SV=1	1	31	31	31	27	25	27	19	28	25	27	25	27	19	28	25	27	25	27	19	28	25	71.5	71.5	71.5	60.427	550	550	0	261.44	By MS/MS	By MS/MS	By MS/MS	By MS/MS	By MS/MS	By MS/MS	63.1	57.5	56	42.4	66.9	59.1
		A0A3S6EVN5	A0A3S6EVN5	2	2	2	tr|A0A3S6EVN5|A0A3S6EVN5_YERET Transcriptional regulator OS=Yersinia entomophaga OX=935293 GN=PL78_01625 PE=3 SV=1	1	2	2	2	2	2	2	1	2	2	2	2	2	1	2	2	2	2	2	1	2	2	7.2	7.2	7.2	28.43	263	263	0	4.1048	By MS/MS	By matching	By matching	By MS/MS	By MS/MS	By MS/MS	7.2	7.2	7.2	4.6	7.2	7.2
		A0A3S6EVN6	A0A3S6EVN6	15	15	15	tr|A0A3S6EVN6|A0A3S6EVN6_YERET 6-phosphogluconolactonase OS=Yersinia entomophaga OX=935293 GN=pgl PE=3 SV=1	1	15	15	15	15	15	12	11	15	13	15	15	12	11	15	13	15	15	12	11	15	13	65.9	65.9	65.9	36.411	334	334	0	230.04	By MS/MS	By MS/MS	By MS/MS	By MS/MS	By MS/MS	By MS/MS	65.9	65.9	49.4	49.4	65.9	58.1
		A0A3S6EVN8	A0A3S6EVN8	1	1	1	tr|A0A3S6EVN8|A0A3S6EVN8_YERET CAAX protease OS=Yersinia entomophaga OX=935293 GN=PL78_01615 PE=4 SV=1	1	1	1	1	1	0	1	0	1	0	1	0	1	0	1	0	1	0	1	0	1	0	8.1	8.1	8.1	29.583	272	272	1	-2	By MS/MS		By matching		By matching		8.1	0	8.1	0	8.1	0
		A0A3S6EVP1	A0A3S6EVP1	3	3	3	tr|A0A3S6EVP1|A0A3S6EVP1_YERET Cyclic pyranopterin monophosphate synthase OS=Yersinia entomophaga OX=935293 GN=moaC PE=3 SV=1	1	3	3	3	1	2	1	1	3	3	1	2	1	1	3	3	1	2	1	1	3	3	31.4	31.4	31.4	17.142	159	159	0	4.6757	By MS/MS	By MS/MS	By MS/MS	By MS/MS	By matching	By MS/MS	8.2	22	8.2	8.2	31.4	31.4
		A0A3S6EVP2	A0A3S6EVP2	6	6	6	tr|A0A3S6EVP2|A0A3S6EVP2_YERET Membrane protein OS=Yersinia entomophaga OX=935293 GN=PL78_00895 PE=4 SV=1	1	6	6	6	6	0	6	1	6	4	6	0	6	1	6	4	6	0	6	1	6	4	29.4	29.4	29.4	21.35	187	187	0	32.581	By MS/MS		By MS/MS	By matching	By MS/MS	By MS/MS	29.4	0	29.4	8.6	29.4	24.1
		A0A3S6EVP3	A0A3S6EVP3	16	15	15	tr|A0A3S6EVP3|A0A3S6EVP3_YERET Chemotaxis protein OS=Yersinia entomophaga OX=935293 GN=PL78_01310 PE=4 SV=1	1	16	15	15	16	0	14	1	16	1	15	0	13	0	15	0	15	0	13	0	15	0	41.8	40	40	58.417	550	550	0	72.227	By MS/MS		By MS/MS	By matching	By MS/MS	By matching	41.8	0	32.9	1.8	41.8	1.8
		A0A3S6EVP4	A0A3S6EVP4	3	3	3	tr|A0A3S6EVP4|A0A3S6EVP4_YERET ABC transporter ATP-binding protein OS=Yersinia entomophaga OX=935293 GN=PL78_00830 PE=4 SV=1	1	3	3	3	3	2	2	1	2	0	3	2	2	1	2	0	3	2	2	1	2	0	18.9	18.9	18.9	24.868	228	228	0	10.408	By MS/MS	By matching	By matching	By MS/MS	By MS/MS		18.9	11	11	4.4	11	0
		A0A3S6EVP7	A0A3S6EVP7	2	2	2	tr|A0A3S6EVP7|A0A3S6EVP7_YERET Transporter OS=Yersinia entomophaga OX=935293 GN=PL78_01705 PE=4 SV=1	1	2	2	2	1	2	1	1	2	1	1	2	1	1	2	1	1	2	1	1	2	1	29.6	29.6	29.6	9.6832	81	81	0	4.4198	By matching	By MS/MS	By matching	By matching	By matching	By MS/MS	16	29.6	16	16	29.6	16
		A0A3S6EVQ3	A0A3S6EVQ3	1	1	1	tr|A0A3S6EVQ3|A0A3S6EVQ3_YERET Membrane protein OS=Yersinia entomophaga OX=935293 GN=PL78_00945 PE=4 SV=1	1	1	1	1	1	0	1	0	1	0	1	0	1	0	1	0	1	0	1	0	1	0	4.3	4.3	4.3	29.357	255	255	0.0028555	2.3199	By matching		By matching		By MS/MS		4.3	0	4.3	0	4.3	0
		A0A3S6EVQ4	A0A3S6EVQ4	2	2	2	tr|A0A3S6EVQ4|A0A3S6EVQ4_YERET Potassium-transporting ATPase potassium-binding subunit OS=Yersinia entomophaga OX=935293 GN=kdpA PE=3 SV=1	1	2	2	2	2	1	2	1	2	1	2	1	2	1	2	1	2	1	2	1	2	1	2.1	2.1	2.1	59.652	562	562	0.0050223	2.0196	By MS/MS	By MS/MS	By MS/MS	By MS/MS	By MS/MS	By MS/MS	2.1	2.1	2.1	2.1	2.1	2.1
		A0A3S6EVQ9	A0A3S6EVQ9	1	1	1	tr|A0A3S6EVQ9|A0A3S6EVQ9_YERET Membrane protein OS=Yersinia entomophaga OX=935293 GN=PL78_01755 PE=3 SV=1	1	1	1	1	1	0	1	0	1	0	1	0	1	0	1	0	1	0	1	0	1	0	6.8	6.8	6.8	25.781	236	236	0.0011772	2.8829	By MS/MS		By MS/MS		By matching		6.8	0	6.8	0	6.8	0
		A0A3S6EVR2	A0A3S6EVR2	4	4	4	tr|A0A3S6EVR2|A0A3S6EVR2_YERET Uncharacterized protein OS=Yersinia entomophaga OX=935293 GN=PL78_00995 PE=4 SV=1	1	4	4	4	4	2	3	3	4	4	4	2	3	3	4	4	4	2	3	3	4	4	52	52	52	14.15	123	123	0	73.074	By MS/MS	By MS/MS	By MS/MS	By MS/MS	By MS/MS	By MS/MS	52	30.9	39.8	38.2	52	52
		A0A3S6EVR4	A0A3S6EVR4	1	1	1	tr|A0A3S6EVR4|A0A3S6EVR4_YERET Membrane protein OS=Yersinia entomophaga OX=935293 GN=PL78_01410 PE=4 SV=1	1	1	1	1	1	0	1	0	0	0	1	0	1	0	0	0	1	0	1	0	0	0	7	7	7	26.338	243	243	0	22.79	By matching		By MS/MS				7	0	7	0	0	0
		A0A3S6EVR6	A0A3S6EVR6	3	3	3	tr|A0A3S6EVR6|A0A3S6EVR6_YERET Type VI secretion protein OS=Yersinia entomophaga OX=935293 GN=PL78_00935 PE=4 SV=1	1	3	3	3	3	1	1	1	3	1	3	1	1	1	3	1	3	1	1	1	3	1	22.2	22.2	22.2	20.068	180	180	0	3.3186	By MS/MS	By matching	By MS/MS	By matching	By MS/MS	By MS/MS	22.2	7.2	7.2	7.2	22.2	7.2
		A0A3S6EVR7	A0A3S6EVR7	4	4	4	tr|A0A3S6EVR7|A0A3S6EVR7_YERET Quinone-dependent D-lactate dehydrogenase OS=Yersinia entomophaga OX=935293 GN=dld PE=3 SV=1	1	4	4	4	4	1	4	1	4	3	4	1	4	1	4	3	4	1	4	1	4	3	8.5	8.5	8.5	64.209	568	568	0.0017534	2.7626	By MS/MS	By MS/MS	By MS/MS	By MS/MS	By MS/MS	By matching	8.5	2.5	8.5	3.3	8.5	7.2
		A0A3S6EVR8	A0A3S6EVR8	2	2	2	tr|A0A3S6EVR8|A0A3S6EVR8_YERET D-alanyl-D-alanine endopeptidase OS=Yersinia entomophaga OX=935293 GN=pbpG PE=3 SV=1	1	2	2	2	0	2	1	1	0	1	0	2	1	1	0	1	0	2	1	1	0	1	6.1	6.1	6.1	34.006	311	311	0.0061077	1.9091		By MS/MS	By MS/MS	By MS/MS		By matching	0	6.1	3.2	2.9	0	3.2
		A0A3S6EVS3	A0A3S6EVS3	28	28	28	tr|A0A3S6EVS3|A0A3S6EVS3_YERET Dihydrolipoyllysine-residue succinyltransferase component of 2-oxoglutarate dehydrogenase complex OS=Yersinia entomophaga OX=935293 GN=PL78_01460 PE=3 SV=1	1	28	28	28	26	25	23	23	26	27	26	25	23	23	26	27	26	25	23	23	26	27	66.4	66.4	66.4	44.21	405	405	0	323.31	By MS/MS	By MS/MS	By MS/MS	By MS/MS	By MS/MS	By MS/MS	48.9	48.9	47.7	46.7	48.9	63
		A0A3S6EVS4	A0A3S6EVS4	31	31	31	tr|A0A3S6EVS4|A0A3S6EVS4_YERET Arginine decarboxylase OS=Yersinia entomophaga OX=935293 GN=PL78_01890 PE=3 SV=1	1	31	31	31	14	4	14	4	29	28	14	4	14	4	29	28	14	4	14	4	29	28	59.6	59.6	59.6	85.336	768	768	0	231.62	By MS/MS	By matching	By MS/MS	By matching	By MS/MS	By MS/MS	25.3	6.9	22.1	5.2	56.5	51.8
		A0A3S6EVS5	A0A3S6EVS5	5	5	5	tr|A0A3S6EVS5|A0A3S6EVS5_YERET Membrane protein OS=Yersinia entomophaga OX=935293 GN=PL78_01775 PE=4 SV=1	1	5	5	5	4	0	5	0	5	1	4	0	5	0	5	1	4	0	5	0	5	1	22	22	22	35.842	328	328	0	76.479	By MS/MS		By MS/MS		By MS/MS	By MS/MS	18.6	0	22	0	22	4
		A0A3S6EVS6	A0A3S6EVS6	4	4	4	tr|A0A3S6EVS6|A0A3S6EVS6_YERET Uncharacterized protein OS=Yersinia entomophaga OX=935293 GN=PL78_00985 PE=4 SV=1	1	4	4	4	3	1	3	0	4	2	3	1	3	0	4	2	3	1	3	0	4	2	32.4	32.4	32.4	15.544	139	139	0	15.324	By MS/MS	By matching	By MS/MS		By MS/MS	By MS/MS	25.2	7.2	21.6	0	32.4	14.4
		A0A3S6EVS8	A0A3S6EVS8	10	10	10	tr|A0A3S6EVS8|A0A3S6EVS8_YERET Uncharacterized protein OS=Yersinia entomophaga OX=935293 GN=PL78_01855 PE=4 SV=1	1	10	10	10	8	8	8	8	8	9	8	8	8	8	8	9	8	8	8	8	8	9	63.5	63.5	63.5	17.999	156	156	0	76.631	By MS/MS	By MS/MS	By MS/MS	By MS/MS	By MS/MS	By MS/MS	43.6	43.6	53.8	43.6	43.6	63.5
		A0A3S6EVT0	A0A3S6EVT0	2	2	2	tr|A0A3S6EVT0|A0A3S6EVT0_YERET Sulfurtransferase OS=Yersinia entomophaga OX=935293 GN=sseA PE=4 SV=1	1	2	2	2	2	1	1	0	2	0	2	1	1	0	2	0	2	1	1	0	2	0	12	12	12	30.977	283	283	0	6.7304	By matching	By MS/MS	By matching		By MS/MS		12	8.5	3.5	0	12	0
		A0A3S6EVT3	A0A3S6EVT3	11	11	11	tr|A0A3S6EVT3|A0A3S6EVT3_YERET Peptidase M3 OS=Yersinia entomophaga OX=935293 GN=PL78_01940 PE=3 SV=1	1	11	11	11	9	9	9	9	10	9	9	9	9	9	10	9	9	9	9	9	10	9	22.6	22.6	22.6	69.845	616	616	0	86.729	By MS/MS	By MS/MS	By MS/MS	By MS/MS	By MS/MS	By MS/MS	18.5	19.5	18.5	17.4	19.2	19.8
		A0A3S6EVT5	A0A3S6EVT5	3	3	3	tr|A0A3S6EVT5|A0A3S6EVT5_YERET Suppressor of fused protein (SUFU) OS=Yersinia entomophaga OX=935293 GN=PL78_01825 PE=4 SV=1	1	3	3	3	2	2	3	3	2	1	2	2	3	3	2	1	2	2	3	3	2	1	12.5	12.5	12.5	41.716	367	367	0	3.5006	By MS/MS	By MS/MS	By MS/MS	By matching	By matching	By MS/MS	9.5	6.8	12.5	12.5	8.7	3
		A0A3S6EVT6	A0A3S6EVT6	2	2	2	tr|A0A3S6EVT6|A0A3S6EVT6_YERET Tol-Pal system protein TolR OS=Yersinia entomophaga OX=935293 GN=tolR PE=3 SV=1	1	2	2	2	1	0	2	1	0	0	1	0	2	1	0	0	1	0	2	1	0	0	17.6	17.6	17.6	15.565	142	142	0	8.5538	By matching		By MS/MS	By matching			6.3	0	17.6	6.3	0	0
		A0A3S6EVU0	A0A3S6EVU0	13	13	13	tr|A0A3S6EVU0|A0A3S6EVU0_YERET ABC transporter OS=Yersinia entomophaga OX=935293 GN=PL78_01865 PE=4 SV=1	1	13	13	13	11	11	9	11	13	10	11	11	9	11	13	10	11	11	9	11	13	10	70	70	70	32.891	310	310	0	268.58	By MS/MS	By MS/MS	By MS/MS	By MS/MS	By MS/MS	By MS/MS	59	63.9	46.1	53.5	70	65.2
		A0A3S6EVU1	A0A3S6EVU1	4	1	1	tr|A0A3S6EVU1|A0A3S6EVU1_YERET Membrane protein OS=Yersinia entomophaga OX=935293 GN=PL78_01910 PE=3 SV=1	1	4	1	1	4	2	4	2	2	2	1	0	1	0	0	0	1	0	1	0	0	0	9.6	1.9	1.9	39.795	365	365	1	-2	By MS/MS	By matching	By MS/MS	By matching	By matching	By matching	9.6	5.2	9.6	5.2	5.2	5.2
		A0A3S6EVU3	A0A3S6EVU3	5	5	5	tr|A0A3S6EVU3|A0A3S6EVU3_YERET ATP-binding protein OS=Yersinia entomophaga OX=935293 GN=PL78_01875 PE=4 SV=1	1	5	5	5	5	3	5	3	4	1	5	3	5	3	4	1	5	3	5	3	4	1	18.3	18.3	18.3	34.989	312	312	0	14.472	By MS/MS	By matching	By MS/MS	By matching	By MS/MS	By matching	18.3	12.2	18.3	10.9	15.1	4.5
		A0A3S6EVU4	A0A3S6EVU4	10	10	10	tr|A0A3S6EVU4|A0A3S6EVU4_YERET LPS-assembly lipoprotein LptE OS=Yersinia entomophaga OX=935293 GN=lptE PE=3 SV=1	1	10	10	10	10	5	10	1	9	6	10	5	10	1	9	6	10	5	10	1	9	6	43.7	43.7	43.7	20.946	190	190	0	37.433	By MS/MS	By MS/MS	By MS/MS	By MS/MS	By MS/MS	By MS/MS	43.7	30	43.7	5.8	36.3	32.1
		A0A3S6EVU5	A0A3S6EVU5	19	19	18	tr|A0A3S6EVU5|A0A3S6EVU5_YERET Phospho-2-dehydro-3-deoxyheptonate aldolase OS=Yersinia entomophaga OX=935293 GN=PL78_01580 PE=3 SV=1	1	19	19	18	19	19	16	16	19	18	19	19	16	16	19	18	18	18	15	15	18	17	65.7	65.7	63.7	38.122	350	350	0	323.31	By MS/MS	By MS/MS	By MS/MS	By MS/MS	By MS/MS	By MS/MS	65.7	65.7	64.3	60.6	65.7	57.7
		A0A3S6EVV1	A0A3S6EVV1	10	10	10	tr|A0A3S6EVV1|A0A3S6EVV1_YERET Glutamine ABC transporter ATP-binding protein OS=Yersinia entomophaga OX=935293 GN=glnQ PE=3 SV=1	1	10	10	10	10	8	9	5	10	8	10	8	9	5	10	8	10	8	9	5	10	8	52.9	52.9	52.9	26.504	240	240	0	114.38	By MS/MS	By MS/MS	By MS/MS	By MS/MS	By MS/MS	By MS/MS	52.9	40.8	50	26.7	52.9	38.8
		A0A3S6EVV4;A0A3S6F5G1	A0A3S6EVV4;A0A3S6F5G1	10;9	10;9	10;9	tr|A0A3S6EVV4|A0A3S6EVV4_YERET Uncharacterized protein OS=Yersinia entomophaga OX=935293 GN=PL78_00005 PE=4 SV=1;tr|A0A3S6F5G1|A0A3S6F5G1_YERET Uncharacterized protein OS=Yersinia entomophaga OX=935293 GN=PL78_19155 PE=4 SV=1	2	10	10	10	8	9	4	9	1	2	8	9	4	9	1	2	8	9	4	9	1	2	43.2	43.2	43.2	40.911	387	387;355	0	98.125	By MS/MS	By MS/MS	By MS/MS	By MS/MS	By matching	By matching	34.6	36.2	20.9	37.2	4.7	7
		A0A3S6EVV6	A0A3S6EVV6	12	12	12	tr|A0A3S6EVV6|A0A3S6EVV6_YERET Magnesium/cobalt efflux protein CorC OS=Yersinia entomophaga OX=935293 GN=PL78_01195 PE=3 SV=1	1	12	12	12	9	11	9	7	10	10	9	11	9	7	10	10	9	11	9	7	10	10	41.4	41.4	41.4	33.549	292	292	0	22.156	By MS/MS	By MS/MS	By MS/MS	By MS/MS	By MS/MS	By MS/MS	29.5	35.3	26	23.6	32.9	31.2
		A0A3S6EVW1	A0A3S6EVW1	4	4	4	tr|A0A3S6EVW1|A0A3S6EVW1_YERET Glutamine ABC transporter permease OS=Yersinia entomophaga OX=935293 GN=glnP PE=3 SV=1	1	4	4	4	3	3	3	1	4	1	3	3	3	1	4	1	3	3	3	1	4	1	17.4	17.4	17.4	24.071	218	218	0	6.6748	By MS/MS	By matching	By MS/MS	By matching	By MS/MS	By MS/MS	12.8	12.8	12.8	4.1	17.4	4.1
		A0A3S6EVW7	A0A3S6EVW7	13	13	13	tr|A0A3S6EVW7|A0A3S6EVW7_YERET PTS N-acetyl glucosamine transporter subunits IIABC OS=Yersinia entomophaga OX=935293 GN=PL78_01275 PE=4 SV=1	1	13	13	13	11	1	12	0	12	4	11	1	12	0	12	4	11	1	12	0	12	4	26	26	26	71.721	676	676	0	68.147	By MS/MS	By MS/MS	By MS/MS		By MS/MS	By MS/MS	20.7	1.2	21.9	0	24.9	6.4
		A0A3S6EVW8	A0A3S6EVW8	12	12	12	tr|A0A3S6EVW8|A0A3S6EVW8_YERET GTP cyclohydrolase 1 OS=Yersinia entomophaga OX=935293 GN=folE PE=3 SV=1	1	12	12	12	11	10	10	11	10	7	11	10	10	11	10	7	11	10	10	11	10	7	53.2	53.2	53.2	24.588	220	220	0	83.909	By MS/MS	By MS/MS	By MS/MS	By MS/MS	By MS/MS	By MS/MS	53.2	52.7	52.7	45.5	45.5	38.6
		A0A3S6EVW9	A0A3S6EVW9	5	5	5	tr|A0A3S6EVW9|A0A3S6EVW9_YERET Pyridoxamine 5-phosphate oxidase OS=Yersinia entomophaga OX=935293 GN=PL78_01185 PE=4 SV=1	1	5	5	5	5	5	2	3	4	2	5	5	2	3	4	2	5	5	2	3	4	2	38.8	38.8	38.8	21.861	196	196	0	23.703	By MS/MS	By MS/MS	By MS/MS	By MS/MS	By matching	By MS/MS	38.8	38.8	12.2	18.4	30.6	18.4
		A0A3S6EVX0	A0A3S6EVX0	1	1	1	tr|A0A3S6EVX0|A0A3S6EVX0_YERET Molybdopterin-synthase adenylyltransferase OS=Yersinia entomophaga OX=935293 GN=PL78_02060 PE=4 SV=1	1	1	1	1	1	1	1	1	1	1	1	1	1	1	1	1	1	1	1	1	1	1	6.8	6.8	6.8	27.606	251	251	0	5.2675	By MS/MS	By matching	By matching	By matching	By MS/MS	By MS/MS	6.8	6.8	6.8	6.8	6.8	6.8
		A0A3S6EVX2	A0A3S6EVX2	10	10	10	tr|A0A3S6EVX2|A0A3S6EVX2_YERET Membrane protein OS=Yersinia entomophaga OX=935293 GN=ompX PE=4 SV=1	1	10	10	10	10	9	10	9	10	8	10	9	10	9	10	8	10	9	10	9	10	8	73.7	73.7	73.7	18.277	175	175	0	323.31	By MS/MS	By MS/MS	By MS/MS	By MS/MS	By MS/MS	By MS/MS	73.7	73.7	73.7	73.7	73.7	55.4
		A0A3S6EVX4	A0A3S6EVX4	8	8	8	tr|A0A3S6EVX4|A0A3S6EVX4_YERET Negative modulator of initiation of replication OS=Yersinia entomophaga OX=935293 GN=seqA PE=3 SV=1	1	8	8	8	7	7	7	7	7	5	7	7	7	7	7	5	7	7	7	7	7	5	55.1	55.1	55.1	19.781	176	176	0	49.714	By MS/MS	By MS/MS	By MS/MS	By MS/MS	By MS/MS	By MS/MS	47.7	47.7	47.7	54.5	55.1	44.9
		A0A3S6EVX5	A0A3S6EVX5	9	9	9	tr|A0A3S6EVX5|A0A3S6EVX5_YERET Molybdopterin molybdenumtransferase OS=Yersinia entomophaga OX=935293 GN=PL78_02065 PE=3 SV=1	1	9	9	9	8	9	8	6	8	8	8	9	8	6	8	8	8	9	8	6	8	8	36.7	36.7	36.7	43.573	412	412	0	59.657	By MS/MS	By MS/MS	By MS/MS	By MS/MS	By MS/MS	By MS/MS	33.7	36.7	31.3	21.6	31.3	31.3
		A0A3S6EVX6	A0A3S6EVX6	2	2	2	tr|A0A3S6EVX6|A0A3S6EVX6_YERET Hydrolase OS=Yersinia entomophaga OX=935293 GN=PL78_02030 PE=4 SV=1	1	2	2	2	0	0	0	0	2	2	0	0	0	0	2	2	0	0	0	0	2	2	12.7	12.7	12.7	25.429	229	229	0	8.5469					By MS/MS	By matching	0	0	0	0	12.7	12.7
		A0A3S6EVX7	A0A3S6EVX7	8	8	8	tr|A0A3S6EVX7|A0A3S6EVX7_YERET Putative gluconeogenesis factor OS=Yersinia entomophaga OX=935293 GN=PL78_01730 PE=3 SV=1	1	8	8	8	6	4	7	3	4	2	6	4	7	3	4	2	6	4	7	3	4	2	30.8	30.8	30.8	32.773	302	302	0	19.008	By MS/MS	By MS/MS	By MS/MS	By MS/MS	By matching	By MS/MS	23.2	15.6	26.8	9.6	15.6	8.3
		A0A3S6EVX9	A0A3S6EVX9	3	3	3	tr|A0A3S6EVX9|A0A3S6EVX9_YERET Cytidine deaminase OS=Yersinia entomophaga OX=935293 GN=cdd PE=3 SV=1	1	3	3	3	3	3	2	1	3	3	3	3	2	1	3	3	3	3	2	1	3	3	23.1	23.1	23.1	31.118	294	294	0	30.762	By MS/MS	By MS/MS	By MS/MS	By MS/MS	By MS/MS	By MS/MS	23.1	23.1	12.6	6.1	23.1	23.1
		A0A3S6EVY0	A0A3S6EVY0	9	9	9	tr|A0A3S6EVY0|A0A3S6EVY0_YERET N-acetylglucosamine-6-phosphate deacetylase OS=Yersinia entomophaga OX=935293 GN=nagA PE=3 SV=1	1	9	9	9	7	9	6	6	6	6	7	9	6	6	6	6	7	9	6	6	6	6	26.6	26.6	26.6	40.907	379	379	0	53.282	By MS/MS	By MS/MS	By MS/MS	By MS/MS	By MS/MS	By MS/MS	24	26.6	18.5	18.2	22.2	22.2
		A0A3S6EVY1	A0A3S6EVY1	4	4	4	tr|A0A3S6EVY1|A0A3S6EVY1_YERET D-galactose-binding periplasmic protein OS=Yersinia entomophaga OX=935293 GN=PL78_02110 PE=3 SV=1	1	4	4	4	2	1	2	0	3	3	2	1	2	0	3	3	2	1	2	0	3	3	16	16	16	35.894	331	331	0	12.869	By MS/MS	By matching	By matching		By MS/MS	By MS/MS	11.2	5.4	11.2	0	13.9	13.3
		A0A3S6EVY2	A0A3S6EVY2	4	4	4	tr|A0A3S6EVY2|A0A3S6EVY2_YERET Membrane protein OS=Yersinia entomophaga OX=935293 GN=PL78_01375 PE=4 SV=1	1	4	4	4	4	3	4	2	4	3	4	3	4	2	4	3	4	3	4	2	4	3	15.8	15.8	15.8	36.687	317	317	0	8.1767	By MS/MS	By MS/MS	By MS/MS	By matching	By MS/MS	By MS/MS	15.8	12	15.8	7.6	15.8	12.6
		A0A3S6EVY4	A0A3S6EVY4	3	3	3	tr|A0A3S6EVY4|A0A3S6EVY4_YERET Membrane protein OS=Yersinia entomophaga OX=935293 GN=PL78_02070 PE=4 SV=1	1	3	3	3	2	1	2	1	2	3	2	1	2	1	2	3	2	1	2	1	2	3	27.4	27.4	27.4	20.588	179	179	0	4.3088	By MS/MS	By MS/MS	By MS/MS	By MS/MS	By MS/MS	By MS/MS	19.6	12.8	19.6	6.7	19.6	27.4
		A0A3S6EVY7	A0A3S6EVY7	13	13	13	tr|A0A3S6EVY7|A0A3S6EVY7_YERET S-(hydroxymethyl)glutathione dehydrogenase OS=Yersinia entomophaga OX=935293 GN=PL78_02080 PE=3 SV=1	1	13	13	13	11	9	7	8	11	11	11	9	7	8	11	11	11	9	7	8	11	11	50	50	50	39.71	374	374	0	86.705	By MS/MS	By MS/MS	By MS/MS	By MS/MS	By MS/MS	By MS/MS	49.2	34.8	19.8	33.2	41.7	47.6
		A0A3S6EVZ0	A0A3S6EVZ0	5	5	5	tr|A0A3S6EVZ0|A0A3S6EVZ0_YERET dCTP deaminase OS=Yersinia entomophaga OX=935293 GN=dcd PE=3 SV=1	1	5	5	5	4	3	3	4	4	4	4	3	3	4	4	4	4	3	3	4	4	4	30.6	30.6	30.6	21.248	193	193	0	33.866	By MS/MS	By MS/MS	By MS/MS	By MS/MS	By MS/MS	By MS/MS	17.6	17.6	17.6	17.6	17.6	30.6
		A0A3S6EVZ5	A0A3S6EVZ5	20	20	20	tr|A0A3S6EVZ5|A0A3S6EVZ5_YERET NAD-dependent malic enzyme OS=Yersinia entomophaga OX=935293 GN=maeA PE=3 SV=1	1	20	20	20	17	18	15	14	20	19	17	18	15	14	20	19	17	18	15	14	20	19	57.3	57.3	57.3	62.832	565	565	0	239.07	By MS/MS	By MS/MS	By MS/MS	By MS/MS	By MS/MS	By MS/MS	52.4	52.4	42.3	34.9	57.3	53.8
		A0A3S6EW00	A0A3S6EW00	3	3	3	tr|A0A3S6EW00|A0A3S6EW00_YERET Imidazole glycerol phosphate synthase subunit HisH OS=Yersinia entomophaga OX=935293 GN=hisH PE=3 SV=1	1	3	3	3	3	3	3	3	3	3	3	3	3	3	3	3	3	3	3	3	3	3	17.9	17.9	17.9	21.226	196	196	0	6.1026	By MS/MS	By MS/MS	By MS/MS	By MS/MS	By MS/MS	By MS/MS	17.9	17.9	17.9	17.9	17.9	17.9
		A0A3S6EW02	A0A3S6EW02	5	5	5	tr|A0A3S6EW02|A0A3S6EW02_YERET Membrane protein OS=Yersinia entomophaga OX=935293 GN=PL78_02210 PE=3 SV=1	1	5	5	5	5	1	2	0	5	0	5	1	2	0	5	0	5	1	2	0	5	0	14.8	14.8	14.8	59.208	528	528	0	20.399	By MS/MS	By matching	By MS/MS		By MS/MS		14.8	4.4	3.8	0	14.8	0
		A0A3S6EW03	A0A3S6EW03	7	7	7	tr|A0A3S6EW03|A0A3S6EW03_YERET 2,3-cyclic-nucleotide 2-phosphodiesterase/3-nucleotidase OS=Yersinia entomophaga OX=935293 GN=PL78_01475 PE=3 SV=1	1	7	7	7	6	5	5	4	6	6	6	5	5	4	6	6	6	5	5	4	6	6	16.3	16.3	16.3	70.051	633	633	0	24.259	By MS/MS	By matching	By MS/MS	By matching	By MS/MS	By MS/MS	14.7	11.4	11.4	8.1	14.7	14.2
		A0A3S6EW04	A0A3S6EW04	10	10	10	tr|A0A3S6EW04|A0A3S6EW04_YERET Sugar ABC transporter substrate-binding protein OS=Yersinia entomophaga OX=935293 GN=PL78_02170 PE=4 SV=1	1	10	10	10	10	4	7	1	6	3	10	4	7	1	6	3	10	4	7	1	6	3	36.6	36.6	36.6	38.41	358	358	0	30.988	By MS/MS	By matching	By MS/MS	By matching	By MS/MS	By matching	36.6	14.5	27.4	2.2	24.6	10.6
		A0A3S6EW06	A0A3S6EW06	37	37	37	tr|A0A3S6EW06|A0A3S6EW06_YERET Methionine--tRNA ligase OS=Yersinia entomophaga OX=935293 GN=metG PE=3 SV=1	1	37	37	37	33	33	31	28	33	30	33	33	31	28	33	30	33	33	31	28	33	30	59.4	59.4	59.4	75.91	675	675	0	267.15	By MS/MS	By MS/MS	By MS/MS	By MS/MS	By MS/MS	By MS/MS	57.3	55	53.9	45.5	55.6	51.1
		A0A3S6EW08	A0A3S6EW08	9	9	9	tr|A0A3S6EW08|A0A3S6EW08_YERET UTP--glucose-1-phosphate uridylyltransferase OS=Yersinia entomophaga OX=935293 GN=PL78_02215 PE=3 SV=1	1	9	9	9	9	7	7	7	8	4	9	7	7	7	8	4	9	7	7	7	8	4	37.6	37.6	37.6	32.341	298	298	0	33.782	By MS/MS	By MS/MS	By MS/MS	By MS/MS	By MS/MS	By MS/MS	37.6	34.6	34.6	30.2	34.9	17.1
		A0A3S6EW12	A0A3S6EW12	8	8	8	tr|A0A3S6EW12|A0A3S6EW12_YERET Histidinol dehydrogenase OS=Yersinia entomophaga OX=935293 GN=hisD PE=3 SV=1	1	8	8	8	7	4	7	6	8	6	7	4	7	6	8	6	7	4	7	6	8	6	23.4	23.4	23.4	47.147	441	441	0	29.417	By MS/MS	By MS/MS	By MS/MS	By MS/MS	By MS/MS	By MS/MS	20.9	10.2	20.9	17.9	23.4	17.7
		A0A3S6EW14	A0A3S6EW14	4	4	4	tr|A0A3S6EW14|A0A3S6EW14_YERET Histidine biosynthesis bifunctional protein HisIE OS=Yersinia entomophaga OX=935293 GN=hisI PE=3 SV=1	1	4	4	4	2	3	4	2	3	2	2	3	4	2	3	2	2	3	4	2	3	2	16.2	16.2	16.2	22.862	204	204	0	28.91	By MS/MS	By MS/MS	By MS/MS	By MS/MS	By MS/MS	By MS/MS	9.3	9.8	16.2	9.3	15.7	15.7
		A0A3S6EW15	A0A3S6EW15	13	13	13	tr|A0A3S6EW15|A0A3S6EW15_YERET Peptidoglycan-associated protein OS=Yersinia entomophaga OX=935293 GN=pal PE=3 SV=1	1	13	13	13	13	10	12	7	12	9	13	10	12	7	12	9	13	10	12	7	12	9	73.1	73.1	73.1	18.103	167	167	0	290.55	By MS/MS	By MS/MS	By MS/MS	By MS/MS	By MS/MS	By MS/MS	73.1	69.5	73.1	57.5	73.1	68.9
		A0A3S6EW16	A0A3S6EW16	8	8	8	tr|A0A3S6EW16|A0A3S6EW16_YERET 6,7-dimethyl-8-ribityllumazine synthase OS=Yersinia entomophaga OX=935293 GN=ribH PE=3 SV=1	1	8	8	8	6	7	7	6	7	8	6	7	7	6	7	8	6	7	7	6	7	8	66.7	66.7	66.7	16.165	156	156	0	152.73	By MS/MS	By MS/MS	By MS/MS	By MS/MS	By MS/MS	By MS/MS	59.6	62.2	62.2	59.6	62.2	66.7
		A0A3S6EW17	A0A3S6EW17	13	13	13	tr|A0A3S6EW17|A0A3S6EW17_YERET ATP phosphoribosyltransferase OS=Yersinia entomophaga OX=935293 GN=hisG PE=3 SV=1	1	13	13	13	12	11	10	11	11	9	12	11	10	11	11	9	12	11	10	11	11	9	53.2	53.2	53.2	33.511	299	299	0	87.039	By MS/MS	By MS/MS	By MS/MS	By MS/MS	By MS/MS	By MS/MS	53.2	53.2	40.8	50.8	45.5	42.8
		A0A3S6EW18	A0A3S6EW18	3	3	3	tr|A0A3S6EW18|A0A3S6EW18_YERET Alpha-D-glucosyl-1-phosphate uridylyltransferase OS=Yersinia entomophaga OX=935293 GN=PL78_02220 PE=3 SV=1	1	3	3	3	3	3	2	3	3	2	3	3	2	3	3	2	3	3	2	3	3	2	11.1	11.1	11.1	32.24	297	297	0	9.1072	By MS/MS	By matching	By MS/MS	By MS/MS	By MS/MS	By MS/MS	11.1	11.1	6.7	11.1	11.1	8.1
		A0A3S6EW19	A0A3S6EW19	26	26	26	tr|A0A3S6EW19|A0A3S6EW19_YERET Succinate--CoA ligase [ADP-forming] subunit beta OS=Yersinia entomophaga OX=935293 GN=sucC PE=3 SV=1	1	26	26	26	25	24	20	18	25	23	25	24	20	18	25	23	25	24	20	18	25	23	75	75	75	41.363	388	388	0	323.31	By MS/MS	By MS/MS	By MS/MS	By MS/MS	By MS/MS	By MS/MS	75	75	58.5	56.2	68	75
		A0A3S6EW20	A0A3S6EW20	9	9	9	tr|A0A3S6EW20|A0A3S6EW20_YERET Deoxyribose-phosphate aldolase OS=Yersinia entomophaga OX=935293 GN=deoC PE=3 SV=1	1	9	9	9	7	9	8	7	6	4	7	9	8	7	6	4	7	9	8	7	6	4	57.8	57.8	57.8	23.36	223	223	0	55.192	By MS/MS	By MS/MS	By MS/MS	By MS/MS	By MS/MS	By MS/MS	43.5	57.8	47.1	42.2	50.7	22.4
		A0A3S6EW21	A0A3S6EW21	7	7	7	tr|A0A3S6EW21|A0A3S6EW21_YERET LysR family transcriptional regulator OS=Yersinia entomophaga OX=935293 GN=PL78_01930 PE=3 SV=1	1	7	7	7	5	2	4	2	4	5	5	2	4	2	4	5	5	2	4	2	4	5	31.9	31.9	31.9	32.832	304	304	0	21.638	By MS/MS	By matching	By MS/MS	By matching	By MS/MS	By MS/MS	19.7	8.9	17.4	8.9	17.4	24
		A0A3S6EW27	A0A3S6EW27	11	11	11	tr|A0A3S6EW27|A0A3S6EW27_YERET Cystathionine beta-lyase OS=Yersinia entomophaga OX=935293 GN=PL78_02315 PE=3 SV=1	1	11	11	11	8	3	9	4	9	11	8	3	9	4	9	11	8	3	9	4	9	11	36.2	36.2	36.2	41.076	381	381	0	125.09	By MS/MS	By matching	By MS/MS	By MS/MS	By MS/MS	By MS/MS	26.8	8.9	28.6	13.6	32.3	36.2
		A0A3S6EW28	A0A3S6EW28	9	9	9	tr|A0A3S6EW28|A0A3S6EW28_YERET Epimerase domain-containing protein OS=Yersinia entomophaga OX=935293 GN=PL78_02270 PE=4 SV=1	1	9	9	9	9	8	9	5	9	9	9	8	9	5	9	9	9	8	9	5	9	9	39.3	39.3	39.3	29.836	275	275	0	38.356	By MS/MS	By MS/MS	By MS/MS	By matching	By MS/MS	By MS/MS	39.3	35.3	39.3	22.5	39.3	39.3
		A0A3S6EW30	A0A3S6EW30	15	15	15	tr|A0A3S6EW30|A0A3S6EW30_YERET DNA protection during starvation protein OS=Yersinia entomophaga OX=935293 GN=dps PE=3 SV=1	1	15	15	15	11	10	11	9	14	15	11	10	11	9	14	15	11	10	11	9	14	15	89.2	89.2	89.2	18.63	167	167	0	316.15	By MS/MS	By MS/MS	By MS/MS	By MS/MS	By MS/MS	By MS/MS	70.7	59.9	64.7	59.9	84.4	89.2
		A0A3S6EW31	A0A3S6EW31	8	8	8	tr|A0A3S6EW31|A0A3S6EW31_YERET Membrane protein OS=Yersinia entomophaga OX=935293 GN=PL78_01515 PE=4 SV=1	1	8	8	8	8	1	6	0	8	0	8	1	6	0	8	0	8	1	6	0	8	0	22.7	22.7	22.7	41.191	397	397	0	94.416	By MS/MS	By matching	By MS/MS		By MS/MS		22.7	2	14.6	0	22.7	0
		A0A3S6EW34	A0A3S6EW34	4	4	4	tr|A0A3S6EW34|A0A3S6EW34_YERET Molybdate transporter ATP-binding protein OS=Yersinia entomophaga OX=935293 GN=modC PE=4 SV=1	1	4	4	4	3	0	2	0	2	3	3	0	2	0	2	3	3	0	2	0	2	3	13	13	13	39.35	355	355	0	6.3153	By MS/MS		By MS/MS		By MS/MS	By MS/MS	10.4	0	4.8	0	8.2	10.7
		A0A3S6EW35	A0A3S6EW35	9	9	9	tr|A0A3S6EW35|A0A3S6EW35_YERET Cytochrome bo(3) ubiquinol oxidase subunit 1 OS=Yersinia entomophaga OX=935293 GN=PL78_00415 PE=3 SV=1	1	9	9	9	9	4	7	4	6	3	9	4	7	4	6	3	9	4	7	4	6	3	16.4	16.4	16.4	74.444	663	663	0	101.88	By MS/MS	By MS/MS	By MS/MS	By matching	By MS/MS	By MS/MS	16.4	4.4	12.8	4.4	11.9	2.9
		A0A3S6EW37	A0A3S6EW37	12	11	11	tr|A0A3S6EW37|A0A3S6EW37_YERET L-serine dehydratase OS=Yersinia entomophaga OX=935293 GN=PL78_02330 PE=3 SV=1	1	12	11	11	12	6	11	7	9	8	11	5	10	6	8	7	11	5	10	6	8	7	34.7	31.4	31.4	48.783	455	455	0	75.285	By MS/MS	By MS/MS	By MS/MS	By MS/MS	By MS/MS	By MS/MS	34.7	18.2	31.9	21.5	26.4	23.7
		A0A3S6EW38	A0A3S6EW38	4	4	4	tr|A0A3S6EW38|A0A3S6EW38_YERET Putative transport protein PL78_02365 OS=Yersinia entomophaga OX=935293 GN=PL78_02365 PE=3 SV=1	1	4	4	4	4	0	4	0	2	0	4	0	4	0	2	0	4	0	4	0	2	0	8.2	8.2	8.2	60.427	562	562	0	9.1328	By MS/MS		By MS/MS		By MS/MS		8.2	0	8.2	0	3.9	0
		A0A3S6EW39	A0A3S6EW39	6	6	6	tr|A0A3S6EW39|A0A3S6EW39_YERET Cystathionine beta-synthase OS=Yersinia entomophaga OX=935293 GN=PL78_02320 PE=4 SV=1	1	6	6	6	6	0	4	0	6	4	6	0	4	0	6	4	6	0	4	0	6	4	18	18	18	49.758	455	455	0	19.823	By MS/MS		By MS/MS		By MS/MS	By matching	18	0	12.3	0	18	14.1
		A0A3S6EW40	A0A3S6EW40	1	1	1	tr|A0A3S6EW40|A0A3S6EW40_YERET UPF0145 protein PL78_02445 OS=Yersinia entomophaga OX=935293 GN=PL78_02445 PE=3 SV=1	1	1	1	1	1	1	1	1	1	1	1	1	1	1	1	1	1	1	1	1	1	1	6.5	6.5	6.5	11.467	107	107	0.0044868	2.0606	By MS/MS	By matching	By MS/MS	By MS/MS	By MS/MS	By MS/MS	6.5	6.5	6.5	6.5	6.5	6.5
		A0A3S6EW42	A0A3S6EW42	21	21	21	tr|A0A3S6EW42|A0A3S6EW42_YERET 2,3-bisphosphoglycerate-dependent phosphoglycerate mutase OS=Yersinia entomophaga OX=935293 GN=gpmA PE=3 SV=1	1	21	21	21	19	20	17	16	16	18	19	20	17	16	16	18	19	20	17	16	16	18	79.6	79.6	79.6	28.403	250	250	0	244.77	By MS/MS	By MS/MS	By MS/MS	By MS/MS	By MS/MS	By MS/MS	57.6	71.2	57.2	73.2	54	79.6
		A0A3S6EW45	A0A3S6EW45	5	5	5	tr|A0A3S6EW45|A0A3S6EW45_YERET Transcriptional regulator HU subunit alpha OS=Yersinia entomophaga OX=935293 GN=PL78_00465 PE=3 SV=1	1	5	5	5	4	3	4	2	5	0	4	3	4	2	5	0	4	3	4	2	5	0	62.2	62.2	62.2	9.2374	90	90	0	9.3896	By MS/MS	By MS/MS	By MS/MS	By matching	By MS/MS		44.4	44.4	44.4	18.9	62.2	0
		A0A3S6EW47	A0A3S6EW47	11	11	11	tr|A0A3S6EW47|A0A3S6EW47_YERET Glutaredoxin OS=Yersinia entomophaga OX=935293 GN=PL78_02370 PE=4 SV=1	1	11	11	11	7	9	7	5	8	10	7	9	7	5	8	10	7	9	7	5	8	10	86.2	86.2	86.2	10.024	87	87	0	59.075	By MS/MS	By MS/MS	By MS/MS	By MS/MS	By MS/MS	By MS/MS	67.8	86.2	77	65.5	86.2	86.2
		A0A3S6EW48	A0A3S6EW48	3	3	3	tr|A0A3S6EW48|A0A3S6EW48_YERET Sensory transduction regulator OS=Yersinia entomophaga OX=935293 GN=PL78_02380 PE=4 SV=1	1	3	3	3	3	3	2	1	3	3	3	3	2	1	3	3	3	3	2	1	3	3	16.1	16.1	16.1	17.986	161	161	0	14.006	By MS/MS	By MS/MS	By MS/MS	By MS/MS	By MS/MS	By MS/MS	16.1	16.1	15.5	7.5	16.1	16.1
		A0A3S6EW52	A0A3S6EW52	9	9	9	tr|A0A3S6EW52|A0A3S6EW52_YERET Molybdate transporter OS=Yersinia entomophaga OX=935293 GN=modA PE=3 SV=1	1	9	9	9	9	7	5	8	7	8	9	7	5	8	7	8	9	7	5	8	7	8	54.7	54.7	54.7	27.762	256	256	0	34.296	By MS/MS	By MS/MS	By MS/MS	By MS/MS	By MS/MS	By MS/MS	54.7	44.5	26.2	51.6	44.5	51.6
		A0A3S6EW53	A0A3S6EW53	4	4	4	tr|A0A3S6EW53|A0A3S6EW53_YERET NAD(P)-bd_dom domain-containing protein OS=Yersinia entomophaga OX=935293 GN=PL78_02460 PE=4 SV=1	1	4	4	4	3	0	2	0	3	0	3	0	2	0	3	0	3	0	2	0	3	0	8.5	8.5	8.5	54.176	480	480	0.0017523	2.7514	By MS/MS		By MS/MS		By matching		7.1	0	3.5	0	5.6	0
		A0A3S6EW56	A0A3S6EW56	4	4	4	tr|A0A3S6EW56|A0A3S6EW56_YERET Multidrug ABC transporter ATP-binding protein OS=Yersinia entomophaga OX=935293 GN=PL78_00515 PE=4 SV=1	1	4	4	4	4	0	4	0	4	0	4	0	4	0	4	0	4	0	4	0	4	0	10.2	10.2	10.2	65.548	589	589	0	4.8617	By MS/MS		By MS/MS		By MS/MS		10.2	0	10.2	0	10.2	0
		A0A3S6EW57	A0A3S6EW57	12	12	12	tr|A0A3S6EW57|A0A3S6EW57_YERET Arginine ABC transporter substrate-binding protein OS=Yersinia entomophaga OX=935293 GN=PL78_02430 PE=3 SV=1	1	12	12	12	6	7	6	5	10	8	6	7	6	5	10	8	6	7	6	5	10	8	63.8	63.8	63.8	26.796	243	243	0	45.489	By MS/MS	By MS/MS	By MS/MS	By MS/MS	By MS/MS	By MS/MS	36.2	35.4	27.2	23.5	52.7	51
		A0A3S6EW60	A0A3S6EW60	3	3	3	tr|A0A3S6EW60|A0A3S6EW60_YERET Threonine aldolase OS=Yersinia entomophaga OX=935293 GN=PL78_02465 PE=3 SV=1	1	3	3	3	1	0	2	0	1	3	1	0	2	0	1	3	1	0	2	0	1	3	12.1	12.1	12.1	36.984	338	338	0	4.9317	By MS/MS		By matching		By matching	By MS/MS	3.3	0	8.9	0	3.3	12.1
		A0A3S6EW61	A0A3S6EW61	17	17	17	tr|A0A3S6EW61|A0A3S6EW61_YERET Thioredoxin reductase OS=Yersinia entomophaga OX=935293 GN=PL78_02545 PE=3 SV=1	1	17	17	17	17	17	16	15	17	16	17	17	16	15	17	16	17	17	16	15	17	16	75.9	75.9	75.9	34.571	320	320	0	310.47	By MS/MS	By MS/MS	By MS/MS	By MS/MS	By MS/MS	By MS/MS	75.9	75.9	75.9	70	75.9	73.1
		A0A3S6EW65	A0A3S6EW65	2	2	2	tr|A0A3S6EW65|A0A3S6EW65_YERET Adenylate cyclase OS=Yersinia entomophaga OX=935293 GN=PL78_01795 PE=4 SV=1	1	2	2	2	0	2	1	0	1	0	0	2	1	0	1	0	0	2	1	0	1	0	8.7	8.7	8.7	33.723	300	300	0.003411	2.2575		By MS/MS	By MS/MS		By matching		0	8.7	3.3	0	5.3	0
		A0A3S6EW68	A0A3S6EW68	3	3	3	tr|A0A3S6EW68|A0A3S6EW68_YERET Pyruvate dehydrogenase [ubiquinone] OS=Yersinia entomophaga OX=935293 GN=poxB PE=3 SV=1	1	3	3	3	1	0	0	0	3	2	1	0	0	0	3	2	1	0	0	0	3	2	10.6	10.6	10.6	62.097	573	573	0	32.101	By matching				By MS/MS	By matching	4.5	0	0	0	10.6	7.5
		A0A3S6EW69	A0A3S6EW69	11	11	11	tr|A0A3S6EW69|A0A3S6EW69_YERET Iron-sulfur cluster carrier protein OS=Yersinia entomophaga OX=935293 GN=PL78_02185 PE=3 SV=1	1	11	11	11	10	10	9	8	10	9	10	10	9	8	10	9	10	10	9	8	10	9	40.5	40.5	40.5	40.193	370	370	0	81.545	By MS/MS	By MS/MS	By MS/MS	By MS/MS	By MS/MS	By MS/MS	36.2	38.1	34.3	23	36.2	30
		A0A3S6EW73	A0A3S6EW73	1	1	1	tr|A0A3S6EW73|A0A3S6EW73_YERET GTP 3,8-cyclase OS=Yersinia entomophaga OX=935293 GN=moaA PE=3 SV=1	1	1	1	1	1	1	1	0	1	1	1	1	1	0	1	1	1	1	1	0	1	1	3.1	3.1	3.1	37.087	327	327	0.00059595	3.1103	By MS/MS	By matching	By MS/MS		By MS/MS	By MS/MS	3.1	3.1	3.1	0	3.1	3.1
		A0A3S6EW74	A0A3S6EW74	5	5	5	tr|A0A3S6EW74|A0A3S6EW74_YERET Outer-membrane lipoprotein carrier protein OS=Yersinia entomophaga OX=935293 GN=lolA PE=3 SV=1	1	5	5	5	4	2	4	3	4	2	4	2	4	3	4	2	4	2	4	3	4	2	33.5	33.5	33.5	22.407	203	203	0	13.991	By MS/MS	By MS/MS	By MS/MS	By MS/MS	By MS/MS	By MS/MS	27.1	16.7	27.1	20.7	27.1	11.8
		A0A3S6EW78	A0A3S6EW78	38	38	38	tr|A0A3S6EW78|A0A3S6EW78_YERET Clp protease ClpX OS=Yersinia entomophaga OX=935293 GN=clpA PE=3 SV=1	1	38	38	38	36	33	37	26	35	23	36	33	37	26	35	23	36	33	37	26	35	23	59	59	59	84.116	758	758	0	323.31	By MS/MS	By MS/MS	By MS/MS	By MS/MS	By MS/MS	By MS/MS	57.5	57.3	55.5	47.2	57.5	41.8
		A0A3S6EW80	A0A3S6EW80	12	12	12	tr|A0A3S6EW80|A0A3S6EW80_YERET Imidazole glycerol phosphate synthase subunit HisF OS=Yersinia entomophaga OX=935293 GN=hisF PE=3 SV=1	1	12	12	12	10	8	9	8	11	10	10	8	9	8	11	10	10	8	9	8	11	10	60.5	60.5	60.5	28.47	258	258	0	94.967	By MS/MS	By MS/MS	By MS/MS	By MS/MS	By MS/MS	By MS/MS	46.9	41.1	46.9	40.7	55	52.3
		A0A3S6EW81	A0A3S6EW81	10	10	10	tr|A0A3S6EW81|A0A3S6EW81_YERET Replication-associated recombination protein A OS=Yersinia entomophaga OX=935293 GN=PL78_02565 PE=3 SV=1	1	10	10	10	10	9	9	6	9	9	10	9	9	6	9	9	10	9	9	6	9	9	24.6	24.6	24.6	49.486	447	447	0	26.738	By MS/MS	By MS/MS	By MS/MS	By MS/MS	By MS/MS	By MS/MS	24.6	21.7	21.7	14.3	22.6	22.4
		A0A3S6EW82	A0A3S6EW82	3	3	3	tr|A0A3S6EW82|A0A3S6EW82_YERET Tetraacyldisaccharide 4-kinase OS=Yersinia entomophaga OX=935293 GN=lpxK PE=3 SV=1	1	3	3	3	2	1	2	0	2	1	2	1	2	0	2	1	2	1	2	0	2	1	11.3	11.3	11.3	36.171	328	328	0.0017564	2.7963	By MS/MS	By matching	By matching		By MS/MS	By MS/MS	8.8	5.8	8.8	0	8.8	2.4
		A0A3S6EW83	A0A3S6EW83	34	34	34	tr|A0A3S6EW83|A0A3S6EW83_YERET ATP-dependent RNA helicase RhlE OS=Yersinia entomophaga OX=935293 GN=rhlE PE=3 SV=1	1	34	34	34	31	30	28	22	24	26	31	30	28	22	24	26	31	30	28	22	24	26	76.1	76.1	76.1	49.425	451	451	0	298.36	By MS/MS	By MS/MS	By MS/MS	By MS/MS	By MS/MS	By MS/MS	72.3	72.3	68.5	60.1	61	64.5
		A0A3S6EW84	A0A3S6EW84	58	58	58	tr|A0A3S6EW84|A0A3S6EW84_YERET Chaperone protein HtpG OS=Yersinia entomophaga OX=935293 GN=htpG PE=3 SV=1	1	58	58	58	53	49	49	45	51	47	53	49	49	45	51	47	53	49	49	45	51	47	81	81	81	70.725	622	622	0	323.31	By MS/MS	By MS/MS	By MS/MS	By MS/MS	By MS/MS	By MS/MS	73.5	69.8	73	71.7	73.3	73.3
		A0A3S6EW85	A0A3S6EW85	28	28	28	tr|A0A3S6EW85|A0A3S6EW85_YERET Phosphoserine aminotransferase OS=Yersinia entomophaga OX=935293 GN=serC PE=3 SV=1	1	28	28	28	26	26	23	21	27	26	26	26	23	21	27	26	26	26	23	21	27	26	65.9	65.9	65.9	40.216	361	361	0	292.23	By MS/MS	By MS/MS	By MS/MS	By MS/MS	By MS/MS	By MS/MS	65.9	65.9	65.1	64.8	65.9	65.9
		A0A3S6EW86	A0A3S6EW86	8	8	8	tr|A0A3S6EW86|A0A3S6EW86_YERET Pyruvate formate-lyase-activating enzyme OS=Yersinia entomophaga OX=935293 GN=pflA PE=3 SV=1	1	8	8	8	6	6	5	5	4	8	6	6	5	5	4	8	6	6	5	5	4	8	50.4	50.4	50.4	28.172	246	246	0	22.533	By MS/MS	By MS/MS	By MS/MS	By MS/MS	By MS/MS	By MS/MS	34.6	34.6	28	29.7	20.3	50.4
		A0A3S6EW88	A0A3S6EW88	33	33	33	tr|A0A3S6EW88|A0A3S6EW88_YERET Serine--tRNA ligase OS=Yersinia entomophaga OX=935293 GN=serS PE=3 SV=1	1	33	33	33	31	30	30	27	31	31	31	30	30	27	31	31	31	30	30	27	31	31	83.1	83.1	83.1	48.459	431	431	0	323.31	By MS/MS	By MS/MS	By MS/MS	By MS/MS	By MS/MS	By MS/MS	83.1	82.8	70.1	62.6	83.1	83.1
		A0A3S6EW90	A0A3S6EW90	3	3	3	tr|A0A3S6EW90|A0A3S6EW90_YERET 2-oxobutyrate oxidase OS=Yersinia entomophaga OX=935293 GN=PL78_02285 PE=3 SV=1	1	3	3	3	3	0	1	0	2	2	3	0	1	0	2	2	3	0	1	0	2	2	7.2	7.2	7.2	38.985	346	346	0	6.0176	By MS/MS		By matching		By matching	By MS/MS	7.2	0	2.9	0	3.2	3.2
		A0A3S6EW91	A0A3S6EW91	16	16	16	tr|A0A3S6EW91|A0A3S6EW91_YERET 3-phosphoshikimate 1-carboxyvinyltransferase OS=Yersinia entomophaga OX=935293 GN=aroA PE=3 SV=1	1	16	16	16	14	14	13	15	14	15	14	14	13	15	14	15	14	14	13	15	14	15	37.1	37.1	37.1	46.43	428	428	0	162.64	By MS/MS	By MS/MS	By MS/MS	By MS/MS	By MS/MS	By MS/MS	31.5	30.6	30.6	36.2	36.2	35.5
		A0A3S6EW92	A0A3S6EW92	9	9	9	tr|A0A3S6EW92|A0A3S6EW92_YERET Chromosome partition protein MukE OS=Yersinia entomophaga OX=935293 GN=mukE PE=3 SV=1	1	9	9	9	9	9	9	7	8	7	9	9	9	7	8	7	9	9	9	7	8	7	45	45	45	27.708	242	242	0	43.416	By MS/MS	By MS/MS	By MS/MS	By MS/MS	By MS/MS	By MS/MS	45	45	45	35.5	42.1	39.3
		A0A3S6EW93	A0A3S6EW93	9	9	9	tr|A0A3S6EW93|A0A3S6EW93_YERET Glyco_trans_2-like domain-containing protein OS=Yersinia entomophaga OX=935293 GN=PL78_00715 PE=4 SV=1	1	9	9	9	9	7	7	5	9	3	9	7	7	5	9	3	9	7	7	5	9	3	28.2	28.2	28.2	38.719	333	333	0	51.04	By MS/MS	By MS/MS	By MS/MS	By MS/MS	By MS/MS	By MS/MS	28.2	20.4	22.2	14.4	28.2	9
		A0A3S6EW95	A0A3S6EW95	6	6	6	tr|A0A3S6EW95|A0A3S6EW95_YERET Integration host factor subunit beta OS=Yersinia entomophaga OX=935293 GN=ihfB PE=3 SV=1	1	6	6	6	4	4	4	3	4	4	4	4	4	3	4	4	4	4	4	3	4	4	70.2	70.2	70.2	10.532	94	94	0	18.093	By MS/MS	By MS/MS	By MS/MS	By MS/MS	By MS/MS	By MS/MS	42.6	42.6	42.6	31.9	42.6	47.9
		A0A3S6EW99;A0A3S6F547	A0A3S6EW99	15;1	15;1	15;1	tr|A0A3S6EW99|A0A3S6EW99_YERET Cytidylate kinase OS=Yersinia entomophaga OX=935293 GN=cmk PE=3 SV=1	2	15	15	15	10	13	9	11	9	14	10	13	9	11	9	14	10	13	9	11	9	14	85.2	85.2	85.2	24.945	229	229;610	0	119.02	By MS/MS	By MS/MS	By MS/MS	By MS/MS	By MS/MS	By MS/MS	46.7	68.1	45	52.4	42.8	82.1
		A0A3S6EWA0	A0A3S6EWA0	5	5	5	tr|A0A3S6EWA0|A0A3S6EWA0_YERET Serine/threonine protein kinase OS=Yersinia entomophaga OX=935293 GN=PL78_02335 PE=4 SV=1	1	5	5	5	5	2	5	1	5	3	5	2	5	1	5	3	5	2	5	1	5	3	14.7	14.7	14.7	47.106	430	430	0	42.164	By MS/MS	By MS/MS	By MS/MS	By MS/MS	By MS/MS	By MS/MS	14.7	8.4	14.7	4.7	14.7	10.7
		A0A3S6EWA3	A0A3S6EWA3	14	14	14	tr|A0A3S6EWA3|A0A3S6EWA3_YERET Guanosine kinase OS=Yersinia entomophaga OX=935293 GN=PL78_00765 PE=4 SV=1	1	14	14	14	13	10	13	5	12	6	13	10	13	5	12	6	13	10	13	5	12	6	36.9	36.9	36.9	48.473	436	436	0	49.983	By MS/MS	By MS/MS	By MS/MS	By MS/MS	By MS/MS	By MS/MS	32.1	27.1	32.1	15.6	33.5	15.6
		A0A3S6EWA6	A0A3S6EWA6	1	1	1	tr|A0A3S6EWA6|A0A3S6EWA6_YERET Arginine:agmatin antiporter OS=Yersinia entomophaga OX=935293 GN=PL78_01885 PE=4 SV=1	1	1	1	1	1	0	0	0	1	0	1	0	0	0	1	0	1	0	0	0	1	0	2.5	2.5	2.5	46.698	444	444	0	4.9935	By matching				By MS/MS		2.5	0	0	0	2.5	0
		A0A3S6EWA9	A0A3S6EWA9	15	15	15	tr|A0A3S6EWA9|A0A3S6EWA9_YERET 3-deoxy-manno-octulosonate cytidylyltransferase OS=Yersinia entomophaga OX=935293 GN=kdsB PE=3 SV=1	1	15	15	15	10	13	10	11	9	13	10	13	10	11	9	13	10	13	10	11	9	13	61.7	61.7	61.7	27.7	253	253	0	66.754	By MS/MS	By MS/MS	By MS/MS	By MS/MS	By MS/MS	By MS/MS	41.9	50.6	39.9	41.9	34	55.3
		A0A3S6EWB1	A0A3S6EWB1	6	6	6	tr|A0A3S6EWB1|A0A3S6EWB1_YERET Lactamase_B domain-containing protein OS=Yersinia entomophaga OX=935293 GN=PL78_02715 PE=4 SV=1	1	6	6	6	4	5	2	5	4	5	4	5	2	5	4	5	4	5	2	5	4	5	38.1	38.1	38.1	23.719	215	215	0	22.053	By matching	By MS/MS	By matching	By MS/MS	By MS/MS	By MS/MS	21.4	33.5	10.2	27.9	21.4	27.9
		A0A3S6EWB2	A0A3S6EWB2	2	2	2	tr|A0A3S6EWB2|A0A3S6EWB2_YERET Membrane protein OS=Yersinia entomophaga OX=935293 GN=PL78_02795 PE=4 SV=1	1	2	2	2	2	0	2	0	2	1	2	0	2	0	2	1	2	0	2	0	2	1	22.3	22.3	22.3	20.781	188	188	0	29.886	By MS/MS		By MS/MS		By MS/MS	By matching	22.3	0	22.3	0	22.3	10.1
		A0A3S6EWB3	A0A3S6EWB3	18	18	18	tr|A0A3S6EWB3|A0A3S6EWB3_YERET Thioredoxin domain-containing protein OS=Yersinia entomophaga OX=935293 GN=PL78_00815 PE=4 SV=1	1	18	18	18	17	18	16	16	16	16	17	18	16	16	16	16	17	18	16	16	16	16	59.9	59.9	59.9	31.62	284	284	0	226.69	By MS/MS	By MS/MS	By MS/MS	By MS/MS	By MS/MS	By MS/MS	59.9	59.9	59.9	59.5	59.9	53.5
		A0A3S6EWB4	A0A3S6EWB4	25	25	20	tr|A0A3S6EWB4|A0A3S6EWB4_YERET Porin OS=Yersinia entomophaga OX=935293 GN=PL78_02730 PE=3 SV=1	1	25	25	20	25	15	21	14	22	21	25	15	21	14	22	21	20	11	16	10	18	17	81.2	81.2	71.8	39.666	362	362	0	323.31	By MS/MS	By MS/MS	By MS/MS	By MS/MS	By MS/MS	By MS/MS	81.2	50.8	74	53	74	81.2
		A0A3S6EWB6	A0A3S6EWB6	6	6	6	tr|A0A3S6EWB6|A0A3S6EWB6_YERET Glycosyl transferase OS=Yersinia entomophaga OX=935293 GN=PL78_01935 PE=4 SV=1	1	6	6	6	6	6	5	4	6	6	6	6	5	4	6	6	6	6	5	4	6	6	25.1	25.1	25.1	35.166	319	319	0	34.619	By MS/MS	By MS/MS	By MS/MS	By MS/MS	By MS/MS	By MS/MS	25.1	25.1	20.4	16	25.1	25.1
		A0A3S6EWB8	A0A3S6EWB8	15	15	15	tr|A0A3S6EWB8|A0A3S6EWB8_YERET Dihydroorotate dehydrogenase (quinone) OS=Yersinia entomophaga OX=935293 GN=pyrD PE=3 SV=1	1	15	15	15	13	7	14	3	14	6	13	7	14	3	14	6	13	7	14	3	14	6	47.3	47.3	47.3	36.589	336	336	0	57.479	By MS/MS	By MS/MS	By MS/MS	By matching	By MS/MS	By MS/MS	42.6	27.4	47	8.9	47	24.4
		A0A3S6EWB9	A0A3S6EWB9	1	1	1	tr|A0A3S6EWB9|A0A3S6EWB9_YERET Arginine ABC transporter ATP-binding protein OS=Yersinia entomophaga OX=935293 GN=PL78_02435 PE=3 SV=1	1	1	1	1	1	0	0	0	1	0	1	0	0	0	1	0	1	0	0	0	1	0	8	8	8	27.594	249	249	0.00060024	3.2168	By matching				By MS/MS		8	0	0	0	8	0
		A0A3S6EWC2	A0A3S6EWC2	3	3	3	tr|A0A3S6EWC2|A0A3S6EWC2_YERET Ribosome-associated protein OS=Yersinia entomophaga OX=935293 GN=PL78_00865 PE=4 SV=1	1	3	3	3	1	3	1	2	3	3	1	3	1	2	3	3	1	3	1	2	3	3	68.6	68.6	68.6	7.8581	70	70	0	18.511	By matching	By MS/MS	By matching	By MS/MS	By MS/MS	By MS/MS	17.1	68.6	17.1	41.4	68.6	68.6
		A0A3S6EWC3	A0A3S6EWC3	3	3	3	tr|A0A3S6EWC3|A0A3S6EWC3_YERET Inner membrane protein YccF OS=Yersinia entomophaga OX=935293 GN=PL78_02845 PE=4 SV=1	1	3	3	3	2	0	3	0	2	1	2	0	3	0	2	1	2	0	3	0	2	1	28	28	28	16.697	150	150	0	8.8065	By MS/MS		By MS/MS		By MS/MS	By matching	20.7	0	28	0	20.7	7.3
		A0A3S6EWC4	A0A3S6EWC4	26	26	26	tr|A0A3S6EWC4|A0A3S6EWC4_YERET ATP-binding protein Uup OS=Yersinia entomophaga OX=935293 GN=uup PE=3 SV=1	1	26	26	26	24	22	23	18	19	15	24	22	23	18	19	15	24	22	23	18	19	15	44.4	44.4	44.4	71.595	637	637	0	231.16	By MS/MS	By MS/MS	By MS/MS	By MS/MS	By MS/MS	By MS/MS	43.3	38.6	37.5	31.4	37	29.4
		A0A3S6EWC8	A0A3S6EWC8	10	10	10	tr|A0A3S6EWC8|A0A3S6EWC8_YERET 3-hydroxydecanoyl-[acyl-carrier-protein] dehydratase OS=Yersinia entomophaga OX=935293 GN=fabA PE=3 SV=1	1	10	10	10	10	10	10	9	9	10	10	10	10	9	9	10	10	10	10	9	9	10	51.2	51.2	51.2	18.826	172	172	0	118.65	By MS/MS	By MS/MS	By MS/MS	By MS/MS	By MS/MS	By MS/MS	51.2	51.2	51.2	50.6	51.2	51.2
		A0A3S6EWC9	A0A3S6EWC9	7	7	7	tr|A0A3S6EWC9|A0A3S6EWC9_YERET Uncharacterized protein OS=Yersinia entomophaga OX=935293 GN=PL78_02770 PE=4 SV=1	1	7	7	7	3	5	4	3	4	4	3	5	4	3	4	4	3	5	4	3	4	4	27.4	27.4	27.4	40.397	369	369	0	18.49	By MS/MS	By MS/MS	By MS/MS	By matching	By MS/MS	By MS/MS	9.2	18.2	17.1	10.6	16.5	14.6
		A0A3S6EWD0	A0A3S6EWD0	10	10	10	tr|A0A3S6EWD0|A0A3S6EWD0_YERET Type VI secretion protein OS=Yersinia entomophaga OX=935293 GN=PL78_00920 PE=4 SV=1	1	10	10	10	10	0	3	0	9	3	10	0	3	0	9	3	10	0	3	0	9	3	20.3	20.3	20.3	69.196	602	602	0	28.678	By MS/MS		By MS/MS		By MS/MS	By MS/MS	20.3	0	4.8	0	20.1	5.5
		A0A3S6EWD3	A0A3S6EWD3	11	11	11	tr|A0A3S6EWD3|A0A3S6EWD3_YERET Endopeptidase La OS=Yersinia entomophaga OX=935293 GN=PL78_02815 PE=3 SV=1	1	11	11	11	10	9	8	7	11	4	10	9	8	7	11	4	10	9	8	7	11	4	22.8	22.8	22.8	64.686	583	583	0	80.565	By MS/MS	By MS/MS	By MS/MS	By MS/MS	By MS/MS	By MS/MS	19.9	20.2	17	15.3	22.8	6.7
		A0A3S6EWD7	A0A3S6EWD7	3	3	3	tr|A0A3S6EWD7|A0A3S6EWD7_YERET Magnesium transporter OS=Yersinia entomophaga OX=935293 GN=PL78_02040 PE=3 SV=1	1	3	3	3	3	1	2	0	1	0	3	1	2	0	1	0	3	1	2	0	1	0	13.2	13.2	13.2	36.913	340	340	0	15.424	By MS/MS	By matching	By MS/MS		By matching		13.2	3.5	7.1	0	3.5	0
		A0A3S6EWE1	A0A3S6EWE1	24	24	24	tr|A0A3S6EWE1|A0A3S6EWE1_YERET Type VI secretion protein IcmF OS=Yersinia entomophaga OX=935293 GN=PL78_00970 PE=4 SV=1	1	24	24	24	21	1	19	0	22	2	21	1	19	0	22	2	21	1	19	0	22	2	31.6	31.6	31.6	135.7	1183	1183	0	257.94	By MS/MS	By matching	By MS/MS		By MS/MS	By matching	26.7	0.8	23.8	0	29.3	2.2
		A0A3S6EWE2	A0A3S6EWE2	5	5	5	tr|A0A3S6EWE2|A0A3S6EWE2_YERET Amino acid ABC transporter permease OS=Yersinia entomophaga OX=935293 GN=PL78_02535 PE=4 SV=1	1	5	5	5	5	0	5	0	4	2	5	0	5	0	4	2	5	0	5	0	4	2	8.2	8.2	8.2	62.794	574	574	0	11.253	By MS/MS		By MS/MS		By MS/MS	By matching	8.2	0	8.2	0	6.6	3.5
		A0A3S6EWE3	A0A3S6EWE3	3	3	3	tr|A0A3S6EWE3|A0A3S6EWE3_YERET CoA_binding domain-containing protein OS=Yersinia entomophaga OX=935293 GN=PL78_02865 PE=4 SV=1	1	3	3	3	1	1	2	1	1	3	1	1	2	1	1	3	1	1	2	1	1	3	31.2	31.2	31.2	14.679	138	138	0	34.559	By MS/MS	By matching	By MS/MS	By matching	By MS/MS	By MS/MS	13	13	21.7	8.7	13	31.2
		A0A3S6EWE4	A0A3S6EWE4	14	14	14	tr|A0A3S6EWE4|A0A3S6EWE4_YERET Membrane assembly protein AsmA OS=Yersinia entomophaga OX=935293 GN=PL78_02200 PE=4 SV=1	1	14	14	14	12	1	13	1	13	4	12	1	13	1	13	4	12	1	13	1	13	4	31.1	31.1	31.1	67.438	615	615	0	64.944	By MS/MS	By MS/MS	By MS/MS	By MS/MS	By MS/MS	By MS/MS	28.1	1.1	28.6	1.1	29.1	7.6
		A0A3S6EWE5	A0A3S6EWE5	8	8	8	tr|A0A3S6EWE5|A0A3S6EWE5_YERET Glucans biosynthesis glucosyltransferase H OS=Yersinia entomophaga OX=935293 GN=mdoH PE=3 SV=1	1	8	8	8	7	0	5	1	6	0	7	0	5	1	6	0	7	0	5	1	6	0	12.4	12.4	12.4	96.274	853	853	0	24.898	By MS/MS		By MS/MS	By matching	By MS/MS		11.1	0	6.6	1.9	9	0
		A0A3S6EWE6	A0A3S6EWE6	1	1	1	tr|A0A3S6EWE6|A0A3S6EWE6_YERET HTH cro/C1-type domain-containing protein OS=Yersinia entomophaga OX=935293 GN=PL78_02880 PE=4 SV=1	1	1	1	1	1	0	1	1	1	1	1	0	1	1	1	1	1	0	1	1	1	1	4.2	4.2	4.2	26.159	238	238	0.00059988	3.2146	By MS/MS		By MS/MS	By MS/MS	By MS/MS	By MS/MS	4.2	0	4.2	4.2	4.2	4.2
		A0A3S6EWE8	A0A3S6EWE8	5	5	5	tr|A0A3S6EWE8|A0A3S6EWE8_YERET Repressor OS=Yersinia entomophaga OX=935293 GN=PL78_00035 PE=4 SV=1	1	5	5	5	5	4	4	4	4	3	5	4	4	4	4	3	5	4	4	4	4	3	21	21	21	27.158	243	243	0	39.292	By MS/MS	By MS/MS	By MS/MS	By MS/MS	By MS/MS	By MS/MS	21	20.6	20.6	20.6	20.6	20.6
		A0A3S6EWF0	A0A3S6EWF0	3	3	3	tr|A0A3S6EWF0|A0A3S6EWF0_YERET Uncharacterized protein OS=Yersinia entomophaga OX=935293 GN=PL78_01020 PE=4 SV=1	1	3	3	3	2	1	3	2	2	2	2	1	3	2	2	2	2	1	3	2	2	2	24.6	24.6	24.6	15.931	138	138	0	15.085	By MS/MS	By matching	By MS/MS	By MS/MS	By MS/MS	By MS/MS	18.8	5.8	24.6	15.9	15.9	15.9
		A0A3S6EWF4	A0A3S6EWF4	8	8	8	tr|A0A3S6EWF4|A0A3S6EWF4_YERET Histidine biosynthesis bifunctional protein HisB OS=Yersinia entomophaga OX=935293 GN=hisB PE=3 SV=1	1	8	8	8	5	6	6	5	6	7	5	6	6	5	6	7	5	6	6	5	6	7	29.9	29.9	29.9	39.779	355	355	0	14.105	By MS/MS	By MS/MS	By MS/MS	By MS/MS	By MS/MS	By MS/MS	16.1	22.5	23.4	19.7	20.6	25.4
		A0A3S6EWG5	A0A3S6EWG5	9	9	9	tr|A0A3S6EWG5|A0A3S6EWG5_YERET Tetrathionate reductase subunit A OS=Yersinia entomophaga OX=935293 GN=PL78_03015 PE=4 SV=1	1	9	9	9	0	1	0	0	9	0	0	1	0	0	9	0	0	1	0	0	9	0	11.8	11.8	11.8	111.13	1027	1027	0	27.141		By matching			By MS/MS		0	1.7	0	0	11.8	0
		A0A3S6EWG8	A0A3S6EWG8	8	8	8	tr|A0A3S6EWG8|A0A3S6EWG8_YERET Uridine kinase OS=Yersinia entomophaga OX=935293 GN=udk PE=3 SV=1	1	8	8	8	8	7	7	7	6	6	8	7	7	7	6	6	8	7	7	7	6	6	41.3	41.3	41.3	24.52	213	213	0	31.093	By MS/MS	By MS/MS	By MS/MS	By MS/MS	By MS/MS	By MS/MS	41.3	39.9	39.9	39.9	34.7	31.9
		A0A3S6EWH0	A0A3S6EWH0	4	4	4	tr|A0A3S6EWH0|A0A3S6EWH0_YERET tRNA 5-carboxymethoxyuridine methyltransferase OS=Yersinia entomophaga OX=935293 GN=cmoM PE=3 SV=1	1	4	4	4	2	3	3	1	3	2	2	3	3	1	3	2	2	3	3	1	3	2	19.5	19.5	19.5	29.694	262	262	0	4.569	By matching	By MS/MS	By MS/MS	By matching	By MS/MS	By MS/MS	10.7	13.4	16.8	4.6	16.8	7.3
		A0A3S6EWH2	A0A3S6EWH2	6	6	6	tr|A0A3S6EWH2|A0A3S6EWH2_YERET Peptidoglycan D,D-transpeptidase MrdA OS=Yersinia entomophaga OX=935293 GN=mrdA PE=3 SV=1	1	6	6	6	6	1	4	1	6	1	6	1	4	1	6	1	6	1	4	1	6	1	14.1	14.1	14.1	71.008	631	631	0	7.7478	By MS/MS	By matching	By MS/MS	By MS/MS	By MS/MS	By matching	14.1	1.7	5.9	1.7	14.1	1.7
		A0A3S6EWH5	A0A3S6EWH5	8	8	8	tr|A0A3S6EWH5|A0A3S6EWH5_YERET Antibiotic biosynthesis monooxygenase OS=Yersinia entomophaga OX=935293 GN=PL78_03065 PE=4 SV=1	1	8	8	8	1	2	2	1	4	8	1	2	2	1	4	8	1	2	2	1	4	8	89.5	89.5	89.5	10.658	95	95	0	97.517	By MS/MS	By MS/MS	By MS/MS	By MS/MS	By MS/MS	By MS/MS	16.8	28.4	28.4	16.8	74.7	89.5
		A0A3S6EWH7	A0A3S6EWH7	9	9	9	tr|A0A3S6EWH7|A0A3S6EWH7_YERET 1-(5-phosphoribosyl)-5-[(5-phosphoribosylamino)methylideneamino] imidazole-4-carboxamide isomerase OS=Yersinia entomophaga OX=935293 GN=hisA PE=3 SV=1	1	9	9	9	8	7	7	6	7	6	8	7	7	6	7	6	8	7	7	6	7	6	41.2	41.2	41.2	26.591	245	245	0	22.288	By MS/MS	By MS/MS	By MS/MS	By MS/MS	By MS/MS	By MS/MS	37.6	31.4	32.7	29.8	33.9	29
		A0A3S6EWH8	A0A3S6EWH8	15	15	15	tr|A0A3S6EWH8|A0A3S6EWH8_YERET 3-oxoacyl-[acyl-carrier-protein] synthase 3 OS=Yersinia entomophaga OX=935293 GN=fabH PE=3 SV=1	1	15	15	15	14	14	14	12	13	13	14	14	14	12	13	13	14	14	14	12	13	13	66.2	66.2	66.2	33.704	317	317	0	224.56	By MS/MS	By MS/MS	By MS/MS	By MS/MS	By MS/MS	By MS/MS	61.8	61.8	61.8	49.8	52.1	54.3
		A0A3S6EWI1	A0A3S6EWI1	29	29	29	tr|A0A3S6EWI1|A0A3S6EWI1_YERET Asparagine--tRNA ligase OS=Yersinia entomophaga OX=935293 GN=asnS PE=3 SV=1	1	29	29	29	24	26	24	23	24	26	24	26	24	23	24	26	24	26	24	23	24	26	48.5	48.5	48.5	52.306	466	466	0	266.21	By MS/MS	By MS/MS	By MS/MS	By MS/MS	By MS/MS	By MS/MS	42.5	48.1	44.4	42.1	44.4	45.7
		A0A3S6EWI3	A0A3S6EWI3	7	7	7	tr|A0A3S6EWI3|A0A3S6EWI3_YERET 23S rRNA accumulation protein YceD OS=Yersinia entomophaga OX=935293 GN=PL78_03085 PE=3 SV=1	1	7	7	7	6	6	6	4	6	4	6	6	6	4	6	4	6	6	6	4	6	4	39.7	39.7	39.7	19.08	174	174	0	34.722	By MS/MS	By MS/MS	By MS/MS	By MS/MS	By MS/MS	By MS/MS	25.9	25.9	39.7	25.3	39.7	14.9
		A0A3S6EWI4	A0A3S6EWI4	14	14	14	tr|A0A3S6EWI4|A0A3S6EWI4_YERET Pseudouridine synthase OS=Yersinia entomophaga OX=935293 GN=PL78_03075 PE=3 SV=1	1	14	14	14	14	14	14	12	13	10	14	14	14	12	13	10	14	14	14	12	13	10	41.9	41.9	41.9	35.884	320	320	0	35.65	By MS/MS	By MS/MS	By MS/MS	By MS/MS	By MS/MS	By MS/MS	41.9	41.9	41.9	32.5	38.4	28.8
		A0A3S6EWI7	A0A3S6EWI7	29	29	29	tr|A0A3S6EWI7|A0A3S6EWI7_YERET Asparagine synthetase B OS=Yersinia entomophaga OX=935293 GN=asnB PE=3 SV=1	1	29	29	29	23	21	21	18	23	19	23	21	21	18	23	19	23	21	21	18	23	19	66.1	66.1	66.1	62.57	555	555	0	205.78	By MS/MS	By MS/MS	By MS/MS	By MS/MS	By MS/MS	By MS/MS	54.2	46.8	49.9	42.2	51.2	46.1
		A0A3S6EWI9	A0A3S6EWI9	64	64	64	tr|A0A3S6EWI9|A0A3S6EWI9_YERET Ribonuclease E OS=Yersinia entomophaga OX=935293 GN=rne PE=3 SV=1	1	64	64	64	63	57	62	45	60	29	63	57	62	45	60	29	63	57	62	45	60	29	66.6	66.6	66.6	129.47	1183	1183	0	323.31	By MS/MS	By MS/MS	By MS/MS	By MS/MS	By MS/MS	By MS/MS	66.6	63.3	66.6	51.1	63.2	30.3
		A0A3S6EWJ0	A0A3S6EWJ0	4	4	4	tr|A0A3S6EWJ0|A0A3S6EWJ0_YERET 4-amino-4-deoxychorismate lyase OS=Yersinia entomophaga OX=935293 GN=PL78_03125 PE=3 SV=1	1	4	4	4	4	2	3	3	3	3	4	2	3	3	3	3	4	2	3	3	3	3	16.2	16.2	16.2	29.581	265	265	0	5.8597	By MS/MS	By MS/MS	By MS/MS	By MS/MS	By MS/MS	By MS/MS	16.2	8.3	11.3	13.2	10.6	10.6
		A0A3S6EWJ1	A0A3S6EWJ1	1	1	1	tr|A0A3S6EWJ1|A0A3S6EWJ1_YERET Transcriptional regulator OS=Yersinia entomophaga OX=935293 GN=PL78_02340 PE=4 SV=1	1	1	1	1	1	0	1	0	1	0	1	0	1	0	1	0	1	0	1	0	1	0	5.9	5.9	5.9	28.474	254	254	0	4.259	By MS/MS		By matching		By matching		5.9	0	5.9	0	5.9	0
		A0A3S6EWJ2	A0A3S6EWJ2	3	3	3	tr|A0A3S6EWJ2|A0A3S6EWJ2_YERET Acyl carrier protein OS=Yersinia entomophaga OX=935293 GN=acpP PE=3 SV=1	1	3	3	3	3	3	3	3	3	3	3	3	3	3	3	3	3	3	3	3	3	3	33.3	33.3	33.3	8.6996	78	78	0	49.229	By MS/MS	By MS/MS	By MS/MS	By MS/MS	By MS/MS	By MS/MS	33.3	33.3	33.3	33.3	33.3	33.3
		A0A3S6EWJ4	A0A3S6EWJ4	20	20	20	tr|A0A3S6EWJ4|A0A3S6EWJ4_YERET EIICB-Glc OS=Yersinia entomophaga OX=935293 GN=PL78_03150 PE=4 SV=1	1	20	20	20	20	9	18	2	20	11	20	9	18	2	20	11	20	9	18	2	20	11	37.7	37.7	37.7	50.81	477	477	0	242.39	By MS/MS	By MS/MS	By MS/MS	By MS/MS	By MS/MS	By MS/MS	37.7	20.3	37.5	4.2	37.7	29.1
		A0A3S6EWJ5	A0A3S6EWJ5	11	11	11	tr|A0A3S6EWJ5|A0A3S6EWJ5_YERET Thymidylate kinase OS=Yersinia entomophaga OX=935293 GN=tmk PE=3 SV=1	1	11	11	11	8	10	9	7	10	7	8	10	9	7	10	7	8	10	9	7	10	7	61.3	61.3	61.3	23.328	212	212	0	73.101	By MS/MS	By MS/MS	By MS/MS	By MS/MS	By MS/MS	By MS/MS	55.7	61.3	45.3	30.2	61.3	42
		A0A3S6EWJ7	A0A3S6EWJ7	9	9	9	tr|A0A3S6EWJ7|A0A3S6EWJ7_YERET Glyco_hydro_3 domain-containing protein OS=Yersinia entomophaga OX=935293 GN=PL78_03175 PE=3 SV=1	1	9	9	9	6	6	6	7	8	9	6	6	6	7	8	9	6	6	6	7	8	9	31.8	31.8	31.8	31.51	286	286	0	35.876	By MS/MS	By MS/MS	By MS/MS	By MS/MS	By MS/MS	By MS/MS	23.8	23.8	23.8	26.6	28	31.8
		A0A3S6EWJ8	A0A3S6EWJ8	21	21	21	tr|A0A3S6EWJ8|A0A3S6EWJ8_YERET NADH dehydrogenase OS=Yersinia entomophaga OX=935293 GN=PL78_03185 PE=4 SV=1	1	21	21	21	21	19	18	11	17	14	21	19	18	11	17	14	21	19	18	11	17	14	57.6	57.6	57.6	47.077	434	434	0	136.72	By MS/MS	By MS/MS	By MS/MS	By MS/MS	By MS/MS	By MS/MS	57.6	49.1	44.5	26.7	50.7	39.2
		A0A3S6EWJ9	A0A3S6EWJ9	16	16	16	tr|A0A3S6EWJ9|A0A3S6EWJ9_YERET Macrolide transporter OS=Yersinia entomophaga OX=935293 GN=PL78_02500 PE=3 SV=1	1	16	16	16	16	1	12	1	14	0	16	1	12	1	14	0	16	1	12	1	14	0	45.3	45.3	45.3	40.337	371	371	0	100.9	By MS/MS	By matching	By MS/MS	By matching	By MS/MS		45.3	5.4	38	3	43.4	0
		A0A3S6EWK0	A0A3S6EWK0	5	5	5	tr|A0A3S6EWK0|A0A3S6EWK0_YERET Penicillin-binding protein activator LpoB OS=Yersinia entomophaga OX=935293 GN=lpoB PE=3 SV=1	1	5	5	5	4	3	5	0	4	2	4	3	5	0	4	2	4	3	5	0	4	2	26.9	26.9	26.9	20.362	193	193	0	41.975	By MS/MS	By matching	By MS/MS		By MS/MS	By MS/MS	21.2	21.2	26.9	0	21.2	14
		A0A3S6EWK3	A0A3S6EWK3	17	17	17	tr|A0A3S6EWK3|A0A3S6EWK3_YERET 3-oxoacyl-[acyl-carrier-protein] synthase 2 OS=Yersinia entomophaga OX=935293 GN=PL78_03120 PE=3 SV=1	1	17	17	17	15	15	12	11	12	17	15	15	12	11	12	17	15	15	12	11	12	17	65.6	65.6	65.6	42.995	413	413	0	289.67	By MS/MS	By MS/MS	By MS/MS	By MS/MS	By MS/MS	By MS/MS	60.5	61.7	47.2	39.7	51.1	65.6
		A0A3S6EWK4	A0A3S6EWK4	10	10	10	tr|A0A3S6EWK4|A0A3S6EWK4_YERET Ferric uptake regulation protein OS=Yersinia entomophaga OX=935293 GN=fur PE=3 SV=1	1	10	10	10	10	9	9	7	9	9	10	9	9	7	9	9	10	9	9	7	9	9	81.1	81.1	81.1	16.889	148	148	0	166.36	By MS/MS	By MS/MS	By MS/MS	By MS/MS	By MS/MS	By MS/MS	81.1	81.1	81.1	66.2	81.1	81.1
		A0A3S6EWK5	A0A3S6EWK5	10	10	10	tr|A0A3S6EWK5|A0A3S6EWK5_YERET Protein-export membrane protein SecF OS=Yersinia entomophaga OX=935293 GN=secF PE=3 SV=1	1	10	10	10	10	4	8	3	8	5	10	4	8	3	8	5	10	4	8	3	8	5	30.4	30.4	30.4	35.18	322	322	0	118.61	By MS/MS	By MS/MS	By MS/MS	By MS/MS	By MS/MS	By MS/MS	30.4	17.7	24.8	13.7	24.8	18.6
		A0A3S6EWK6	A0A3S6EWK6	5	5	5	tr|A0A3S6EWK6|A0A3S6EWK6_YERET Outer membrane-specific lipoprotein transporter subunit LolE OS=Yersinia entomophaga OX=935293 GN=PL78_03225 PE=3 SV=1	1	5	5	5	5	0	3	0	5	2	5	0	3	0	5	2	5	0	3	0	5	2	20.5	20.5	20.5	45.105	415	415	0	42.453	By MS/MS		By MS/MS		By MS/MS	By matching	20.5	0	7.7	0	20.5	8.9
		A0A3S6EWK9	A0A3S6EWK9	7	7	7	tr|A0A3S6EWK9|A0A3S6EWK9_YERET Outer membrane-specific lipoprotein transporter subunit LolC OS=Yersinia entomophaga OX=935293 GN=PL78_03215 PE=3 SV=1	1	7	7	7	6	1	5	0	5	0	6	1	5	0	5	0	6	1	5	0	5	0	23.8	23.8	23.8	43.291	400	400	0	26.694	By MS/MS	By MS/MS	By MS/MS		By MS/MS		23.8	6	17	0	21.2	0
		A0A3S6EWL0	A0A3S6EWL0	1	1	1	tr|A0A3S6EWL0|A0A3S6EWL0_YERET Potassium-transporting ATPase KdpC subunit OS=Yersinia entomophaga OX=935293 GN=kdpC PE=3 SV=1	1	1	1	1	1	0	1	0	0	0	1	0	1	0	0	0	1	0	1	0	0	0	6.7	6.7	6.7	20.49	194	194	0.0017251	2.4363	By MS/MS		By matching				6.7	0	6.7	0	0	0
		A0A3S6EWL2	A0A3S6EWL2	14	14	14	tr|A0A3S6EWL2|A0A3S6EWL2_YERET Transcriptional regulator OS=Yersinia entomophaga OX=935293 GN=PL78_03255 PE=4 SV=1	1	14	14	14	12	14	13	14	9	9	12	14	13	14	9	9	12	14	13	14	9	9	64.1	64.1	64.1	25.465	223	223	0	141.18	By MS/MS	By MS/MS	By MS/MS	By MS/MS	By MS/MS	By MS/MS	56.1	64.1	62.3	64.1	45.7	47.1
		A0A3S6EWL3	A0A3S6EWL3	16	16	16	tr|A0A3S6EWL3|A0A3S6EWL3_YERET Leucine-responsive transcriptional regulator OS=Yersinia entomophaga OX=935293 GN=PL78_02550 PE=4 SV=1	1	16	16	16	14	15	16	11	14	11	14	15	16	11	14	11	14	15	16	11	14	11	64	64	64	18.913	164	164	0	96.479	By MS/MS	By MS/MS	By MS/MS	By MS/MS	By MS/MS	By MS/MS	58.5	64	64	52.4	58.5	54.9
		A0A3S6EWL4	A0A3S6EWL4	4	4	4	tr|A0A3S6EWL4|A0A3S6EWL4_YERET NAD-dependent protein deacylase OS=Yersinia entomophaga OX=935293 GN=cobB PE=3 SV=1	1	4	4	4	4	2	3	1	4	2	4	2	3	1	4	2	4	2	3	1	4	2	19.4	19.4	19.4	31.613	278	278	0	4.1223	By MS/MS	By matching	By MS/MS	By matching	By MS/MS	By MS/MS	19.4	10.1	12.6	3.2	19.4	5.8
		A0A3S6EWL7	A0A3S6EWL7	5	5	5	tr|A0A3S6EWL7|A0A3S6EWL7_YERET Lipoprotein OS=Yersinia entomophaga OX=935293 GN=PL78_02440 PE=4 SV=1	1	5	5	5	3	1	3	0	5	0	3	1	3	0	5	0	3	1	3	0	5	0	45.9	45.9	45.9	19.928	185	185	0	67.724	By MS/MS	By matching	By MS/MS		By MS/MS		23.2	4.9	23.2	0	45.9	0
		A0A3S6EWL9	A0A3S6EWL9	11	11	11	tr|A0A3S6EWL9|A0A3S6EWL9_YERET AHS2 domain-containing protein OS=Yersinia entomophaga OX=935293 GN=PL78_01400 PE=4 SV=1	1	11	11	11	8	10	9	10	8	7	8	10	9	10	8	7	8	10	9	10	8	7	38.6	38.6	38.6	34.335	316	316	0	36.799	By MS/MS	By MS/MS	By MS/MS	By MS/MS	By MS/MS	By MS/MS	28.5	33.5	28.5	33.5	28.5	26.3
		A0A3S6EWM0	A0A3S6EWM0	5	5	5	tr|A0A3S6EWM0|A0A3S6EWM0_YERET High frequency lysogenization protein HflD homolog OS=Yersinia entomophaga OX=935293 GN=hflD PE=3 SV=1	1	5	5	5	5	1	3	1	4	2	5	1	3	1	4	2	5	1	3	1	4	2	24.5	24.5	24.5	22.805	208	208	0	7.0696	By MS/MS	By matching	By MS/MS	By matching	By MS/MS	By matching	24.5	4.3	11.5	4.3	19.7	7.7
		A0A3S6EWM1	A0A3S6EWM1	2	2	2	tr|A0A3S6EWM1|A0A3S6EWM1_YERET Uncharacterized protein OS=Yersinia entomophaga OX=935293 GN=PL78_03330 PE=4 SV=1	1	2	2	2	0	0	0	0	1	2	0	0	0	0	1	2	0	0	0	0	1	2	41.6	41.6	41.6	8.6228	77	77	0.0061043	1.9079					By matching	By MS/MS	0	0	0	0	31.2	41.6
		A0A3S6EWM2	A0A3S6EWM2	7	7	7	tr|A0A3S6EWM2|A0A3S6EWM2_YERET Uncharacterized protein OS=Yersinia entomophaga OX=935293 GN=PL78_02490 PE=4 SV=1	1	7	7	7	3	2	3	1	3	6	3	2	3	1	3	6	3	2	3	1	3	6	15.9	15.9	15.9	63.367	553	553	0	14.249	By MS/MS	By matching	By MS/MS	By MS/MS	By MS/MS	By MS/MS	6.3	3.3	6.3	2	4.5	14.6
		A0A3S6EWM3	A0A3S6EWM3	8	8	8	tr|A0A3S6EWM3|A0A3S6EWM3_YERET Succinate dehydrogenase iron-sulfur subunit OS=Yersinia entomophaga OX=935293 GN=sdhB PE=3 SV=1	1	8	8	8	8	3	6	1	7	3	8	3	6	1	7	3	8	3	6	1	7	3	44.1	44.1	44.1	26.727	238	238	0	80.679	By MS/MS	By MS/MS	By MS/MS	By MS/MS	By MS/MS	By MS/MS	44.1	14.3	32.4	5	39.1	16.8
		A0A3S6EWM4	A0A3S6EWM4	29	29	29	tr|A0A3S6EWM4|A0A3S6EWM4_YERET Ribosomal protein S12 methylthiotransferase accessory factor YcaO OS=Yersinia entomophaga OX=935293 GN=PL78_02600 PE=4 SV=1	1	29	29	29	25	25	22	24	23	24	25	25	22	24	23	24	25	25	22	24	23	24	67.3	67.3	67.3	65.607	587	587	0	323.31	By MS/MS	By MS/MS	By MS/MS	By MS/MS	By MS/MS	By MS/MS	52.5	52.5	37.8	55.9	47.9	53.5
		A0A3S6EWM5	A0A3S6EWM5	2	2	2	tr|A0A3S6EWM5|A0A3S6EWM5_YERET Membrane protein OS=Yersinia entomophaga OX=935293 GN=PL78_00395 PE=4 SV=1	1	2	2	2	2	1	2	0	2	0	2	1	2	0	2	0	2	1	2	0	2	0	5.5	5.5	5.5	48.346	454	454	0	4.5883	By MS/MS	By matching	By MS/MS		By matching		5.5	3.3	5.5	0	5.5	0
		A0A3S6EWM6	A0A3S6EWM6	7	7	7	tr|A0A3S6EWM6|A0A3S6EWM6_YERET Lipoprotein-releasing system ATP-binding protein LolD OS=Yersinia entomophaga OX=935293 GN=lolD PE=3 SV=1	1	7	7	7	7	3	6	1	7	1	7	3	6	1	7	1	7	3	6	1	7	1	37.2	37.2	37.2	25.568	234	234	0	30.934	By MS/MS	By MS/MS	By MS/MS	By MS/MS	By MS/MS	By MS/MS	37.2	20.5	27.4	5.6	37.2	5.6
		A0A3S6EWM7	A0A3S6EWM7	39	39	39	tr|A0A3S6EWM7|A0A3S6EWM7_YERET Isocitrate dehydrogenase [NADP] OS=Yersinia entomophaga OX=935293 GN=PL78_03290 PE=4 SV=1	1	39	39	39	37	33	35	31	37	35	37	33	35	31	37	35	37	33	35	31	37	35	71.7	71.7	71.7	45.817	417	417	0	323.31	By MS/MS	By MS/MS	By MS/MS	By MS/MS	By MS/MS	By MS/MS	71.7	69.8	67.1	63.8	68.6	67.6
		A0A3S6EWM8	A0A3S6EWM8	2	2	2	tr|A0A3S6EWM8|A0A3S6EWM8_YERET Lipid A biosynthesis lauroyltransferase OS=Yersinia entomophaga OX=935293 GN=lpxL PE=3 SV=1	1	2	2	2	2	0	2	0	1	0	2	0	2	0	1	0	2	0	2	0	1	0	6.5	6.5	6.5	35.586	307	307	0.0050307	2.029	By MS/MS		By MS/MS		By matching		6.5	0	6.5	0	3.6	0
		A0A3S6EWN1	A0A3S6EWN1	3	3	3	tr|A0A3S6EWN1|A0A3S6EWN1_YERET DUF1338 domain-containing protein OS=Yersinia entomophaga OX=935293 GN=PL78_02650 PE=4 SV=1	1	3	3	3	0	0	0	0	3	0	0	0	0	0	3	0	0	0	0	0	3	0	5.3	5.3	5.3	52.814	469	469	0	3.3718					By MS/MS		0	0	0	0	5.3	0
		A0A3S6EWN2	A0A3S6EWN2	16	16	16	tr|A0A3S6EWN2|A0A3S6EWN2_YERET tRNA-specific 2-thiouridylase MnmA OS=Yersinia entomophaga OX=935293 GN=mnmA PE=3 SV=1	1	16	16	16	14	12	10	9	13	13	14	12	10	9	13	13	14	12	10	9	13	13	57.8	57.8	57.8	41.334	370	370	0	125.5	By MS/MS	By MS/MS	By MS/MS	By MS/MS	By MS/MS	By MS/MS	53.8	52.7	29.2	32.2	53.2	55.4
		A0A3S6EWN4	A0A3S6EWN4	54	54	54	tr|A0A3S6EWN4|A0A3S6EWN4_YERET Trigger factor OS=Yersinia entomophaga OX=935293 GN=tig PE=3 SV=1	1	54	54	54	50	52	45	44	48	47	50	52	45	44	48	47	50	52	45	44	48	47	89.6	89.6	89.6	48.355	434	434	0	323.31	By MS/MS	By MS/MS	By MS/MS	By MS/MS	By MS/MS	By MS/MS	85	85	82.3	88	84.6	84.1
		A0A3S6EWN5	A0A3S6EWN5	4	4	4	tr|A0A3S6EWN5|A0A3S6EWN5_YERET Amino acid ABC transporter permease OS=Yersinia entomophaga OX=935293 GN=PL78_02540 PE=4 SV=1	1	4	4	4	4	0	3	1	2	1	4	0	3	1	2	1	4	0	3	1	2	1	6	6	6	65.16	588	588	0	3.5276	By MS/MS		By matching	By MS/MS	By MS/MS	By MS/MS	6	0	4.1	1.2	2.6	1.2
		A0A3S6EWN7	A0A3S6EWN7	3	3	3	tr|A0A3S6EWN7|A0A3S6EWN7_YERET Acyl-CoA thioesterase OS=Yersinia entomophaga OX=935293 GN=PL78_01500 PE=3 SV=1	1	3	3	3	3	3	3	3	2	2	3	3	3	3	2	2	3	3	3	3	2	2	24.1	24.1	24.1	15.477	133	133	0	4.8306	By MS/MS	By MS/MS	By MS/MS	By MS/MS	By MS/MS	By MS/MS	24.1	24.1	24.1	24.1	17.3	18.8
		A0A3S6EWN8	A0A3S6EWN8	3	3	3	tr|A0A3S6EWN8|A0A3S6EWN8_YERET Repressor OS=Yersinia entomophaga OX=935293 GN=PL78_03355 PE=4 SV=1	1	3	3	3	3	2	3	2	2	2	3	2	3	2	2	2	3	2	3	2	2	2	19.2	19.2	19.2	26.474	239	239	0	4.6961	By MS/MS	By MS/MS	By MS/MS	By MS/MS	By MS/MS	By MS/MS	19.2	13.4	19.2	13.4	13.4	15.1
		A0A3S6EWP3	A0A3S6EWP3	75	75	75	tr|A0A3S6EWP3|A0A3S6EWP3_YERET Chromosome partition protein MukB OS=Yersinia entomophaga OX=935293 GN=mukB PE=3 SV=1	1	75	75	75	63	66	54	51	51	53	63	66	54	51	51	53	63	66	54	51	51	53	57.7	57.7	57.7	169.99	1483	1483	0	323.31	By MS/MS	By MS/MS	By MS/MS	By MS/MS	By MS/MS	By MS/MS	48	51.8	42.8	38.4	41.7	43.4
		A0A3S6EWP5	A0A3S6EWP5	73	73	72	tr|A0A3S6EWP5|A0A3S6EWP5_YERET Formate C-acetyltransferase OS=Yersinia entomophaga OX=935293 GN=PL78_02590 PE=3 SV=1	1	73	73	72	68	59	66	44	71	69	68	59	66	44	71	69	67	58	65	43	70	68	88.3	88.3	88.3	85.427	760	760	0	323.31	By MS/MS	By MS/MS	By MS/MS	By MS/MS	By MS/MS	By MS/MS	88	83.8	82	69.3	88.3	86.4
		A0A3S6EWP6	A0A3S6EWP6	1	1	1	tr|A0A3S6EWP6|A0A3S6EWP6_YERET Histidine kinase OS=Yersinia entomophaga OX=935293 GN=PL78_01570 PE=4 SV=1	1	1	1	1	1	0	1	0	1	0	1	0	1	0	1	0	1	0	1	0	1	0	1	1	1	118.53	1063	1063	0	3.5464	By MS/MS		By MS/MS		By MS/MS		1	0	1	0	1	0
		A0A3S6EWP7	A0A3S6EWP7	5	5	5	tr|A0A3S6EWP7|A0A3S6EWP7_YERET 50S ribosomal protein L32 OS=Yersinia entomophaga OX=935293 GN=rpmF PE=3 SV=1	1	5	5	5	5	5	5	5	5	5	5	5	5	5	5	5	5	5	5	5	5	5	60	60	60	6.1759	55	55	0	116.47	By MS/MS	By MS/MS	By MS/MS	By MS/MS	By MS/MS	By MS/MS	60	60	60	60	60	60
		A0A3S6EWQ4	A0A3S6EWQ4	47	47	47	tr|A0A3S6EWQ4|A0A3S6EWQ4_YERET Aminopeptidase N OS=Yersinia entomophaga OX=935293 GN=pepN PE=3 SV=1	1	47	47	47	45	42	38	37	42	36	45	42	38	37	42	36	45	42	38	37	42	36	57.1	57.1	57.1	98.556	871	871	0	323.31	By MS/MS	By MS/MS	By MS/MS	By MS/MS	By MS/MS	By MS/MS	55.9	56.6	49.5	47.3	52.1	47
		A0A3S6EWQ6	A0A3S6EWQ6	9	9	9	tr|A0A3S6EWQ6|A0A3S6EWQ6_YERET Lipid transporter ATP-binding/permease OS=Yersinia entomophaga OX=935293 GN=PL78_02640 PE=4 SV=1	1	9	9	9	8	3	6	0	7	3	8	3	6	0	7	3	8	3	6	0	7	3	19.8	19.8	19.8	64.589	582	582	0	33.771	By MS/MS	By MS/MS	By MS/MS		By MS/MS	By MS/MS	16.8	7.7	14.6	0	16.2	7.7
		A0A3S6EWQ7	A0A3S6EWQ7	2	2	2	tr|A0A3S6EWQ7|A0A3S6EWQ7_YERET Molybdenum ABC transporter ATP-binding protein OS=Yersinia entomophaga OX=935293 GN=PL78_01620 PE=4 SV=1	1	2	2	2	2	1	2	0	1	1	2	1	2	0	1	1	2	1	2	0	1	1	5.7	5.7	5.7	54.835	491	491	0.0033975	2.2254	By MS/MS	By matching	By matching		By MS/MS	By MS/MS	5.7	2.6	5.7	0	2.6	2.6
		A0A3S6EWQ9	A0A3S6EWQ9	1	1	1	tr|A0A3S6EWQ9|A0A3S6EWQ9_YERET DNA polymerase III subunit delta OS=Yersinia entomophaga OX=935293 GN=PL78_03140 PE=4 SV=1	1	1	1	1	1	1	1	1	1	1	1	1	1	1	1	1	1	1	1	1	1	1	4.8	4.8	4.8	37.335	335	335	0.0017212	2.4156	By matching	By matching	By matching	By MS/MS	By matching	By MS/MS	4.8	4.8	4.8	4.8	4.8	4.8
		A0A3S6EWR5	A0A3S6EWR5	12	12	12	tr|A0A3S6EWR5|A0A3S6EWR5_YERET Chromosome partition protein MukF OS=Yersinia entomophaga OX=935293 GN=mukF PE=3 SV=1	1	12	12	12	11	9	10	9	10	11	11	9	10	9	10	11	11	9	10	9	10	11	37.3	37.3	37.3	50.257	440	440	0	67.949	By MS/MS	By MS/MS	By MS/MS	By MS/MS	By MS/MS	By MS/MS	33	29.1	32.3	28.4	31.4	35.7
		A0A3S6EWR7	A0A3S6EWR7	13	13	13	tr|A0A3S6EWR7|A0A3S6EWR7_YERET 3-oxoacyl-[acyl-carrier-protein] synthase 2 OS=Yersinia entomophaga OX=935293 GN=PL78_02800 PE=3 SV=1	1	13	13	13	10	11	8	8	10	9	10	11	8	8	10	9	10	11	8	8	10	9	60.6	60.6	60.6	44.083	424	424	0	103.45	By MS/MS	By MS/MS	By MS/MS	By MS/MS	By MS/MS	By MS/MS	49.5	51.7	36.6	36.8	49.5	39.4
		A0A3S6EWS5	A0A3S6EWS5	12	12	12	tr|A0A3S6EWS5|A0A3S6EWS5_YERET Nicotinate phosphoribosyltransferase OS=Yersinia entomophaga OX=935293 GN=pncB PE=3 SV=1	1	12	12	12	11	12	11	9	9	9	11	12	11	9	9	9	11	12	11	9	9	9	36.2	36.2	36.2	45.757	401	401	0	45.909	By MS/MS	By MS/MS	By MS/MS	By MS/MS	By MS/MS	By MS/MS	33.2	36.2	33.2	28.9	26.7	26.4
		A0A3S6EWS6	A0A3S6EWS6	3	3	3	tr|A0A3S6EWS6|A0A3S6EWS6_YERET DNA helicase OS=Yersinia entomophaga OX=935293 GN=helD PE=4 SV=1	1	3	3	3	3	2	3	0	3	1	3	2	3	0	3	1	3	2	3	0	3	1	5	5	5	78.687	684	684	0	7.5534	By MS/MS	By matching	By MS/MS		By MS/MS	By matching	5	3.7	5	0	5	2.5
		A0A3S6EWS8	A0A3S6EWS8	12	12	12	tr|A0A3S6EWS8|A0A3S6EWS8_YERET Peptidase T OS=Yersinia entomophaga OX=935293 GN=pepT PE=3 SV=1	1	12	12	12	12	2	10	4	11	12	12	2	10	4	11	12	12	2	10	4	11	12	33.8	33.8	33.8	46.629	423	423	0	120.79	By MS/MS	By matching	By MS/MS	By matching	By MS/MS	By MS/MS	33.8	5.2	31	9.7	31	33.8
		A0A3S6EWT4	A0A3S6EWT4	26	26	26	tr|A0A3S6EWT4|A0A3S6EWT4_YERET Lipopolysaccharide biosynthesis protein RfbH OS=Yersinia entomophaga OX=935293 GN=PL78_00695 PE=3 SV=1	1	26	26	26	26	26	23	22	25	25	26	26	23	22	25	25	26	26	23	22	25	25	63.4	63.4	63.4	48.143	437	437	0	323.31	By MS/MS	By MS/MS	By MS/MS	By MS/MS	By MS/MS	By MS/MS	63.4	63.4	55.1	56.3	63.4	63.4
		A0A3S6EWT5	A0A3S6EWT5	13	13	13	tr|A0A3S6EWT5|A0A3S6EWT5_YERET Paraquat-inducible protein B OS=Yersinia entomophaga OX=935293 GN=PL78_02790 PE=4 SV=1	1	13	13	13	13	1	12	0	12	0	13	1	12	0	12	0	13	1	12	0	12	0	38.4	38.4	38.4	60.657	550	550	0	87.546	By MS/MS	By matching	By MS/MS		By MS/MS		38.4	4.4	36.2	0	35.6	0
		A0A3S6EWT6	A0A3S6EWT6	2	2	2	tr|A0A3S6EWT6|A0A3S6EWT6_YERET Acylphosphatase OS=Yersinia entomophaga OX=935293 GN=PL78_02900 PE=3 SV=1	1	2	2	2	1	1	1	2	0	2	1	1	1	2	0	2	1	1	1	2	0	2	20.7	20.7	20.7	10.146	92	92	0	7.6287	By matching	By MS/MS	By MS/MS	By MS/MS		By MS/MS	9.8	9.8	9.8	20.7	0	20.7
		A0A3S6EWU4	A0A3S6EWU4	22	22	22	tr|A0A3S6EWU4|A0A3S6EWU4_YERET Mannose-1-phosphate guanylyltransferase OS=Yersinia entomophaga OX=935293 GN=cpsB PE=3 SV=1	1	22	22	22	21	22	19	20	20	17	21	22	19	20	20	17	21	22	19	20	20	17	60.5	60.5	60.5	52.184	468	468	0	235.18	By MS/MS	By MS/MS	By MS/MS	By MS/MS	By MS/MS	By MS/MS	57.5	60.5	50.9	54.1	55.8	55.1
		A0A3S6EWU6	A0A3S6EWU6	3	3	3	tr|A0A3S6EWU6|A0A3S6EWU6_YERET Membrane protein OS=Yersinia entomophaga OX=935293 GN=PL78_02840 PE=4 SV=1	1	3	3	3	3	0	3	1	3	0	3	0	3	1	3	0	3	0	3	1	3	0	5.9	5.9	5.9	80.498	712	712	0	12.429	By MS/MS		By matching	By matching	By MS/MS		5.9	0	5.9	1.5	5.9	0
		A0A3S6EWU7	A0A3S6EWU7	2	2	2	tr|A0A3S6EWU7|A0A3S6EWU7_YERET Anti-sigma factor antagonist OS=Yersinia entomophaga OX=935293 GN=PL78_03650 PE=3 SV=1	1	2	2	2	2	0	1	0	2	2	2	0	1	0	2	2	2	0	1	0	2	2	20.9	20.9	20.9	12.817	115	115	0	10.138	By MS/MS		By MS/MS		By MS/MS	By MS/MS	20.9	0	9.6	0	20.9	20.9
		A0A3S6EWV3	A0A3S6EWV3	71	71	71	tr|A0A3S6EWV3|A0A3S6EWV3_YERET Toxin OS=Yersinia entomophaga OX=935293 GN=PL78_03745 PE=4 SV=1	1	71	71	71	46	68	40	62	41	68	46	68	40	62	41	68	46	68	40	62	41	68	71.9	71.9	71.9	129.8	1164	1164	0	323.31	By MS/MS	By MS/MS	By MS/MS	By MS/MS	By MS/MS	By MS/MS	53	66.8	52.1	66.9	44.1	71
		A0A3S6EWV4	A0A3S6EWV4	13	13	13	tr|A0A3S6EWV4|A0A3S6EWV4_YERET Copper-transporting ATPase OS=Yersinia entomophaga OX=935293 GN=copA PE=3 SV=1	1	13	13	13	12	1	13	0	12	0	12	1	13	0	12	0	12	1	13	0	12	0	22.2	22.2	22.2	96.117	913	913	0	68.452	By MS/MS	By matching	By MS/MS		By MS/MS		21	1.6	22.2	0	20	0
		A0A3S6EWV9	A0A3S6EWV9	51	48	48	tr|A0A3S6EWV9|A0A3S6EWV9_YERET YenC2 OS=Yersinia entomophaga OX=935293 GN=PL78_03770 PE=4 SV=1	1	51	48	48	14	47	7	37	14	50	12	44	5	34	12	47	12	44	5	34	12	47	69.2	67	67	107.45	970	970	0	323.31	By matching	By MS/MS	By matching	By MS/MS	By matching	By MS/MS	17.7	66.8	8.9	54.4	18.8	68.4
		A0A3S6EWW4	A0A3S6EWW4	7	7	7	tr|A0A3S6EWW4|A0A3S6EWW4_YERET N5-carboxyaminoimidazole ribonucleotide mutase OS=Yersinia entomophaga OX=935293 GN=purE PE=3 SV=1	1	7	7	7	3	6	6	3	7	6	3	6	6	3	7	6	3	6	6	3	7	6	55.7	55.7	55.7	17.838	174	174	0	70.072	By MS/MS	By MS/MS	By MS/MS	By matching	By MS/MS	By MS/MS	25.3	39.1	44.8	21.8	55.7	54
		A0A3S6EWW6	A0A3S6EWW6	21	21	21	tr|A0A3S6EWW6|A0A3S6EWW6_YERET Glucans biosynthesis protein G OS=Yersinia entomophaga OX=935293 GN=mdoG PE=3 SV=1	1	21	21	21	17	18	16	13	14	17	17	18	16	13	14	17	17	18	16	13	14	17	52.1	52.1	52.1	57.823	511	511	0	134.08	By MS/MS	By MS/MS	By MS/MS	By MS/MS	By MS/MS	By MS/MS	42.7	45.8	34.4	34.4	37.4	40.5
		A0A3S6EWW7	A0A3S6EWW7	38	38	38	tr|A0A3S6EWW7|A0A3S6EWW7_YERET Chitinase OS=Yersinia entomophaga OX=935293 GN=PL78_03755 PE=4 SV=1	1	38	38	38	26	37	23	35	25	36	26	37	23	35	25	36	26	37	23	35	25	36	74.1	74.1	74.1	69.667	633	633	0	323.31	By MS/MS	By MS/MS	By MS/MS	By MS/MS	By MS/MS	By MS/MS	58.6	73.5	59.2	73	51.3	73.8
		A0A3S6EWX1	A0A3S6EWX1	37	37	37	tr|A0A3S6EWX1|A0A3S6EWX1_YERET Chitinase OS=Yersinia entomophaga OX=935293 GN=PL78_03740 PE=4 SV=1	1	37	37	37	27	37	21	31	5	22	27	37	21	31	5	22	27	37	21	31	5	22	62.3	62.3	62.3	60.861	546	546	0	323.31	By MS/MS	By MS/MS	By MS/MS	By MS/MS	By MS/MS	By MS/MS	53.8	62.3	38.8	60.8	11.2	39.6
		A0A3S6EWX4	A0A3S6EWX4	15	15	15	tr|A0A3S6EWX4|A0A3S6EWX4_YERET Major exported protein OS=Yersinia entomophaga OX=935293 GN=PL78_00900 PE=4 SV=1	1	15	15	15	13	15	12	10	14	15	13	15	12	10	14	15	13	15	12	10	14	15	68	68	68	19.175	172	172	0	323.31	By MS/MS	By MS/MS	By MS/MS	By MS/MS	By MS/MS	By MS/MS	65.7	68	62.2	55.2	68	68
		A0A3S6EWX5	A0A3S6EWX5	17	17	17	tr|A0A3S6EWX5|A0A3S6EWX5_YERET Malonyl CoA-acyl carrier protein transacylase OS=Yersinia entomophaga OX=935293 GN=PL78_03105 PE=3 SV=1	1	17	17	17	17	16	13	9	17	14	17	16	13	9	17	14	17	16	13	9	17	14	63.1	63.1	63.1	32.61	309	309	0	323.31	By MS/MS	By MS/MS	By MS/MS	By MS/MS	By MS/MS	By MS/MS	63.1	63.1	57.3	44	63.1	62.8
		A0A3S6EWX6	A0A3S6EWX6	2	2	2	tr|A0A3S6EWX6|A0A3S6EWX6_YERET Tetrathionate reductase OS=Yersinia entomophaga OX=935293 GN=PL78_02995 PE=4 SV=1	1	2	2	2	0	0	0	0	1	1	0	0	0	0	1	1	0	0	0	0	1	1	14.2	14.2	14.2	21.782	197	197	0	4.4409					By MS/MS	By MS/MS	0	0	0	0	6.1	8.1
		A0A3S6EWX8	A0A3S6EWX8	19	19	19	tr|A0A3S6EWX8|A0A3S6EWX8_YERET Glutamine ABC transporter substrate-bindnig protein OS=Yersinia entomophaga OX=935293 GN=glnH PE=3 SV=1	1	19	19	19	18	18	14	17	17	19	18	18	14	17	17	19	18	18	14	17	17	19	74	74	74	26.811	246	246	0	323.31	By MS/MS	By MS/MS	By MS/MS	By MS/MS	By MS/MS	By MS/MS	73.6	73.6	65.9	66.3	66.7	74
		A0A3S6EWX9	A0A3S6EWX9	2	2	2	tr|A0A3S6EWX9|A0A3S6EWX9_YERET LuxR family transcriptional regulator OS=Yersinia entomophaga OX=935293 GN=PL78_03845 PE=4 SV=1	1	2	2	2	1	1	0	0	2	1	1	1	0	0	2	1	1	1	0	0	2	1	8.1	8.1	8.1	28.434	247	247	0	5.5252	By MS/MS	By matching			By MS/MS	By matching	5.3	5.3	0	0	8.1	5.3
		A0A3S6EWY0	A0A3S6EWY0	18	17	17	tr|A0A3S6EWY0|A0A3S6EWY0_YERET Uncharacterized protein OS=Yersinia entomophaga OX=935293 GN=PL78_03880 PE=4 SV=1	1	18	17	17	15	0	18	1	13	1	14	0	17	0	12	0	14	0	17	0	12	0	40.3	38.3	38.3	55.837	519	519	0	95.97	By MS/MS		By MS/MS	By matching	By MS/MS	By matching	38	0	40.3	1.9	34.1	1.9
		A0A3S6EWY3	A0A3S6EWY3	14	14	14	tr|A0A3S6EWY3|A0A3S6EWY3_YERET N-methyl-L-tryptophan oxidase OS=Yersinia entomophaga OX=935293 GN=solA PE=3 SV=1	1	14	14	14	12	12	9	9	12	11	12	12	9	9	12	11	12	12	9	9	12	11	42.6	42.6	42.6	40.413	371	371	0	38.468	By MS/MS	By MS/MS	By MS/MS	By MS/MS	By MS/MS	By MS/MS	37.7	38.3	22.1	32.3	38.5	33.4
		A0A3S6EWY5	A0A3S6EWY5	4	4	4	tr|A0A3S6EWY5|A0A3S6EWY5_YERET Purine nucleoside phosphoramidase OS=Yersinia entomophaga OX=935293 GN=PL78_03155 PE=4 SV=1	1	4	4	4	2	3	4	3	3	4	2	3	4	3	3	4	2	3	4	3	3	4	38.5	38.5	38.5	12.999	117	117	0	45.173	By MS/MS	By MS/MS	By MS/MS	By MS/MS	By MS/MS	By MS/MS	25.6	31.6	38.5	31.6	32.5	38.5
		A0A3S6EWY6	A0A3S6EWY6	38	38	38	tr|A0A3S6EWY6|A0A3S6EWY6_YERET Clp protease ClpV OS=Yersinia entomophaga OX=935293 GN=PL78_00950 PE=3 SV=1	1	38	38	38	32	10	29	8	34	26	32	10	29	8	34	26	32	10	29	8	34	26	58.9	58.9	58.9	95.56	866	866	0	286.53	By MS/MS	By MS/MS	By MS/MS	By MS/MS	By MS/MS	By MS/MS	50.7	14.1	43.3	9.8	53.6	43.4
		A0A3S6EWZ2	A0A3S6EWZ2	7	7	7	tr|A0A3S6EWZ2|A0A3S6EWZ2_YERET Acyl-homoserine-lactone synthase OS=Yersinia entomophaga OX=935293 GN=PL78_03850 PE=3 SV=1	1	7	7	7	6	5	5	4	6	7	6	5	5	4	6	7	6	5	5	4	6	7	28.2	28.2	28.2	25.3	216	216	0	29.323	By MS/MS	By MS/MS	By MS/MS	By MS/MS	By MS/MS	By MS/MS	27.8	24.5	20.8	17.6	27.8	28.2
		A0A3S6EWZ4	A0A3S6EWZ4	13	13	13	tr|A0A3S6EWZ4|A0A3S6EWZ4_YERET IucA/IucC family protein OS=Yersinia entomophaga OX=935293 GN=PL78_03955 PE=3 SV=1	1	13	13	13	12	9	8	7	11	8	12	9	8	7	11	8	12	9	8	7	11	8	28.6	28.6	28.6	69.794	609	609	0	38.822	By MS/MS	By MS/MS	By MS/MS	By MS/MS	By MS/MS	By MS/MS	26.9	19.9	17.2	15.1	23.8	16.7
		A0A3S6EWZ5	A0A3S6EWZ5	1	1	1	tr|A0A3S6EWZ5|A0A3S6EWZ5_YERET Phosphate acyltransferase OS=Yersinia entomophaga OX=935293 GN=plsX PE=3 SV=1	1	1	1	1	0	0	0	0	1	0	0	0	0	0	1	0	0	0	0	0	1	0	4.5	4.5	4.5	35.843	334	334	0	4.47					By MS/MS		0	0	0	0	4.5	0
		A0A3S6EWZ7	A0A3S6EWZ7	2	2	2	tr|A0A3S6EWZ7|A0A3S6EWZ7_YERET Uncharacterized protein OS=Yersinia entomophaga OX=935293 GN=PL78_01000 PE=4 SV=1	1	2	2	2	2	1	2	1	2	1	2	1	2	1	2	1	2	1	2	1	2	1	23.1	23.1	23.1	13.013	117	117	0	5.2756	By MS/MS	By matching	By matching	By matching	By MS/MS	By MS/MS	23.1	8.5	23.1	14.5	23.1	8.5
		A0A3S6EWZ8	A0A3S6EWZ8	7	7	7	tr|A0A3S6EWZ8|A0A3S6EWZ8_YERET S-formylglutathione hydrolase OS=Yersinia entomophaga OX=935293 GN=PL78_02075 PE=3 SV=1	1	7	7	7	6	4	6	4	7	7	6	4	6	4	7	7	6	4	6	4	7	7	27.9	27.9	27.9	32.055	280	280	0	33.988	By MS/MS	By MS/MS	By MS/MS	By MS/MS	By MS/MS	By MS/MS	25	13.6	25	10.7	27.9	27.9
		A0A3S6EX02	A0A3S6EX02	11	11	11	tr|A0A3S6EX02|A0A3S6EX02_YERET Uncharacterized protein OS=Yersinia entomophaga OX=935293 GN=PL78_03260 PE=4 SV=1	1	11	11	11	10	9	10	6	5	1	10	9	10	6	5	1	10	9	10	6	5	1	58.5	58.5	58.5	22.254	207	207	0	208.5	By MS/MS	By MS/MS	By MS/MS	By MS/MS	By MS/MS	By matching	58.5	47.3	44.4	27.1	27.1	6.8
		A0A3S6EX05	A0A3S6EX05	7	7	7	tr|A0A3S6EX05|A0A3S6EX05_YERET DNAse OS=Yersinia entomophaga OX=935293 GN=PL78_03145 PE=3 SV=1	1	7	7	7	7	7	7	6	6	6	7	7	7	6	6	6	7	7	7	6	6	6	32.3	32.3	32.3	29.503	266	266	0	40.079	By MS/MS	By MS/MS	By MS/MS	By MS/MS	By MS/MS	By MS/MS	32.3	32.3	32.3	26.3	26.3	28.6
		A0A3S6EX06	A0A3S6EX06	18	18	18	tr|A0A3S6EX06|A0A3S6EX06_YERET Serralysin OS=Yersinia entomophaga OX=935293 GN=PL78_03965 PE=3 SV=1	1	18	18	18	3	11	2	14	0	16	3	11	2	14	0	16	3	11	2	14	0	16	50.7	50.7	50.7	52.11	487	487	0	189.79	By matching	By MS/MS	By MS/MS	By MS/MS		By MS/MS	11.1	28.7	7.2	37.4	0	48.7
		A0A3S6EX09	A0A3S6EX09	3	3	3	tr|A0A3S6EX09|A0A3S6EX09_YERET Mannose-1-phosphate guanyltransferase OS=Yersinia entomophaga OX=935293 GN=PL78_03655 PE=4 SV=1	1	3	3	3	1	1	0	1	3	1	1	1	0	1	3	1	1	1	0	1	3	1	12.1	12.1	12.1	43.06	387	387	0	9.7636	By matching	By MS/MS		By MS/MS	By MS/MS	By matching	6.2	2.8	0	2.8	12.1	6.2
		A0A3S6EX13	A0A3S6EX13	9	9	9	tr|A0A3S6EX13|A0A3S6EX13_YERET TonB-dependent receptor OS=Yersinia entomophaga OX=935293 GN=PL78_03950 PE=3 SV=1	1	9	9	9	8	1	5	1	8	1	8	1	5	1	8	1	8	1	5	1	8	1	17.4	17.4	17.4	83.506	749	749	0	30.673	By MS/MS	By MS/MS	By MS/MS	By matching	By MS/MS	By matching	16.4	0.9	9.1	1.9	16.4	2.1
		A0A3S6EX17	A0A3S6EX17	3	3	3	tr|A0A3S6EX17|A0A3S6EX17_YERET UPF0250 protein PL78_01100 OS=Yersinia entomophaga OX=935293 GN=PL78_01100 PE=3 SV=1	1	3	3	3	3	3	3	3	3	3	3	3	3	3	3	3	3	3	3	3	3	3	55.2	55.2	55.2	9.8893	87	87	0	35.014	By MS/MS	By MS/MS	By MS/MS	By MS/MS	By MS/MS	By MS/MS	55.2	55.2	55.2	55.2	55.2	55.2
		A0A3S6EX21	A0A3S6EX21	11	11	11	tr|A0A3S6EX21|A0A3S6EX21_YERET FAD-binding protein OS=Yersinia entomophaga OX=935293 GN=PL78_04085 PE=4 SV=1	1	11	11	11	6	9	5	7	4	10	6	9	5	7	4	10	6	9	5	7	4	10	59.7	59.7	59.7	31.064	278	278	0	54.153	By MS/MS	By MS/MS	By MS/MS	By MS/MS	By MS/MS	By MS/MS	37.4	50	25.9	36.7	20.9	55.8
		A0A3S6EX23	A0A3S6EX23	6	6	6	tr|A0A3S6EX23|A0A3S6EX23_YERET 50S ribosomal protein L16 arginine hydroxylase OS=Yersinia entomophaga OX=935293 GN=PL78_03245 PE=4 SV=1	1	6	6	6	4	5	4	5	5	3	4	5	4	5	5	3	4	5	4	5	5	3	21.4	21.4	21.4	42.885	373	373	0	26.686	By MS/MS	By MS/MS	By MS/MS	By MS/MS	By MS/MS	By MS/MS	13.4	17.4	9.7	13.7	17.4	15.3
		A0A3S6EX25	A0A3S6EX25	8	8	8	tr|A0A3S6EX25|A0A3S6EX25_YERET Acetylornithine/succinyldiaminopimelate aminotransferase OS=Yersinia entomophaga OX=935293 GN=argD PE=3 SV=1	1	8	8	8	2	0	0	1	8	4	2	0	0	1	8	4	2	0	0	1	8	4	26.6	26.6	26.6	43.743	410	410	0	35.696	By matching			By matching	By MS/MS	By MS/MS	6.3	0	0	2	26.6	13.2
		A0A3S6EX26	A0A3S6EX26	4	4	4	tr|A0A3S6EX26|A0A3S6EX26_YERET PhoH domain-containing protein OS=Yersinia entomophaga OX=935293 GN=PL78_04070 PE=3 SV=1	1	4	4	4	4	0	3	1	4	1	4	0	3	1	4	1	4	0	3	1	4	1	22.5	22.5	22.5	29.295	262	262	0	10.352	By MS/MS		By MS/MS	By matching	By MS/MS	By MS/MS	22.5	0	13.4	5.3	22.5	5.3
		A0A3S6EX27	A0A3S6EX27	50	50	50	tr|A0A3S6EX27|A0A3S6EX27_YERET Leucine--tRNA ligase OS=Yersinia entomophaga OX=935293 GN=leuS PE=3 SV=1	1	50	50	50	44	47	41	42	45	44	44	47	41	42	45	44	44	47	41	42	45	44	60.7	60.7	60.7	97.126	860	860	0	323.31	By MS/MS	By MS/MS	By MS/MS	By MS/MS	By MS/MS	By MS/MS	58.1	57.2	51.9	54	56.4	54
		A0A3S6EX28	A0A3S6EX28	46	46	46	tr|A0A3S6EX28|A0A3S6EX28_YERET 6-phosphogluconate dehydrogenase, decarboxylating OS=Yersinia entomophaga OX=935293 GN=PL78_02225 PE=3 SV=1	1	46	46	46	42	43	39	37	42	42	42	43	39	37	42	42	42	43	39	37	42	42	94	94	94	51.723	469	469	0	323.31	By MS/MS	By MS/MS	By MS/MS	By MS/MS	By MS/MS	By MS/MS	92.3	87.4	91	78.3	92.1	93.2
		A0A3S6EX30	A0A3S6EX30	85	85	85	tr|A0A3S6EX30|A0A3S6EX30_YERET Virulence protein OS=Yersinia entomophaga OX=935293 GN=PL78_03760 PE=4 SV=1	1	85	85	85	33	75	26	60	35	79	33	75	26	60	35	79	33	75	26	60	35	79	79.7	79.7	79.7	167	1487	1487	0	323.31	By MS/MS	By MS/MS	By MS/MS	By MS/MS	By MS/MS	By MS/MS	35.1	73	24.3	60.1	35.2	76.4
		A0A3S6EX31	A0A3S6EX31	18	16	16	tr|A0A3S6EX31|A0A3S6EX31_YERET Porin OS=Yersinia entomophaga OX=935293 GN=PL78_04135 PE=3 SV=1	1	18	16	16	18	8	16	6	17	10	16	6	14	4	15	8	16	6	14	4	15	8	62.7	58.6	58.6	39.514	365	365	0	162.59	By MS/MS	By MS/MS	By MS/MS	By MS/MS	By MS/MS	By MS/MS	62.7	27.1	47.1	17.3	59.5	36.2
		A0A3S6EX36	A0A3S6EX36	3	3	3	tr|A0A3S6EX36|A0A3S6EX36_YERET Endoribonuclease YbeY OS=Yersinia entomophaga OX=935293 GN=ybeY PE=3 SV=1	1	3	3	3	3	3	2	3	3	3	3	3	2	3	3	3	3	3	2	3	3	3	28.7	28.7	28.7	17.815	157	157	0	43.195	By MS/MS	By MS/MS	By MS/MS	By MS/MS	By MS/MS	By MS/MS	28.7	28.7	17.2	28.7	28.7	28.7
		A0A3S6EX37	A0A3S6EX37	4	4	4	tr|A0A3S6EX37|A0A3S6EX37_YERET N-succinylglutamate 5-semialdehyde dehydrogenase OS=Yersinia entomophaga OX=935293 GN=astD PE=3 SV=1	1	4	4	4	0	0	0	0	4	1	0	0	0	0	4	1	0	0	0	0	4	1	9.1	9.1	9.1	53.564	495	495	0.0061111	1.9092					By MS/MS	By matching	0	0	0	0	9.1	3.8
		A0A3S6EX38	A0A3S6EX38	4	4	4	tr|A0A3S6EX38|A0A3S6EX38_YERET Glutathione S-transferase OS=Yersinia entomophaga OX=935293 GN=PL78_02275 PE=3 SV=1	1	4	4	4	3	2	3	2	3	3	3	2	3	2	3	3	3	2	3	2	3	3	18.9	18.9	18.9	23.432	206	206	0	5.5455	By MS/MS	By matching	By MS/MS	By matching	By MS/MS	By MS/MS	15	9.2	13.1	9.2	15	15
		A0A3S6EX40	A0A3S6EX40	1	1	1	tr|A0A3S6EX40|A0A3S6EX40_YERET Branched-chain amino acid ABC transporter substrate-binding protein OS=Yersinia entomophaga OX=935293 GN=PL78_03820 PE=4 SV=1	1	1	1	1	0	0	0	0	1	0	0	0	0	0	1	0	0	0	0	0	1	0	3.1	3.1	3.1	46.114	423	423	1	-2					By MS/MS		0	0	0	0	3.1	0
		A0A3S6EX43	A0A3S6EX43	19	19	19	tr|A0A3S6EX43|A0A3S6EX43_YERET Type I site-specific deoxyribonuclease OS=Yersinia entomophaga OX=935293 GN=PL78_03350 PE=3 SV=1	1	19	19	19	16	16	17	12	17	12	16	16	17	12	17	12	16	16	17	12	17	12	69.1	69.1	69.1	43.641	385	385	0	191.06	By MS/MS	By MS/MS	By MS/MS	By MS/MS	By MS/MS	By MS/MS	54	59	59.2	44.9	63.6	47.3
		A0A3S6EX44	A0A3S6EX44	23	23	23	tr|A0A3S6EX44|A0A3S6EX44_YERET Ribosome-binding ATPase YchF OS=Yersinia entomophaga OX=935293 GN=ychF PE=3 SV=1	1	23	23	23	22	23	20	17	22	21	22	23	20	17	22	21	22	23	20	17	22	21	69.5	69.5	69.5	39.629	364	364	0	323.31	By MS/MS	By MS/MS	By MS/MS	By MS/MS	By MS/MS	By MS/MS	69.5	69.5	61	55.2	69.5	61
		A0A3S6EX47	A0A3S6EX47	47	47	47	tr|A0A3S6EX47|A0A3S6EX47_YERET Glutamine--tRNA ligase OS=Yersinia entomophaga OX=935293 GN=glnS PE=3 SV=1	1	47	47	47	41	40	33	32	41	43	41	40	33	32	41	43	41	40	33	32	41	43	83.8	83.8	83.8	63.867	555	555	0	323.31	By MS/MS	By MS/MS	By MS/MS	By MS/MS	By MS/MS	By MS/MS	80	80.2	71.7	68.8	80	78.7
		A0A3S6EX49	A0A3S6EX49	15	15	15	tr|A0A3S6EX49|A0A3S6EX49_YERET Serine-type D-Ala-D-Ala carboxypeptidase OS=Yersinia entomophaga OX=935293 GN=PL78_02325 PE=3 SV=1	1	15	15	15	14	6	13	3	13	5	14	6	13	3	13	5	14	6	13	3	13	5	39.7	39.7	39.7	43.887	401	401	0	71.377	By MS/MS	By MS/MS	By MS/MS	By MS/MS	By MS/MS	By MS/MS	36.9	15.2	30.7	8	36.9	13
		A0A3S6EX50	A0A3S6EX50	11	11	11	tr|A0A3S6EX50|A0A3S6EX50_YERET Glycosyl transferase OS=Yersinia entomophaga OX=935293 GN=PL78_03870 PE=4 SV=1	1	11	11	11	9	7	8	4	8	7	9	7	8	4	8	7	9	7	8	4	8	7	36	36	36	38.351	336	336	0	14.932	By MS/MS	By MS/MS	By MS/MS	By matching	By MS/MS	By MS/MS	33.9	26.5	24.4	12.2	27.4	21.7
		A0A3S6EX52	A0A3S6EX52	17	17	17	tr|A0A3S6EX52|A0A3S6EX52_YERET Ribose-phosphate pyrophosphokinase OS=Yersinia entomophaga OX=935293 GN=prs PE=3 SV=1	1	17	17	17	16	17	17	15	17	17	16	17	17	15	17	17	16	17	17	15	17	17	56.5	56.5	56.5	34.275	315	315	0	323.31	By MS/MS	By MS/MS	By MS/MS	By MS/MS	By MS/MS	By MS/MS	56.5	56.5	56.5	56.2	56.5	56.5
		A0A3S6EX55	A0A3S6EX55	5	5	5	tr|A0A3S6EX55|A0A3S6EX55_YERET Uncharacterized protein OS=Yersinia entomophaga OX=935293 GN=PL78_04220 PE=4 SV=1	1	5	5	5	4	0	4	0	4	2	4	0	4	0	4	2	4	0	4	0	4	2	36.4	36.4	36.4	19.122	165	165	0	37.098	By MS/MS		By MS/MS		By MS/MS	By matching	29.7	0	19.4	0	19.4	12.1
		A0A3S6EX56	A0A3S6EX56	29	29	29	tr|A0A3S6EX56|A0A3S6EX56_YERET Phosphoglucomutase OS=Yersinia entomophaga OX=935293 GN=PL78_01330 PE=3 SV=1	1	29	29	29	26	27	24	23	26	23	26	27	24	23	26	23	26	27	24	23	26	23	64.2	64.2	64.2	59.381	548	548	0	210.96	By MS/MS	By MS/MS	By MS/MS	By MS/MS	By MS/MS	By MS/MS	54.4	60.8	44.5	46.2	56	47.8
		A0A3S6EX57	A0A3S6EX57	1	1	1	tr|A0A3S6EX57|A0A3S6EX57_YERET Release factor glutamine methyltransferase OS=Yersinia entomophaga OX=935293 GN=prmC PE=3 SV=1	1	1	1	1	1	0	0	0	0	0	1	0	0	0	0	0	1	0	0	0	0	0	4.3	4.3	4.3	31.12	281	281	0.0017341	2.5507	By MS/MS						4.3	0	0	0	0	0
		A0A3S6EX61	A0A3S6EX61	2	2	2	tr|A0A3S6EX61|A0A3S6EX61_YERET Glutamyl-tRNA reductase OS=Yersinia entomophaga OX=935293 GN=hemA PE=3 SV=1	1	2	2	2	2	1	0	0	2	0	2	1	0	0	2	0	2	1	0	0	2	0	10.5	10.5	10.5	46.681	420	420	0	23.503	By MS/MS	By matching			By MS/MS		10.5	5	0	0	10.5	0
		A0A3S6EX64	A0A3S6EX64	3	3	3	tr|A0A3S6EX64|A0A3S6EX64_YERET Molecular chaperone OS=Yersinia entomophaga OX=935293 GN=PL78_04320 PE=4 SV=1	1	3	3	3	3	2	3	3	3	2	3	2	3	3	3	2	3	2	3	3	3	2	18.1	18.1	18.1	21.338	188	188	0	6.3152	By MS/MS	By matching	By MS/MS	By matching	By MS/MS	By MS/MS	18.1	12.2	18.1	18.1	18.1	12.2
		A0A3S6EX65	A0A3S6EX65	5	5	5	tr|A0A3S6EX65|A0A3S6EX65_YERET Transglut_core2 domain-containing protein OS=Yersinia entomophaga OX=935293 GN=PL78_04270 PE=3 SV=1	1	5	5	5	4	2	4	2	2	5	4	2	4	2	2	5	4	2	4	2	2	5	28.3	28.3	28.3	30.777	269	269	0	36.146	By MS/MS	By MS/MS	By MS/MS	By MS/MS	By MS/MS	By MS/MS	24.2	16	19.3	10.4	16	28.3
		A0A3S6EX66	A0A3S6EX66	3	3	3	tr|A0A3S6EX66|A0A3S6EX66_YERET Deoxyribodipyrimidine photolyase OS=Yersinia entomophaga OX=935293 GN=PL78_01380 PE=3 SV=1	1	3	3	3	3	1	3	1	3	2	3	1	3	1	3	2	3	1	3	1	3	2	5.2	5.2	5.2	55.346	478	478	0	6.2317	By MS/MS	By matching	By MS/MS	By matching	By MS/MS	By MS/MS	5.2	1.5	5.2	1.5	5.2	2.9
		A0A3S6EX71	A0A3S6EX71	11	11	11	tr|A0A3S6EX71|A0A3S6EX71_YERET Glyoxylate/hydroxypyruvate reductase A OS=Yersinia entomophaga OX=935293 GN=ghrA PE=3 SV=1	1	11	11	11	7	6	6	3	7	10	7	6	6	3	7	10	7	6	6	3	7	10	45.7	45.7	45.7	34.877	313	313	0	39.03	By MS/MS	By MS/MS	By MS/MS	By MS/MS	By MS/MS	By MS/MS	31	29.4	27.2	9.9	31	42.5
		A0A3S6EX72	A0A3S6EX72	10	10	10	tr|A0A3S6EX72|A0A3S6EX72_YERET UPF0502 protein PL78_04345 OS=Yersinia entomophaga OX=935293 GN=PL78_04345 PE=3 SV=1	1	10	10	10	10	8	7	6	9	5	10	8	7	6	9	5	10	8	7	6	9	5	58.1	58.1	58.1	24.228	215	215	0	66.2	By MS/MS	By MS/MS	By MS/MS	By MS/MS	By MS/MS	By MS/MS	58.1	45.1	34	32.6	48.8	35.3
		A0A3S6EX73	A0A3S6EX73	41	41	41	tr|A0A3S6EX73|A0A3S6EX73_YERET Arginine--tRNA ligase OS=Yersinia entomophaga OX=935293 GN=argS PE=3 SV=1	1	41	41	41	38	36	32	30	34	35	38	36	32	30	34	35	38	36	32	30	34	35	72.1	72.1	72.1	63.885	577	577	0	323.31	By MS/MS	By MS/MS	By MS/MS	By MS/MS	By MS/MS	By MS/MS	68.5	62.4	57.5	64.8	62.6	66.9
		A0A3S6EX76	A0A3S6EX76	18	18	18	tr|A0A3S6EX76|A0A3S6EX76_YERET Peptide chain release factor 1 OS=Yersinia entomophaga OX=935293 GN=prfA PE=3 SV=1	1	18	18	18	12	18	16	15	11	16	12	18	16	15	11	16	12	18	16	15	11	16	58.9	58.9	58.9	40.537	360	360	0	161.17	By MS/MS	By MS/MS	By MS/MS	By MS/MS	By MS/MS	By MS/MS	46.7	58.9	54.7	54.4	39.4	54.4
		A0A3S6EX77	A0A3S6EX77	31	31	31	tr|A0A3S6EX77|A0A3S6EX77_YERET Citrate synthase OS=Yersinia entomophaga OX=935293 GN=gltA PE=3 SV=1	1	31	31	31	26	26	21	17	28	30	26	26	21	17	28	30	26	26	21	17	28	30	82.2	82.2	82.2	48.044	427	427	0	323.31	By MS/MS	By MS/MS	By MS/MS	By MS/MS	By MS/MS	By MS/MS	63	60.9	52.5	37.9	69.8	82.2
		A0A3S6EX83	A0A3S6EX83	47	47	47	tr|A0A3S6EX83|A0A3S6EX83_YERET Aspartate--tRNA ligase OS=Yersinia entomophaga OX=935293 GN=aspS PE=3 SV=1	1	47	47	47	41	41	39	38	38	43	41	41	39	38	38	43	41	41	39	38	38	43	73.4	73.4	73.4	67.003	598	598	0	323.31	By MS/MS	By MS/MS	By MS/MS	By MS/MS	By MS/MS	By MS/MS	69.4	67.4	62.4	61.9	61.2	66.4
		A0A3S6EX84	A0A3S6EX84	5	5	5	tr|A0A3S6EX84|A0A3S6EX84_YERET Probable phosphatase PL78_04315 OS=Yersinia entomophaga OX=935293 GN=PL78_04315 PE=3 SV=1	1	5	5	5	4	5	5	5	5	4	4	5	5	5	5	4	4	5	5	5	5	4	23.7	23.7	23.7	26.744	245	245	0	13.445	By MS/MS	By MS/MS	By MS/MS	By MS/MS	By MS/MS	By MS/MS	17.1	23.7	23.7	23.7	23.7	17.1
		A0A3S6EX86	A0A3S6EX86	6	6	6	tr|A0A3S6EX86|A0A3S6EX86_YERET Copper homeostasis protein CutC OS=Yersinia entomophaga OX=935293 GN=cutC PE=3 SV=1	1	6	6	6	4	6	5	2	5	6	4	6	5	2	5	6	4	6	5	2	5	6	40.1	40.1	40.1	27.369	252	252	0	29.066	By MS/MS	By MS/MS	By MS/MS	By MS/MS	By MS/MS	By MS/MS	21.8	40.1	29	9.1	29	40.1
		A0A3S6EX87	A0A3S6EX87	11	11	11	tr|A0A3S6EX87|A0A3S6EX87_YERET Cytochrome d terminal oxidase subunit 1 OS=Yersinia entomophaga OX=935293 GN=PL78_01480 PE=3 SV=1	1	11	11	11	11	0	11	3	10	5	11	0	11	3	10	5	11	0	11	3	10	5	20.5	20.5	20.5	58.336	522	522	0	113.24	By MS/MS		By MS/MS	By MS/MS	By MS/MS	By MS/MS	20.5	0	20.5	8	18.8	10.5
		A0A3S6EX88	A0A3S6EX88	4	4	4	tr|A0A3S6EX88|A0A3S6EX88_YERET Translation initiation factor IF-1 OS=Yersinia entomophaga OX=935293 GN=infA PE=3 SV=1	1	4	4	4	4	4	4	4	4	4	4	4	4	4	4	4	4	4	4	4	4	4	77.8	77.8	77.8	8.2355	72	72	0	198.7	By MS/MS	By MS/MS	By MS/MS	By MS/MS	By MS/MS	By MS/MS	77.8	77.8	77.8	77.8	77.8	77.8
		A0A3S6EX91	A0A3S6EX91	7	7	7	tr|A0A3S6EX91|A0A3S6EX91_YERET Probable transcriptional regulatory protein PL78_04430 OS=Yersinia entomophaga OX=935293 GN=PL78_04430 PE=3 SV=1	1	7	7	7	7	7	4	7	6	3	7	7	4	7	6	3	7	7	4	7	6	3	49.8	49.8	49.8	26.246	247	247	0	134.77	By MS/MS	By MS/MS	By MS/MS	By MS/MS	By MS/MS	By MS/MS	49.8	49.8	24.3	49.8	38.5	19.8
		A0A3S6EX93	A0A3S6EX93	11	11	11	tr|A0A3S6EX93|A0A3S6EX93_YERET Holliday junction ATP-dependent DNA helicase RuvB OS=Yersinia entomophaga OX=935293 GN=ruvB PE=3 SV=1	1	11	11	11	11	9	6	3	7	2	11	9	6	3	7	2	11	9	6	3	7	2	40.4	40.4	40.4	37.045	334	334	0	24.361	By MS/MS	By MS/MS	By MS/MS	By matching	By MS/MS	By MS/MS	40.4	35.9	22.5	12	23.1	12.9
		A0A3S6EX96	A0A3S6EX96	16	15	15	tr|A0A3S6EX96|A0A3S6EX96_YERET Hemolysin OS=Yersinia entomophaga OX=935293 GN=PL78_04365 PE=4 SV=1	1	16	15	15	11	9	11	14	11	6	10	8	10	13	10	5	10	8	10	13	10	5	16	15.5	15.5	167.77	1625	1625	0	64.075	By MS/MS	By MS/MS	By MS/MS	By MS/MS	By MS/MS	By MS/MS	11.1	7.9	11.4	14.4	11	5.2
		A0A3S6EX97	A0A3S6EX97	8	8	8	tr|A0A3S6EX97|A0A3S6EX97_YERET Cell division coordinator CpoB OS=Yersinia entomophaga OX=935293 GN=cpoB PE=3 SV=1	1	8	8	8	7	5	7	5	6	6	7	5	7	5	6	6	7	5	7	5	6	6	33.3	33.3	33.3	28.874	267	267	0	125.24	By MS/MS	By MS/MS	By MS/MS	By MS/MS	By MS/MS	By MS/MS	27.7	18	27.7	20.6	24.3	24
		A0A3S6EXA2	A0A3S6EXA2	32	32	32	tr|A0A3S6EXA2|A0A3S6EXA2_YERET Pyruvate kinase OS=Yersinia entomophaga OX=935293 GN=PL78_04480 PE=3 SV=1	1	32	32	32	29	27	26	26	30	28	29	27	26	26	30	28	29	27	26	26	30	28	80	80	80	51.45	480	480	0	323.31	By MS/MS	By MS/MS	By MS/MS	By MS/MS	By MS/MS	By MS/MS	65.2	61	59.4	62.1	72.9	75.6
		A0A3S6EXA3	A0A3S6EXA3	6	6	6	tr|A0A3S6EXA3|A0A3S6EXA3_YERET Zinc ABC transporter ATPase OS=Yersinia entomophaga OX=935293 GN=znuC PE=4 SV=1	1	6	6	6	5	2	4	1	5	3	5	2	4	1	5	3	5	2	4	1	5	3	28.2	28.2	28.2	27.453	252	252	0	9.058	By MS/MS	By matching	By MS/MS	By matching	By matching	By MS/MS	24.6	9.5	19.4	3.6	24.6	14.3
		A0A3S6EXA4	A0A3S6EXA4	10	10	10	tr|A0A3S6EXA4|A0A3S6EXA4_YERET 2-dehydro-3-deoxy-phosphogluconate aldolase OS=Yersinia entomophaga OX=935293 GN=PL78_04495 PE=3 SV=1	1	10	10	10	8	5	7	4	7	8	8	5	7	4	7	8	8	5	7	4	7	8	53.1	53.1	53.1	22.029	213	213	0	45.897	By MS/MS	By MS/MS	By MS/MS	By MS/MS	By MS/MS	By MS/MS	40.4	26.8	32.9	18.3	35.2	44.6
		A0A3S6EXA5	A0A3S6EXA5	2	2	2	tr|A0A3S6EXA5|A0A3S6EXA5_YERET t(6)A37 threonylcarbamoyladenosine biosynthesis protein TsaB OS=Yersinia entomophaga OX=935293 GN=PL78_04520 PE=3 SV=1	1	2	2	2	1	1	1	1	1	2	1	1	1	1	1	2	1	1	1	1	1	2	7.3	7.3	7.3	25.103	232	232	0.0050251	2.0238	By matching	By matching	By matching	By matching	By matching	By MS/MS	3.4	3.4	3.4	3.4	3.4	7.3
		A0A3S6EXA7	A0A3S6EXA7	1	1	1	tr|A0A3S6EXA7|A0A3S6EXA7_YERET FmdB family transcriptional regulator OS=Yersinia entomophaga OX=935293 GN=PL78_04415 PE=4 SV=1	1	1	1	1	0	1	1	0	0	0	0	1	1	0	0	0	0	1	1	0	0	0	27.5	27.5	27.5	7.4665	69	69	0.00059952	3.2038		By matching	By MS/MS				0	27.5	27.5	0	0	0
		A0A3S6EXA8	A0A3S6EXA8	57	57	57	tr|A0A3S6EXA8|A0A3S6EXA8_YERET 30S ribosomal protein S1 OS=Yersinia entomophaga OX=935293 GN=rpsA PE=3 SV=1	1	57	57	57	52	56	50	47	51	51	52	56	50	47	51	51	52	56	50	47	51	51	81	81	81	61.209	557	557	0	323.31	By MS/MS	By MS/MS	By MS/MS	By MS/MS	By MS/MS	By MS/MS	73.6	75.2	73.6	70.9	68	76.3
		A0A3S6EXB4	A0A3S6EXB4	4	4	4	tr|A0A3S6EXB4|A0A3S6EXB4_YERET Pyridoxal phosphate phosphatase OS=Yersinia entomophaga OX=935293 GN=PL78_01650 PE=4 SV=1	1	4	4	4	4	2	4	2	3	2	4	2	4	2	3	2	4	2	4	2	3	2	19.8	19.8	19.8	29.776	273	273	0	28.348	By MS/MS	By matching	By MS/MS	By MS/MS	By MS/MS	By MS/MS	19.8	7.3	19.8	7.3	13.9	10.6
		A0A3S6EXB5	A0A3S6EXB5	6	6	6	tr|A0A3S6EXB5|A0A3S6EXB5_YERET High-affinity zinc uptake system protein ZnuA OS=Yersinia entomophaga OX=935293 GN=znuA PE=3 SV=1	1	6	6	6	4	4	4	4	4	4	4	4	4	4	4	4	4	4	4	4	4	4	22	22	22	35.189	318	318	0	6.4205	By MS/MS	By MS/MS	By matching	By MS/MS	By MS/MS	By MS/MS	17.6	16.7	17.6	17.6	17.6	15.4
		A0A3S6EXB7	A0A3S6EXB7	4	4	4	tr|A0A3S6EXB7|A0A3S6EXB7_YERET Cell division topological specificity factor OS=Yersinia entomophaga OX=935293 GN=minE PE=3 SV=1	1	4	4	4	4	4	4	3	4	4	4	4	4	3	4	4	4	4	4	3	4	4	43.8	43.8	43.8	10.332	89	89	0	11.083	By MS/MS	By MS/MS	By MS/MS	By MS/MS	By MS/MS	By MS/MS	43.8	43.8	43.8	33.7	43.8	43.8
		A0A3S6EXB9	A0A3S6EXB9	2	2	2	tr|A0A3S6EXB9|A0A3S6EXB9_YERET APH domain-containing protein OS=Yersinia entomophaga OX=935293 GN=PL78_02675 PE=4 SV=1	1	2	2	2	1	0	2	0	2	0	1	0	2	0	2	0	1	0	2	0	2	0	8.1	8.1	8.1	34.244	297	297	0	14.07	By matching		By MS/MS		By MS/MS		3.4	0	8.1	0	8.1	0
		A0A3S6EXC0	A0A3S6EXC0	12	12	12	tr|A0A3S6EXC0|A0A3S6EXC0_YERET Peptidyl-tRNA hydrolase OS=Yersinia entomophaga OX=935293 GN=pth PE=3 SV=1	1	12	12	12	11	9	11	8	10	12	11	9	11	8	10	12	11	9	11	8	10	12	70.4	70.4	70.4	21.274	196	196	0	54.364	By MS/MS	By MS/MS	By MS/MS	By MS/MS	By MS/MS	By MS/MS	63.3	58.7	63.3	44.4	62.2	70.4
		A0A3S6EXC4	A0A3S6EXC4	10	10	10	tr|A0A3S6EXC4|A0A3S6EXC4_YERET UvrABC system protein B OS=Yersinia entomophaga OX=935293 GN=uvrB PE=3 SV=1	1	10	10	10	8	9	6	8	6	5	8	9	6	8	6	5	8	9	6	8	6	5	20.5	20.5	20.5	75.884	672	672	0	16.801	By MS/MS	By MS/MS	By MS/MS	By MS/MS	By MS/MS	By MS/MS	17.6	19.3	11.5	13.8	11.5	11.6
		A0A3S6EXC6	A0A3S6EXC6	4	4	4	tr|A0A3S6EXC6|A0A3S6EXC6_YERET Uncharacterized protein OS=Yersinia entomophaga OX=935293 GN=PL78_04595 PE=4 SV=1	1	4	4	4	4	3	3	2	3	4	4	3	3	2	3	4	4	3	3	2	3	4	42.2	42.2	42.2	12.762	116	116	0	33.033	By MS/MS	By MS/MS	By MS/MS	By MS/MS	By MS/MS	By MS/MS	42.2	42.2	42.2	19	36.2	42.2
		A0A3S6EXC7	A0A3S6EXC7	7	7	7	tr|A0A3S6EXC7|A0A3S6EXC7_YERET SpoVR family protein OS=Yersinia entomophaga OX=935293 GN=PL78_04620 PE=4 SV=1	1	7	7	7	6	1	3	1	5	3	6	1	3	1	5	3	6	1	3	1	5	3	17.2	17.2	17.2	60.664	511	511	0	16.632	By MS/MS	By matching	By MS/MS	By MS/MS	By MS/MS	By MS/MS	15.3	2	9.4	1.6	13.7	6.7
		A0A3S6EXC8	A0A3S6EXC8	29	29	29	tr|A0A3S6EXC8|A0A3S6EXC8_YERET Aminotransferase OS=Yersinia entomophaga OX=935293 GN=PL78_02725 PE=3 SV=1	1	29	29	29	28	25	25	21	27	26	28	25	25	21	27	26	28	25	25	21	27	26	76	76	76	43.4	396	396	0	323.31	By MS/MS	By MS/MS	By MS/MS	By MS/MS	By MS/MS	By MS/MS	76	74	70.2	64.4	72.2	73.7
		A0A3S6EXC9	A0A3S6EXC9	58	58	54	tr|A0A3S6EXC9|A0A3S6EXC9_YERET YenC1 OS=Yersinia entomophaga OX=935293 GN=PL78_03765 PE=4 SV=1	1	58	58	54	19	55	10	47	15	56	19	55	10	47	15	56	17	51	8	43	13	53	72.3	72.3	69.1	108.75	974	974	0	323.31	By MS/MS	By MS/MS	By MS/MS	By MS/MS	By MS/MS	By MS/MS	25.5	67.8	14.1	62.4	21.1	71.3
		A0A3S6EXD0	A0A3S6EXD0	20	20	20	tr|A0A3S6EXD0|A0A3S6EXD0_YERET 2-dehydro-3-deoxyphosphooctonate aldolase OS=Yersinia entomophaga OX=935293 GN=kdsA PE=3 SV=1	1	20	20	20	18	19	19	18	18	20	18	19	19	18	18	20	18	19	19	18	18	20	74.3	74.3	74.3	30.847	284	284	0	170.4	By MS/MS	By MS/MS	By MS/MS	By MS/MS	By MS/MS	By MS/MS	64.8	74.3	74.3	67.6	67.6	74.3
		A0A3S6EXD3	A0A3S6EXD3	6	6	6	tr|A0A3S6EXD3|A0A3S6EXD3_YERET Alanine racemase OS=Yersinia entomophaga OX=935293 GN=PL78_04630 PE=3 SV=1	1	6	6	6	3	2	3	1	5	2	3	2	3	1	5	2	3	2	3	1	5	2	21.6	21.6	21.6	38.769	357	357	0	8.8434	By MS/MS	By matching	By MS/MS	By matching	By MS/MS	By MS/MS	9.5	5.6	10.1	2.8	18.8	5.6
		A0A3S6EXD5	A0A3S6EXD5	1	1	1	tr|A0A3S6EXD5|A0A3S6EXD5_YERET YcgL domain-containing protein PL78_04565 OS=Yersinia entomophaga OX=935293 GN=PL78_04565 PE=3 SV=1	1	1	1	1	0	0	0	1	1	1	0	0	0	1	1	1	0	0	0	1	1	1	11.1	11.1	11.1	10.342	90	90	0.0050336	2.0354				By matching	By matching	By MS/MS	0	0	0	11.1	11.1	11.1
		A0A3S6EXD6	A0A3S6EXD6	11	11	11	tr|A0A3S6EXD6|A0A3S6EXD6_YERET Alpha-acetolactate decarboxylase OS=Yersinia entomophaga OX=935293 GN=PL78_04670 PE=3 SV=1	1	11	11	11	6	6	4	4	11	10	6	6	4	4	11	10	6	6	4	4	11	10	60.9	60.9	60.9	29.34	261	261	0	323.31	By MS/MS	By MS/MS	By MS/MS	By MS/MS	By MS/MS	By MS/MS	34.9	39.1	21.8	24.5	60.9	52.9
		A0A3S6EXD8	A0A3S6EXD8	40	40	40	tr|A0A3S6EXD8|A0A3S6EXD8_YERET Ribosomal RNA large subunit methyltransferase K/L OS=Yersinia entomophaga OX=935293 GN=rlmL PE=3 SV=1	1	40	40	40	39	37	35	34	35	35	39	37	35	34	35	35	39	37	35	34	35	35	60.5	60.5	60.5	79.443	706	706	0	323.31	By MS/MS	By MS/MS	By MS/MS	By MS/MS	By MS/MS	By MS/MS	59.1	59.3	56.2	48.4	53.1	54.4
		A0A3S6EXE3	A0A3S6EXE3	1	1	1	tr|A0A3S6EXE3|A0A3S6EXE3_YERET LysR family transcriptional regulator OS=Yersinia entomophaga OX=935293 GN=PL78_04660 PE=3 SV=1	1	1	1	1	1	0	0	0	1	1	1	0	0	0	1	1	1	0	0	0	1	1	3	3	3	33.164	301	301	0.0044919	2.0696	By MS/MS				By MS/MS	By MS/MS	3	0	0	0	3	3
		A0A3S6EXE4	A0A3S6EXE4	2	2	2	tr|A0A3S6EXE4|A0A3S6EXE4_YERET UPF0229 protein PL78_04680 OS=Yersinia entomophaga OX=935293 GN=PL78_04680 PE=3 SV=1	1	2	2	2	2	0	2	0	2	0	2	0	2	0	2	0	2	0	2	0	2	0	4.2	4.2	4.2	49.342	424	424	0.0045045	2.1051	By matching		By matching		By MS/MS		4.2	0	4.2	0	4.2	0
		A0A3S6EXE5	A0A3S6EXE5	6	6	6	tr|A0A3S6EXE5|A0A3S6EXE5_YERET Fatty acid metabolism regulator protein OS=Yersinia entomophaga OX=935293 GN=fadR PE=3 SV=1	1	6	6	6	5	5	5	5	5	5	5	5	5	5	5	5	5	5	5	5	5	5	29.3	29.3	29.3	26.878	239	239	0	31.776	By MS/MS	By MS/MS	By MS/MS	By MS/MS	By MS/MS	By MS/MS	25.1	23.8	25.1	23.8	25.1	23.8
		A0A3S6EXE6	A0A3S6EXE6	8	8	8	tr|A0A3S6EXE6|A0A3S6EXE6_YERET Putative glucose-6-phosphate 1-epimerase OS=Yersinia entomophaga OX=935293 GN=PL78_04695 PE=3 SV=1	1	8	8	8	7	6	7	6	8	3	7	6	7	6	8	3	7	6	7	6	8	3	38.5	38.5	38.5	32.419	291	291	0	171.15	By MS/MS	By MS/MS	By MS/MS	By MS/MS	By MS/MS	By MS/MS	38.5	30.9	30.9	30.9	38.5	15.5
		A0A3S6EXE7	A0A3S6EXE7	1	1	1	tr|A0A3S6EXE7|A0A3S6EXE7_YERET Asparaginase OS=Yersinia entomophaga OX=935293 GN=ansA PE=3 SV=1	1	1	1	1	1	0	1	0	1	1	1	0	1	0	1	1	1	0	1	0	1	1	4.1	4.1	4.1	36.932	338	338	0	6.3174	By MS/MS		By matching		By matching	By MS/MS	4.1	0	4.1	0	4.1	4.1
		A0A3S6EXE8	A0A3S6EXE8	14	14	14	tr|A0A3S6EXE8|A0A3S6EXE8_YERET tRNA U34 carboxymethyltransferase OS=Yersinia entomophaga OX=935293 GN=cmoB PE=3 SV=1	1	14	14	14	8	9	10	8	8	11	8	9	10	8	8	11	8	9	10	8	8	11	46.7	46.7	46.7	36.545	323	323	0	40.787	By MS/MS	By MS/MS	By MS/MS	By MS/MS	By MS/MS	By MS/MS	28.2	29.4	35.3	23.2	25.7	31.6
		A0A3S6EXE9	A0A3S6EXE9	32	32	32	tr|A0A3S6EXE9|A0A3S6EXE9_YERET Outer membrane protein A OS=Yersinia entomophaga OX=935293 GN=ompA PE=3 SV=1	1	32	32	32	31	24	29	22	30	24	31	24	29	22	30	24	31	24	29	22	30	24	90.8	90.8	90.8	38.037	357	357	0	323.31	By MS/MS	By MS/MS	By MS/MS	By MS/MS	By MS/MS	By MS/MS	89.4	81	89.6	76.2	89.4	79
		A0A3S6EXF0	A0A3S6EXF0	24	24	24	tr|A0A3S6EXF0|A0A3S6EXF0_YERET Dipeptidyl carboxypeptidase II OS=Yersinia entomophaga OX=935293 GN=PL78_03875 PE=3 SV=1	1	24	24	24	13	7	8	8	24	15	13	7	8	8	24	15	13	7	8	8	24	15	37.9	37.9	37.9	80.825	723	723	0	142.24	By MS/MS	By MS/MS	By MS/MS	By MS/MS	By MS/MS	By MS/MS	21	10.8	13.1	12.4	37.9	24.2
		A0A3S6EXF1	A0A3S6EXF1	11	11	11	tr|A0A3S6EXF1|A0A3S6EXF1_YERET Putative NAD(P)H nitroreductase OS=Yersinia entomophaga OX=935293 GN=PL78_04730 PE=3 SV=1	1	11	11	11	10	8	8	9	10	9	10	8	8	9	10	9	10	8	8	9	10	9	65.6	65.6	65.6	19.892	183	183	0	61.656	By MS/MS	By MS/MS	By MS/MS	By MS/MS	By MS/MS	By MS/MS	63.9	43.7	45.9	55.2	63.9	54.6
		A0A3S6EXF5	A0A3S6EXF5	6	6	6	tr|A0A3S6EXF5|A0A3S6EXF5_YERET Transcriptional regulator OS=Yersinia entomophaga OX=935293 GN=PL78_04665 PE=3 SV=1	1	6	6	6	5	5	4	3	6	5	5	5	4	3	6	5	5	5	4	3	6	5	27.9	27.9	27.9	32.894	294	294	0	59.861	By MS/MS	By MS/MS	By MS/MS	By MS/MS	By MS/MS	By MS/MS	20.7	20.7	14.3	10.2	27.9	23.8
		A0A3S6EXF8	A0A3S6EXF8	2	2	2	tr|A0A3S6EXF8|A0A3S6EXF8_YERET UPF0225 protein PL78_04780 OS=Yersinia entomophaga OX=935293 GN=PL78_04780 PE=3 SV=1	1	2	2	2	2	1	1	1	2	2	2	1	1	1	2	2	2	1	1	1	2	2	21.6	21.6	21.6	17.256	153	153	0.0011779	2.8832	By MS/MS	By matching	By MS/MS	By matching	By MS/MS	By matching	21.6	11.8	11.8	11.8	21.6	21.6
		A0A3S6EXG0	A0A3S6EXG0	21	21	21	tr|A0A3S6EXG0|A0A3S6EXG0_YERET Ribosomal RNA large subunit methyltransferase I OS=Yersinia entomophaga OX=935293 GN=rlmI PE=3 SV=1	1	21	21	21	19	21	18	18	15	18	19	21	18	18	15	18	19	21	18	18	15	18	61.5	61.5	61.5	44.469	395	395	0	253.56	By MS/MS	By MS/MS	By MS/MS	By MS/MS	By MS/MS	By MS/MS	49.6	61.5	47.6	54.4	44.3	59.5
		A0A3S6EXG6	A0A3S6EXG6	4	4	4	tr|A0A3S6EXG6|A0A3S6EXG6_YERET Thymidine kinase OS=Yersinia entomophaga OX=935293 GN=tdk PE=3 SV=1	1	4	4	4	4	0	1	1	3	1	4	0	1	1	3	1	4	0	1	1	3	1	28.6	28.6	28.6	22.741	203	203	0	6.7348	By MS/MS		By matching	By matching	By MS/MS	By matching	28.6	0	10.3	10.3	23.2	5.9
		A0A3S6EXG9	A0A3S6EXG9	4	4	4	tr|A0A3S6EXG9|A0A3S6EXG9_YERET Transcriptional regulator OS=Yersinia entomophaga OX=935293 GN=PL78_04485 PE=4 SV=1	1	4	4	4	4	3	3	0	3	2	4	3	3	0	3	2	4	3	3	0	3	2	14.3	14.3	14.3	33.337	301	301	0	11.339	By MS/MS	By matching	By MS/MS		By MS/MS	By matching	14.3	9.6	11	0	11	6.3
		A0A3S6EXH0	A0A3S6EXH0	8	7	7	tr|A0A3S6EXH0|A0A3S6EXH0_YERET Peptide ABC transporter substrate-binding protein OS=Yersinia entomophaga OX=935293 GN=PL78_04820 PE=4 SV=1	1	8	7	7	6	2	5	1	8	4	5	1	4	1	7	3	5	1	4	1	7	3	20.8	19.5	19.5	60.452	544	544	0	28.941	By MS/MS	By matching	By MS/MS	By matching	By MS/MS	By MS/MS	15.3	3.3	11.2	2	20.8	8.8
		A0A3S6EXH1	A0A3S6EXH1	4	4	4	tr|A0A3S6EXH1|A0A3S6EXH1_YERET K(+)/H(+) antiporter NhaP2 OS=Yersinia entomophaga OX=935293 GN=cvrA PE=3 SV=1	1	4	4	4	4	1	3	0	4	1	4	1	3	0	4	1	4	1	3	0	4	1	8	8	8	61.629	575	575	0	20	By MS/MS	By matching	By MS/MS		By MS/MS	By matching	8	2.3	6.4	0	8	2.1
		A0A3S6EXH2	A0A3S6EXH2	6	6	6	tr|A0A3S6EXH2|A0A3S6EXH2_YERET Oligopeptide transporter ATP-binding component OS=Yersinia entomophaga OX=935293 GN=oppD PE=4 SV=1	1	6	6	6	6	2	6	0	6	1	6	2	6	0	6	1	6	2	6	0	6	1	22.2	22.2	22.2	36.868	333	333	0	22.257	By MS/MS	By matching	By MS/MS		By MS/MS	By matching	22.2	6.6	22.2	0	22.2	2.4
		A0A3S6EXH4	A0A3S6EXH4	2	2	2	tr|A0A3S6EXH4|A0A3S6EXH4_YERET Cardiolipin synthase A OS=Yersinia entomophaga OX=935293 GN=cls PE=3 SV=1	1	2	2	2	2	0	2	0	2	1	2	0	2	0	2	1	2	0	2	0	2	1	5.1	5.1	5.1	54.93	486	486	0	8.5809	By MS/MS		By matching		By MS/MS	By matching	5.1	0	5.1	0	5.1	3.1
		A0A3S6EXH5	A0A3S6EXH5	10	10	10	tr|A0A3S6EXH5|A0A3S6EXH5_YERET Formyltetrahydrofolate deformylase OS=Yersinia entomophaga OX=935293 GN=purU PE=3 SV=1	1	10	10	10	7	10	9	7	7	9	7	10	9	7	7	9	7	10	9	7	7	9	48.9	48.9	48.9	32.325	282	282	0	79.218	By MS/MS	By MS/MS	By MS/MS	By MS/MS	By MS/MS	By MS/MS	31.2	48.9	41.8	31.6	31.2	46.5
		A0A3S6EXH6	A0A3S6EXH6	2	2	2	tr|A0A3S6EXH6|A0A3S6EXH6_YERET Peptidase OS=Yersinia entomophaga OX=935293 GN=PL78_04030 PE=4 SV=1	1	2	2	2	2	2	1	0	1	2	2	2	1	0	1	2	2	2	1	0	1	2	7.1	7.1	7.1	44.814	406	406	0	5.408	By MS/MS	By matching	By matching		By MS/MS	By MS/MS	7.1	7.1	3.9	0	3.9	7.1
		A0A3S6EXH7	A0A3S6EXH7	24	24	24	tr|A0A3S6EXH7|A0A3S6EXH7_YERET Uncharacterized protein OS=Yersinia entomophaga OX=935293 GN=PL78_04190 PE=4 SV=1	1	24	24	24	23	16	17	19	22	13	23	16	17	19	22	13	23	16	17	19	22	13	35.5	35.5	35.5	75.135	659	659	0	69.428	By MS/MS	By MS/MS	By MS/MS	By MS/MS	By MS/MS	By MS/MS	35.5	27.2	30	32.5	32.3	22.3
		A0A3S6EXH9	A0A3S6EXH9	7	7	7	tr|A0A3S6EXH9|A0A3S6EXH9_YERET Long-chain fatty acid--CoA ligase OS=Yersinia entomophaga OX=935293 GN=PL78_04535 PE=4 SV=1	1	7	7	7	7	3	6	1	6	1	7	3	6	1	6	1	7	3	6	1	6	1	16	16	16	62.727	562	562	0	30.217	By MS/MS	By MS/MS	By MS/MS	By MS/MS	By MS/MS	By MS/MS	16	4.6	11.4	1.4	14.2	1.4
		A0A3S6EXI2	A0A3S6EXI2	7	7	7	tr|A0A3S6EXI2|A0A3S6EXI2_YERET Protein TonB OS=Yersinia entomophaga OX=935293 GN=PL78_04890 PE=3 SV=1	1	7	7	7	7	4	7	2	6	1	7	4	7	2	6	1	7	4	7	2	6	1	31.7	31.7	31.7	27.437	252	252	0	29.501	By MS/MS	By matching	By MS/MS	By matching	By MS/MS	By matching	31.7	14.7	31.7	9.5	27.4	3.6
		A0A3S6EXI3	A0A3S6EXI3	37	37	36	tr|A0A3S6EXI3|A0A3S6EXI3_YERET Peptide ABC transporter substrate-binding protein OS=Yersinia entomophaga OX=935293 GN=PL78_04825 PE=3 SV=1	1	37	37	36	34	31	32	26	37	31	34	31	32	26	37	31	33	30	31	26	36	30	82.6	82.6	81.3	61.328	545	545	0	323.31	By MS/MS	By MS/MS	By MS/MS	By MS/MS	By MS/MS	By MS/MS	82.6	79.6	67.5	67.2	82.6	72.7
		A0A3S6EXI4	A0A3S6EXI4	6	6	6	tr|A0A3S6EXI4|A0A3S6EXI4_YERET Fasciclin OS=Yersinia entomophaga OX=935293 GN=PL78_02005 PE=4 SV=1	1	6	6	6	3	4	5	2	6	5	3	4	5	2	6	5	3	4	5	2	6	5	34.4	34.4	34.4	19.671	186	186	0	30.876	By MS/MS	By MS/MS	By MS/MS	By MS/MS	By MS/MS	By MS/MS	21.5	29	34.4	13.4	34.4	26.9
		A0A3S6EXI5	A0A3S6EXI5	1	1	1	tr|A0A3S6EXI5|A0A3S6EXI5_YERET Calcium/sodium:proton antiporter OS=Yersinia entomophaga OX=935293 GN=PL78_04080 PE=4 SV=1	1	1	1	1	1	0	1	0	1	0	1	0	1	0	1	0	1	0	1	0	1	0	2.2	2.2	2.2	39.506	369	369	0.00059737	3.1338	By MS/MS		By MS/MS		By matching		2.2	0	2.2	0	2.2	0
		A0A3S6EXI6	A0A3S6EXI6	7	7	7	tr|A0A3S6EXI6|A0A3S6EXI6_YERET 4-diphosphocytidyl-2-C-methyl-D-erythritol kinase OS=Yersinia entomophaga OX=935293 GN=ispE PE=3 SV=1	1	7	7	7	7	7	5	5	7	7	7	7	5	5	7	7	7	7	5	5	7	7	43.5	43.5	43.5	31.034	285	285	0	43.604	By MS/MS	By MS/MS	By MS/MS	By MS/MS	By MS/MS	By MS/MS	43.5	43.5	26.7	27	43.5	43.5
		A0A3S6EXI8	A0A3S6EXI8	6	6	6	tr|A0A3S6EXI8|A0A3S6EXI8_YERET Membrane protein OS=Yersinia entomophaga OX=935293 GN=PL78_04920 PE=4 SV=1	1	6	6	6	6	2	5	1	6	6	6	2	5	1	6	6	6	2	5	1	6	6	42.3	42.3	42.3	23.715	215	215	0	58.926	By MS/MS	By matching	By MS/MS	By MS/MS	By MS/MS	By MS/MS	42.3	15.8	34	7.4	42.3	42.3
		A0A3S6EXI9	A0A3S6EXI9	5	5	5	tr|A0A3S6EXI9|A0A3S6EXI9_YERET Tryptophan synthase alpha chain OS=Yersinia entomophaga OX=935293 GN=trpA PE=3 SV=1	1	5	5	5	5	3	3	3	5	3	5	3	3	3	5	3	5	3	3	3	5	3	28.4	28.4	28.4	28.833	268	268	0	41.62	By MS/MS	By MS/MS	By MS/MS	By MS/MS	By MS/MS	By MS/MS	28.4	16.8	16.8	13.1	28.4	16.8
		A0A3S6EXJ0	A0A3S6EXJ0	14	14	14	tr|A0A3S6EXJ0|A0A3S6EXJ0_YERET tRNA uridine(34) hydroxylase OS=Yersinia entomophaga OX=935293 GN=trhO PE=3 SV=1	1	14	14	14	13	12	13	8	11	4	13	12	13	8	11	4	13	12	13	8	11	4	48.4	48.4	48.4	40.174	353	353	0	81.925	By MS/MS	By MS/MS	By MS/MS	By MS/MS	By MS/MS	By MS/MS	46.2	46.2	46.2	28.3	46.2	11
		A0A3S6EXJ2	A0A3S6EXJ2	19	19	19	tr|A0A3S6EXJ2|A0A3S6EXJ2_YERET Multifunctional fusion protein OS=Yersinia entomophaga OX=935293 GN=trpF PE=3 SV=1	1	19	19	19	19	12	16	7	18	12	19	12	16	7	18	12	19	12	16	7	18	12	56.3	56.3	56.3	49.375	455	455	0	223.91	By MS/MS	By MS/MS	By MS/MS	By MS/MS	By MS/MS	By MS/MS	56.3	36	41.5	18.9	51.9	43.7
		A0A3S6EXJ4	A0A3S6EXJ4	24	24	24	tr|A0A3S6EXJ4|A0A3S6EXJ4_YERET ABC transporter ATP-binding protein OS=Yersinia entomophaga OX=935293 GN=PL78_02055 PE=4 SV=1	1	24	24	24	23	24	20	20	20	18	23	24	20	20	20	18	23	24	20	20	20	18	54.9	54.9	54.9	58.893	523	523	0	213.53	By MS/MS	By MS/MS	By MS/MS	By MS/MS	By MS/MS	By MS/MS	53.3	54.9	40.7	47	42.3	48.8
		A0A3S6EXJ5	A0A3S6EXJ5	6	6	6	tr|A0A3S6EXJ5|A0A3S6EXJ5_YERET Anthranilate synthase component 1 OS=Yersinia entomophaga OX=935293 GN=PL78_04955 PE=3 SV=1	1	6	6	6	6	3	4	4	5	3	6	3	4	4	5	3	6	3	4	4	5	3	14.6	14.6	14.6	57.765	520	520	0	9.4958	By MS/MS	By matching	By MS/MS	By matching	By MS/MS	By MS/MS	14.6	7.1	8.3	8.3	11.2	6.2
		A0A3S6EXJ8	A0A3S6EXJ8	20	20	20	tr|A0A3S6EXJ8|A0A3S6EXJ8_YERET Pseudouridine synthase OS=Yersinia entomophaga OX=935293 GN=PL78_04970 PE=3 SV=1	1	20	20	20	20	20	20	17	18	15	20	20	20	17	18	15	20	20	20	17	18	15	56.7	56.7	56.7	36.014	323	323	0	181.83	By MS/MS	By MS/MS	By MS/MS	By MS/MS	By MS/MS	By MS/MS	56.7	56.7	56.7	55.4	52	47.7
		A0A3S6EXJ9	A0A3S6EXJ9	3	3	3	tr|A0A3S6EXJ9|A0A3S6EXJ9_YERET 7-methyl-GTP pyrophosphatase OS=Yersinia entomophaga OX=935293 GN=PL78_03080 PE=3 SV=1	1	3	3	3	2	3	3	1	2	3	2	3	3	1	2	3	2	3	3	1	2	3	18.4	18.4	18.4	22.029	201	201	0	9.0021	By MS/MS	By MS/MS	By MS/MS	By matching	By MS/MS	By MS/MS	12.9	18.4	18.4	5.5	12.9	18.4
		A0A3S6EXK0	A0A3S6EXK0	13	13	13	tr|A0A3S6EXK0|A0A3S6EXK0_YERET 3-oxoacyl-ACP reductase OS=Yersinia entomophaga OX=935293 GN=PL78_04980 PE=4 SV=1	1	13	13	13	11	11	12	10	12	10	11	11	12	10	12	10	11	11	12	10	12	10	56.9	56.9	56.9	27.52	253	253	0	66.679	By MS/MS	By MS/MS	By MS/MS	By MS/MS	By MS/MS	By MS/MS	49.8	49.4	53	38.3	53.8	46.6
		A0A3S6EXK2	A0A3S6EXK2	3	3	3	tr|A0A3S6EXK2|A0A3S6EXK2_YERET Uncharacterized protein OS=Yersinia entomophaga OX=935293 GN=PL78_04990 PE=4 SV=1	1	3	3	3	0	1	2	0	2	3	0	1	2	0	2	3	0	1	2	0	2	3	36.1	36.1	36.1	9.4457	83	83	0	10.65		By matching	By MS/MS		By matching	By MS/MS	0	8.4	19.3	0	19.3	36.1
		A0A3S6EXK3	A0A3S6EXK3	4	4	4	tr|A0A3S6EXK3|A0A3S6EXK3_YERET BON domain-containing protein OS=Yersinia entomophaga OX=935293 GN=PL78_04925 PE=4 SV=1	1	4	4	4	4	2	4	3	4	3	4	2	4	3	4	3	4	2	4	3	4	3	46.2	46.2	46.2	10.979	104	104	0	30.383	By MS/MS	By matching	By MS/MS	By MS/MS	By MS/MS	By MS/MS	46.2	22.1	46.2	36.5	46.2	39.4
		A0A3S6EXK4	A0A3S6EXK4	2	2	2	tr|A0A3S6EXK4|A0A3S6EXK4_YERET Virulence factor MviM OS=Yersinia entomophaga OX=935293 GN=PL78_04350 PE=4 SV=1	1	2	2	2	1	2	1	0	1	2	1	2	1	0	1	2	1	2	1	0	1	2	5.8	5.8	5.8	34.551	310	310	0.0034033	2.2523	By MS/MS	By matching	By matching		By MS/MS	By MS/MS	2.6	5.8	2.6	0	2.6	5.8
		A0A3S6EXK8	A0A3S6EXK8	1	1	1	tr|A0A3S6EXK8|A0A3S6EXK8_YERET Phosphatidylglycerophosphatase OS=Yersinia entomophaga OX=935293 GN=PL78_05020 PE=4 SV=1	1	1	1	1	1	0	1	0	1	0	1	0	1	0	1	0	1	0	1	0	1	0	4.3	4.3	4.3	28.922	254	254	0.0017361	2.5566	By MS/MS		By MS/MS		By MS/MS		4.3	0	4.3	0	4.3	0
		A0A3S6EXK9	A0A3S6EXK9	7	7	7	tr|A0A3S6EXK9|A0A3S6EXK9_YERET Endolytic murein transglycosylase OS=Yersinia entomophaga OX=935293 GN=mltG PE=3 SV=1	1	7	7	7	7	1	5	1	7	0	7	1	5	1	7	0	7	1	5	1	7	0	22.6	22.6	22.6	37.938	341	341	0	16.693	By MS/MS	By matching	By MS/MS	By matching	By MS/MS		22.6	3.5	13.8	3.5	22.6	0
		A0A3S6EXL0	A0A3S6EXL0	2	2	2	tr|A0A3S6EXL0|A0A3S6EXL0_YERET Lipopolysaccharide assembly protein B OS=Yersinia entomophaga OX=935293 GN=lapB PE=3 SV=1	1	2	2	2	2	0	1	0	2	2	2	0	1	0	2	2	2	0	1	0	2	2	7.2	7.2	7.2	44.324	389	389	0	11.399	By MS/MS		By MS/MS		By MS/MS	By matching	7.2	0	2.3	0	7.2	7.2
		A0A3S6EXL1	A0A3S6EXL1	31	31	31	tr|A0A3S6EXL1|A0A3S6EXL1_YERET Serine/threonine protein kinase OS=Yersinia entomophaga OX=935293 GN=PL78_04685 PE=4 SV=1	1	31	31	31	22	4	19	4	30	25	22	4	19	4	30	25	22	4	19	4	30	25	55.9	55.9	55.9	74.089	644	644	0	166.55	By MS/MS	By MS/MS	By MS/MS	By matching	By MS/MS	By MS/MS	44.7	8.2	33.2	6.5	54	46.3
		A0A3S6EXL2	A0A3S6EXL2	4	4	4	tr|A0A3S6EXL2|A0A3S6EXL2_YERET Corrinoid adenosyltransferase OS=Yersinia entomophaga OX=935293 GN=PL78_04975 PE=3 SV=1	1	4	4	4	4	3	4	4	3	2	4	3	4	4	3	2	4	3	4	4	3	2	21.4	21.4	21.4	21.756	196	196	0	11.905	By MS/MS	By MS/MS	By MS/MS	By MS/MS	By MS/MS	By MS/MS	21.4	17.3	21.4	21.4	17.3	12.2
		A0A3S6EXL4	A0A3S6EXL4	1	1	1	tr|A0A3S6EXL4|A0A3S6EXL4_YERET Membrane protein OS=Yersinia entomophaga OX=935293 GN=PL78_04400 PE=4 SV=1	1	1	1	1	1	0	1	0	1	0	1	0	1	0	1	0	1	0	1	0	1	0	12.2	12.2	12.2	15.144	131	131	0	4.4697	By matching		By MS/MS		By matching		12.2	0	12.2	0	12.2	0
		A0A3S6EXL9	A0A3S6EXL9	7	7	7	tr|A0A3S6EXL9|A0A3S6EXL9_YERET UPF0227 protein PL78_03180 OS=Yersinia entomophaga OX=935293 GN=PL78_03180 PE=3 SV=1	1	7	7	7	6	4	7	2	6	7	6	4	7	2	6	7	6	4	7	2	6	7	42.8	42.8	42.8	20.773	180	180	0	39.524	By MS/MS	By matching	By MS/MS	By matching	By MS/MS	By MS/MS	38.3	22.2	42.8	13.9	38.3	42.8
		A0A3S6EXM0	A0A3S6EXM0	5	5	5	tr|A0A3S6EXM0|A0A3S6EXM0_YERET Selenide, water dikinase OS=Yersinia entomophaga OX=935293 GN=selD PE=3 SV=1	1	5	5	5	3	3	4	1	5	0	3	3	4	1	5	0	3	3	4	1	5	0	16.4	16.4	16.4	36.767	348	348	0	16.301	By MS/MS	By MS/MS	By MS/MS	By matching	By MS/MS		10.6	10.6	14.4	3.4	16.4	0
		A0A3S6EXM1	A0A3S6EXM1	29	29	29	tr|A0A3S6EXM1|A0A3S6EXM1_YERET Exoribonuclease 2 OS=Yersinia entomophaga OX=935293 GN=rnb PE=3 SV=1	1	29	29	29	25	25	22	21	23	21	25	25	22	21	23	21	25	25	22	21	23	21	48.4	48.4	48.4	72.994	644	644	0	188.08	By MS/MS	By MS/MS	By MS/MS	By MS/MS	By MS/MS	By MS/MS	43	39.6	37.4	33.2	38.4	42.9
		A0A3S6EXM3	A0A3S6EXM3	2	2	2	tr|A0A3S6EXM3|A0A3S6EXM3_YERET Endonuclease III OS=Yersinia entomophaga OX=935293 GN=nth PE=3 SV=1	1	2	2	2	1	1	1	1	2	2	1	1	1	1	2	2	1	1	1	1	2	2	13.1	13.1	13.1	23.875	213	213	0	3.775	By MS/MS	By matching	By matching	By matching	By matching	By MS/MS	9.4	3.8	3.8	3.8	13.1	13.1
		A0A3S6EXM4	A0A3S6EXM4	5	5	5	tr|A0A3S6EXM4|A0A3S6EXM4_YERET C4-dicarboxylate transporter OS=Yersinia entomophaga OX=935293 GN=dcuC PE=3 SV=1	1	5	5	5	5	0	3	0	5	0	5	0	3	0	5	0	5	0	3	0	5	0	16.2	16.2	16.2	47.16	451	451	0	6.2456	By MS/MS		By MS/MS		By MS/MS		16.2	0	10	0	16.2	0
		A0A3S6EXM5	A0A3S6EXM5	2	2	2	tr|A0A3S6EXM5|A0A3S6EXM5_YERET Lipopolysaccharide assembly protein A OS=Yersinia entomophaga OX=935293 GN=lapA PE=3 SV=1	1	2	2	2	2	0	2	1	2	1	2	0	2	1	2	1	2	0	2	1	2	1	12.6	12.6	12.6	11.665	103	103	0	8.0762	By MS/MS		By MS/MS	By matching	By MS/MS	By matching	12.6	0	12.6	12.6	12.6	12.6
		A0A3S6EXM6	A0A3S6EXM6	3	3	3	tr|A0A3S6EXM6|A0A3S6EXM6_YERET Transporter OS=Yersinia entomophaga OX=935293 GN=PL78_04280 PE=3 SV=1	1	3	3	3	2	0	2	0	2	1	2	0	2	0	2	1	2	0	2	0	2	1	7.1	7.1	7.1	60.431	565	565	0	12.546	By matching		By MS/MS		By MS/MS	By matching	5.5	0	4.4	0	5.5	2.7
		A0A3S6EXM7	A0A3S6EXM7	1	1	1	tr|A0A3S6EXM7|A0A3S6EXM7_YERET Ion-translocating oxidoreductase complex subunit D OS=Yersinia entomophaga OX=935293 GN=rnfD PE=3 SV=1	1	1	1	1	1	0	1	0	1	0	1	0	1	0	1	0	1	0	1	0	1	0	2.8	2.8	2.8	39.158	360	360	0.0017513	2.714	By matching		By MS/MS		By matching		2.8	0	2.8	0	2.8	0
		A0A3S6EXM9	A0A3S6EXM9	5	5	5	tr|A0A3S6EXM9|A0A3S6EXM9_YERET N-acetyl-D-glucosamine kinase OS=Yersinia entomophaga OX=935293 GN=nagK PE=3 SV=1	1	5	5	5	2	3	4	2	3	3	2	3	4	2	3	3	2	3	4	2	3	3	21.6	21.6	21.6	33.336	306	306	0	27.595	By MS/MS	By MS/MS	By MS/MS	By MS/MS	By MS/MS	By MS/MS	8.2	11.8	18	8.2	12.1	11.8
		A0A3S6EXN0	A0A3S6EXN0	21	21	21	tr|A0A3S6EXN0|A0A3S6EXN0_YERET UDP-glucose 6-dehydrogenase OS=Yersinia entomophaga OX=935293 GN=PL78_04795 PE=3 SV=1	1	21	21	21	13	20	14	15	5	1	13	20	14	15	5	1	13	20	14	15	5	1	58.4	58.4	58.4	49.584	449	449	0	74.037	By MS/MS	By MS/MS	By MS/MS	By MS/MS	By matching	By matching	37.2	56.1	34.3	35.6	10.7	3.3
		A0A3S6EXN5	A0A3S6EXN5	7	7	7	tr|A0A3S6EXN5|A0A3S6EXN5_YERET Histidinol-phosphate aminotransferase OS=Yersinia entomophaga OX=935293 GN=hisC PE=3 SV=1	1	7	7	7	7	5	7	5	7	5	7	5	7	5	7	5	7	5	7	5	7	5	26.6	26.6	26.6	40.594	369	369	0	19.516	By MS/MS	By MS/MS	By MS/MS	By MS/MS	By MS/MS	By MS/MS	26.6	16	26.6	19.8	26.6	16
		A0A3S6EXN8	A0A3S6EXN8	16	16	16	tr|A0A3S6EXN8|A0A3S6EXN8_YERET Adenosine deaminase OS=Yersinia entomophaga OX=935293 GN=add PE=3 SV=1	1	16	16	16	14	14	12	12	12	10	14	14	12	12	12	10	14	14	12	12	12	10	64.8	64.8	64.8	36.383	332	332	0	103.23	By MS/MS	By MS/MS	By MS/MS	By MS/MS	By MS/MS	By MS/MS	53.3	62.7	45.8	47.6	50.9	45.2
		A0A3S6EXN9	A0A3S6EXN9	10	10	10	tr|A0A3S6EXN9|A0A3S6EXN9_YERET Peptide ABC transporter ATP-binding protein OS=Yersinia entomophaga OX=935293 GN=PL78_04845 PE=4 SV=1	1	10	10	10	9	2	9	1	9	1	9	2	9	1	9	1	9	2	9	1	9	1	32.4	32.4	32.4	37.025	333	333	0	37.302	By MS/MS	By matching	By MS/MS	By matching	By MS/MS	By matching	28.8	6	27.3	3	30	3
		A0A3S6EXP3	A0A3S6EXP3	19	19	19	tr|A0A3S6EXP3|A0A3S6EXP3_YERET Cell division inhibitor MinD OS=Yersinia entomophaga OX=935293 GN=PL78_04550 PE=3 SV=1	1	19	19	19	19	14	17	11	18	8	19	14	17	11	18	8	19	14	17	11	18	8	71.5	71.5	71.5	29.633	270	270	0	177.06	By MS/MS	By MS/MS	By MS/MS	By MS/MS	By MS/MS	By MS/MS	71.5	53.3	67	53.3	67.4	33.3
		A0A3S6EXP4	A0A3S6EXP4	9	9	9	tr|A0A3S6EXP4|A0A3S6EXP4_YERET Carboxy-S-adenosyl-L-methionine synthase OS=Yersinia entomophaga OX=935293 GN=cmoA PE=3 SV=1	1	9	9	9	5	9	4	6	7	7	5	9	4	6	7	7	5	9	4	6	7	7	43.3	43.3	43.3	30.191	270	270	0	23.485	By MS/MS	By MS/MS	By MS/MS	By MS/MS	By MS/MS	By MS/MS	23.3	43.3	17	27	35.9	34.8
		A0A3S6EXP5	A0A3S6EXP5	46	46	46	tr|A0A3S6EXP5|A0A3S6EXP5_YERET GTP-binding protein YdgA OS=Yersinia entomophaga OX=935293 GN=PL78_05195 PE=4 SV=1	1	46	46	46	45	30	37	21	43	29	45	30	37	21	43	29	45	30	37	21	43	29	82.3	82.3	82.3	55.118	509	509	0	323.31	By MS/MS	By MS/MS	By MS/MS	By MS/MS	By MS/MS	By MS/MS	82.3	64.2	71.7	36.1	74.9	68
		A0A3S6EXP7	A0A3S6EXP7	1	1	1	tr|A0A3S6EXP7|A0A3S6EXP7_YERET Uncharacterized protein OS=Yersinia entomophaga OX=935293 GN=PL78_05210 PE=4 SV=1	1	1	1	1	0	0	0	0	1	1	0	0	0	0	1	1	0	0	0	0	1	1	9.9	9.9	9.9	12.583	121	121	0	8.1734					By matching	By MS/MS	0	0	0	0	9.9	9.9
		A0A3S6EXQ0	A0A3S6EXQ0	7	7	7	tr|A0A3S6EXQ0|A0A3S6EXQ0_YERET ATP-dependent dethiobiotin synthetase BioD OS=Yersinia entomophaga OX=935293 GN=bioD PE=3 SV=1	1	7	7	7	6	1	5	0	7	7	6	1	5	0	7	7	6	1	5	0	7	7	41.3	41.3	41.3	24.278	223	223	0	34.215	By MS/MS	By matching	By MS/MS		By MS/MS	By MS/MS	36.8	5.8	32.3	0	41.3	41.3
		A0A3S6EXQ1	A0A3S6EXQ1	4	4	4	tr|A0A3S6EXQ1|A0A3S6EXQ1_YERET Acyl-CoA esterase OS=Yersinia entomophaga OX=935293 GN=PL78_04895 PE=3 SV=1	1	4	4	4	4	4	3	4	4	2	4	4	3	4	4	2	4	4	3	4	4	2	42.6	42.6	42.6	15.17	141	141	0	28.159	By MS/MS	By MS/MS	By MS/MS	By MS/MS	By MS/MS	By MS/MS	42.6	42.6	27.7	42.6	42.6	24.1
		A0A3S6EXQ3	A0A3S6EXQ3	6	6	6	tr|A0A3S6EXQ3|A0A3S6EXQ3_YERET Isochorismatase domain-containing protein OS=Yersinia entomophaga OX=935293 GN=PL78_05245 PE=4 SV=1	1	6	6	6	3	3	1	2	6	5	3	3	1	2	6	5	3	3	1	2	6	5	44.7	44.7	44.7	22.925	208	208	0	42.667	By MS/MS	By matching	By MS/MS	By matching	By MS/MS	By MS/MS	19.7	23.1	3.8	14.4	44.7	38
		A0A3S6EXQ4	A0A3S6EXQ4	3	3	3	tr|A0A3S6EXQ4|A0A3S6EXQ4_YERET Holliday junction ATP-dependent DNA helicase RuvA OS=Yersinia entomophaga OX=935293 GN=ruvA PE=3 SV=1	1	3	3	3	3	2	3	3	3	1	3	2	3	3	3	1	3	2	3	3	3	1	13.7	13.7	13.7	22.215	204	204	0	21.123	By MS/MS	By MS/MS	By MS/MS	By MS/MS	By MS/MS	By matching	13.7	7.4	13.7	13.7	13.7	7.4
		A0A3S6EXR1	A0A3S6EXR1	3	3	3	tr|A0A3S6EXR1|A0A3S6EXR1_YERET Anthranilate phosphoribosyltransferase OS=Yersinia entomophaga OX=935293 GN=trpD PE=3 SV=1	1	3	3	3	2	1	3	0	2	0	2	1	3	0	2	0	2	1	3	0	2	0	12	12	12	35.487	332	332	0	4.3415	By MS/MS	By matching	By MS/MS		By matching		8.1	3.9	12	0	8.1	0
		A0A3S6EXR3	A0A3S6EXR3	7	7	7	tr|A0A3S6EXR3|A0A3S6EXR3_YERET Transcriptional regulator OS=Yersinia entomophaga OX=935293 GN=PL78_05230 PE=3 SV=1	1	7	7	7	6	2	5	1	7	6	6	2	5	1	7	6	6	2	5	1	7	6	24.7	24.7	24.7	44.213	405	405	0	30.318	By MS/MS	By matching	By MS/MS	By matching	By MS/MS	By MS/MS	19	7.4	17	2.5	24.7	19
		A0A3S6EXR4	A0A3S6EXR4	34	34	34	tr|A0A3S6EXR4|A0A3S6EXR4_YERET Glucose-6-phosphate 1-dehydrogenase OS=Yersinia entomophaga OX=935293 GN=zwf PE=3 SV=1	1	34	34	34	34	34	33	28	33	30	34	34	33	28	33	30	34	34	33	28	33	30	62.7	62.7	62.7	56.095	491	491	0	323.31	By MS/MS	By MS/MS	By MS/MS	By MS/MS	By MS/MS	By MS/MS	62.7	62.7	62.7	55	62.7	62.7
		A0A3S6EXR6	A0A3S6EXR6	19	19	19	tr|A0A3S6EXR6|A0A3S6EXR6_YERET Chitin-binding protein OS=Yersinia entomophaga OX=935293 GN=PL78_05310 PE=4 SV=1	1	19	19	19	11	16	10	14	11	19	11	16	10	14	11	19	11	16	10	14	11	19	76.9	76.9	76.9	24.077	216	216	0	323.31	By MS/MS	By MS/MS	By MS/MS	By MS/MS	By MS/MS	By MS/MS	71.3	72.7	60.2	71.8	65.3	76.9
		A0A3S6EXS0	A0A3S6EXS0	46	46	46	tr|A0A3S6EXS0|A0A3S6EXS0_YERET DNA topoisomerase 1 OS=Yersinia entomophaga OX=935293 GN=topA PE=3 SV=1	1	46	46	46	38	44	37	35	42	43	38	44	37	35	42	43	38	44	37	35	42	43	63.6	63.6	63.6	98.204	871	871	0	323.31	By MS/MS	By MS/MS	By MS/MS	By MS/MS	By MS/MS	By MS/MS	55.7	60.7	51.8	47.9	58.4	61.7
		A0A3S6EXS3	A0A3S6EXS3	10	10	10	tr|A0A3S6EXS3|A0A3S6EXS3_YERET Uncharacterized protein OS=Yersinia entomophaga OX=935293 GN=PL78_05345 PE=4 SV=1	1	10	10	10	7	9	6	8	8	10	7	9	6	8	8	10	7	9	6	8	8	10	39.6	39.6	39.6	32.182	283	283	0	241.46	By MS/MS	By MS/MS	By MS/MS	By MS/MS	By MS/MS	By MS/MS	29.3	36.7	29.3	36.4	35.7	39.6
		A0A3S6EXS5	A0A3S6EXS5	4	4	4	tr|A0A3S6EXS5|A0A3S6EXS5_YERET Epimerase domain-containing protein OS=Yersinia entomophaga OX=935293 GN=PL78_02455 PE=4 SV=1	1	4	4	4	3	2	3	1	2	2	3	2	3	1	2	2	3	2	3	1	2	2	14.9	14.9	14.9	37.887	335	335	0	6.7755	By MS/MS	By matching	By MS/MS	By matching	By MS/MS	By MS/MS	10.7	7.5	11.6	3.6	7.5	7.5
		A0A3S6EXS6	A0A3S6EXS6	21	21	21	tr|A0A3S6EXS6|A0A3S6EXS6_YERET Ribonuclease D OS=Yersinia entomophaga OX=935293 GN=rnd PE=3 SV=1	1	21	21	21	17	17	16	17	15	17	17	17	16	17	15	17	17	17	16	17	15	17	56.8	56.8	56.8	42.379	373	373	0	104.37	By MS/MS	By MS/MS	By MS/MS	By MS/MS	By MS/MS	By MS/MS	47.5	50.9	47.7	49.1	44.5	48.5
		A0A3S6EXS7	A0A3S6EXS7	40	40	40	tr|A0A3S6EXS7|A0A3S6EXS7_YERET Glyceraldehyde-3-phosphate dehydrogenase OS=Yersinia entomophaga OX=935293 GN=PL78_04700 PE=3 SV=1	1	40	40	40	39	38	37	35	39	38	39	38	37	35	39	38	39	38	37	35	39	38	90.9	90.9	90.9	35.548	331	331	0	323.31	By MS/MS	By MS/MS	By MS/MS	By MS/MS	By MS/MS	By MS/MS	90.9	90.9	90.9	90	90.9	90.9
		A0A3S6EXT1	A0A3S6EXT1	1	1	1	tr|A0A3S6EXT1|A0A3S6EXT1_YERET Uncharacterized protein OS=Yersinia entomophaga OX=935293 GN=PL78_05330 PE=4 SV=1	1	1	1	1	1	1	1	1	1	1	1	1	1	1	1	1	1	1	1	1	1	1	6.3	6.3	6.3	21.106	189	189	0.0017371	2.558	By matching	By matching	By matching	By MS/MS	By MS/MS	By matching	6.3	6.3	6.3	6.3	6.3	6.3
		A0A3S6EXT2	A0A3S6EXT2	16	16	16	tr|A0A3S6EXT2|A0A3S6EXT2_YERET Universal stress protein UspE OS=Yersinia entomophaga OX=935293 GN=PL78_05415 PE=4 SV=1	1	16	16	16	13	5	12	4	15	14	13	5	12	4	15	14	13	5	12	4	15	14	57.3	57.3	57.3	35.874	321	321	0	62.21	By MS/MS	By MS/MS	By MS/MS	By matching	By MS/MS	By MS/MS	52	21.5	43.9	12.8	54.5	52.6
		A0A3S6EXT3	A0A3S6EXT3	10	10	10	tr|A0A3S6EXT3|A0A3S6EXT3_YERET Orotidine 5-phosphate decarboxylase OS=Yersinia entomophaga OX=935293 GN=pyrF PE=3 SV=1	1	10	10	10	8	10	7	8	6	9	8	10	7	8	6	9	8	10	7	8	6	9	54.3	54.3	54.3	26.2	245	245	0	86.424	By MS/MS	By MS/MS	By MS/MS	By MS/MS	By MS/MS	By MS/MS	37.1	54.3	33.5	40.8	36.7	50.2
		A0A3S6EXT5	A0A3S6EXT5	4	4	4	tr|A0A3S6EXT5|A0A3S6EXT5_YERET Beta-lactamase OS=Yersinia entomophaga OX=935293 GN=PL78_04590 PE=3 SV=1	1	4	4	4	4	4	4	2	4	4	4	4	4	2	4	4	4	4	4	2	4	4	16.6	16.6	16.6	31.708	295	295	0	10.484	By MS/MS	By MS/MS	By MS/MS	By matching	By matching	By MS/MS	16.6	16.6	16.6	9.8	16.6	16.6
		A0A3S6EXT7;A0A3S6F578	A0A3S6EXT7	7;1	7;1	7;1	tr|A0A3S6EXT7|A0A3S6EXT7_YERET Macrolide transporter OS=Yersinia entomophaga OX=935293 GN=PL78_02505 PE=3 SV=1	2	7	7	7	6	1	6	1	5	0	6	1	6	1	5	0	6	1	6	1	5	0	16.5	16.5	16.5	70.483	649	649;663	0	18.235	By MS/MS	By MS/MS	By MS/MS	By matching	By MS/MS		15.3	1.2	15.3	2.3	12.3	0
		A0A3S6EXU1	A0A3S6EXU1	17	17	17	tr|A0A3S6EXU1|A0A3S6EXU1_YERET Uncharacterized protein OS=Yersinia entomophaga OX=935293 GN=PL78_05465 PE=4 SV=1	1	17	17	17	17	15	17	15	17	11	17	15	17	15	17	11	17	15	17	15	17	11	60.3	60.3	60.3	34.165	317	317	0	194.14	By MS/MS	By MS/MS	By MS/MS	By MS/MS	By MS/MS	By MS/MS	60.3	59.6	60.3	57.1	60.3	39.7
		A0A3S6EXU6	A0A3S6EXU6	74	74	74	tr|A0A3S6EXU6|A0A3S6EXU6_YERET Aldehyde-alcohol dehydrogenase OS=Yersinia entomophaga OX=935293 GN=PL78_04810 PE=3 SV=1	1	74	74	74	70	54	68	51	70	73	70	54	68	51	70	73	70	54	68	51	70	73	83.7	83.7	83.7	96.491	890	890	0	323.31	By MS/MS	By MS/MS	By MS/MS	By MS/MS	By MS/MS	By MS/MS	78.9	65.4	76.9	62.9	78.9	82.6
		A0A3S6EXU7	A0A3S6EXU7	18	18	18	tr|A0A3S6EXU7|A0A3S6EXU7_YERET DNA translocase FtsK OS=Yersinia entomophaga OX=935293 GN=PL78_02555 PE=3 SV=1	1	18	18	18	13	11	13	7	12	12	13	11	13	7	12	12	13	11	13	7	12	12	18.7	18.7	18.7	129.84	1196	1196	0	64.378	By MS/MS	By MS/MS	By MS/MS	By MS/MS	By MS/MS	By MS/MS	14.8	9	12.3	5.9	11.6	11
		A0A3S6EXV0	A0A3S6EXV0	10	10	10	tr|A0A3S6EXV0|A0A3S6EXV0_YERET Metal-dependent carboxypeptidase OS=Yersinia entomophaga OX=935293 GN=PL78_05490 PE=3 SV=1	1	10	10	10	8	9	9	7	10	8	8	9	9	7	10	8	8	9	9	7	10	8	22.5	22.5	22.5	56.418	493	493	0	36.396	By MS/MS	By MS/MS	By MS/MS	By MS/MS	By MS/MS	By MS/MS	18.9	21.1	20.7	17	22.5	19.3
		A0A3S6EXV4	A0A3S6EXV4	7	7	7	tr|A0A3S6EXV4|A0A3S6EXV4_YERET Tellurite resistance protein TehB OS=Yersinia entomophaga OX=935293 GN=PL78_05145 PE=4 SV=1	1	7	7	7	6	6	4	7	6	5	6	6	4	7	6	5	6	6	4	7	6	5	26.9	26.9	26.9	32.793	286	286	0	31.93	By MS/MS	By MS/MS	By MS/MS	By MS/MS	By MS/MS	By MS/MS	23.4	26.6	14.3	26.9	26.6	23.1
		A0A3S6EXV6	A0A3S6EXV6	7	7	7	tr|A0A3S6EXV6|A0A3S6EXV6_YERET MltA-interacting protein MipA OS=Yersinia entomophaga OX=935293 GN=PL78_04690 PE=3 SV=1	1	7	7	7	7	4	5	4	6	3	7	4	5	4	6	3	7	4	5	4	6	3	38.8	38.8	38.8	28.778	255	255	0	49.512	By MS/MS	By MS/MS	By MS/MS	By MS/MS	By MS/MS	By MS/MS	38.8	25.9	21.6	17.6	29.8	19.6
		A0A3S6EXV7	A0A3S6EXV7	22	22	22	tr|A0A3S6EXV7|A0A3S6EXV7_YERET L-asparaginase II OS=Yersinia entomophaga OX=935293 GN=ansB PE=3 SV=1	1	22	22	22	16	20	17	16	18	21	16	20	17	16	18	21	16	20	17	16	18	21	78.3	78.3	78.3	36.139	345	345	0	323.31	By MS/MS	By MS/MS	By MS/MS	By MS/MS	By MS/MS	By MS/MS	59.4	78.3	54.5	64.6	65.8	78.3
		A0A3S6EXW1	A0A3S6EXW1	8	8	8	tr|A0A3S6EXW1|A0A3S6EXW1_YERET FMN dependent NADH:quinone oxidoreductase OS=Yersinia entomophaga OX=935293 GN=azoR PE=3 SV=1	1	8	8	8	8	7	6	5	7	7	8	7	6	5	7	7	8	7	6	5	7	7	54.2	54.2	54.2	21.79	201	201	0	38.91	By MS/MS	By MS/MS	By MS/MS	By MS/MS	By MS/MS	By MS/MS	54.2	40.3	29.4	38.8	47.3	49.8
		A0A3S6EXW4	A0A3S6EXW4	2	2	2	tr|A0A3S6EXW4|A0A3S6EXW4_YERET UPF0259 membrane protein PL78_04910 OS=Yersinia entomophaga OX=935293 GN=PL78_04910 PE=3 SV=1	1	2	2	2	2	1	2	0	2	1	2	1	2	0	2	1	2	1	2	0	2	1	6.4	6.4	6.4	26.742	251	251	0.0050364	2.0379	By MS/MS	By matching	By MS/MS		By MS/MS	By matching	6.4	3.6	6.4	0	6.4	3.6
		A0A3S6EXW5	A0A3S6EXW5	14	14	14	tr|A0A3S6EXW5|A0A3S6EXW5_YERET Mannose-6-phosphate isomerase OS=Yersinia entomophaga OX=935293 GN=PL78_05200 PE=3 SV=1	1	14	14	14	13	14	10	12	13	9	13	14	10	12	13	9	13	14	10	12	13	9	45.8	45.8	45.8	42.614	391	391	0	70.118	By MS/MS	By MS/MS	By MS/MS	By MS/MS	By MS/MS	By MS/MS	42.2	45.8	29.9	42.2	42.2	23.5
		A0A3S6EXW6	A0A3S6EXW6	3	3	3	tr|A0A3S6EXW6|A0A3S6EXW6_YERET DNA topoisomerase 3 OS=Yersinia entomophaga OX=935293 GN=topB PE=3 SV=1	1	3	3	3	2	3	2	1	1	3	2	3	2	1	1	3	2	3	2	1	1	3	4.7	4.7	4.7	72.07	641	641	0.0082965	1.8363	By MS/MS	By MS/MS	By MS/MS	By matching	By MS/MS	By MS/MS	3.1	4.7	3.1	1.7	1.4	4.7
		A0A3S6EXW7	A0A3S6EXW7	5	5	5	tr|A0A3S6EXW7|A0A3S6EXW7_YERET Cold-shock protein OS=Yersinia entomophaga OX=935293 GN=PL78_02655 PE=4 SV=1	1	5	5	5	5	5	4	4	4	5	5	5	4	4	4	5	5	5	4	4	4	5	78.3	78.3	78.3	7.4803	69	69	0	56.518	By MS/MS	By MS/MS	By MS/MS	By MS/MS	By MS/MS	By MS/MS	78.3	78.3	56.5	56.5	78.3	78.3
		A0A3S6EXW9	A0A3S6EXW9	2	2	2	tr|A0A3S6EXW9|A0A3S6EXW9_YERET Zinc transporter OS=Yersinia entomophaga OX=935293 GN=zntB PE=3 SV=1	1	2	2	2	1	0	0	0	2	0	1	0	0	0	2	0	1	0	0	0	2	0	11	11	11	36.852	327	327	1	-2	By MS/MS				By MS/MS		5.2	0	0	0	11	0
		A0A3S6EXX1	A0A3S6EXX1	3	3	3	tr|A0A3S6EXX1|A0A3S6EXX1_YERET Heat-inducible protein OS=Yersinia entomophaga OX=935293 GN=PL78_05580 PE=4 SV=1	1	3	3	3	1	0	3	0	0	0	1	0	3	0	0	0	1	0	3	0	0	0	35.2	35.2	35.2	15.614	145	145	0	4.2818	By matching		By MS/MS				15.2	0	35.2	0	0	0
		A0A3S6EXX4	A0A3S6EXX4	2	2	2	tr|A0A3S6EXX4|A0A3S6EXX4_YERET S-adenosylmethionine tRNA ribosyltransferase OS=Yersinia entomophaga OX=935293 GN=PL78_04960 PE=4 SV=1	1	2	2	2	2	2	1	2	2	2	2	2	1	2	2	2	2	2	1	2	2	2	12.4	12.4	12.4	33.683	306	306	0	9.9079	By MS/MS	By MS/MS	By matching	By matching	By MS/MS	By MS/MS	12.4	12.4	2.6	12.4	12.4	12.4
		A0A3S6EXX5	A0A3S6EXX5	1	1	1	tr|A0A3S6EXX5|A0A3S6EXX5_YERET Membrane protein OS=Yersinia entomophaga OX=935293 GN=PL78_05250 PE=4 SV=1	1	1	1	1	1	0	1	1	1	0	1	0	1	1	1	0	1	0	1	1	1	0	18.5	18.5	18.5	8.5367	81	81	0.00059666	3.1287	By matching		By matching	By MS/MS	By MS/MS		18.5	0	18.5	18.5	18.5	0
		A0A3S6EXX6	A0A3S6EXX6	13	13	13	tr|A0A3S6EXX6|A0A3S6EXX6_YERET Peptidase OS=Yersinia entomophaga OX=935293 GN=PL78_02705 PE=3 SV=1	1	13	13	13	12	9	10	7	12	9	12	9	10	7	12	9	12	9	10	7	12	9	29.5	29.5	29.5	68.697	621	621	0	65.84	By MS/MS	By MS/MS	By MS/MS	By MS/MS	By MS/MS	By MS/MS	26.2	18.4	19.6	14.3	28.2	16.4
		A0A3S6EXX7	A0A3S6EXX7	9	9	9	tr|A0A3S6EXX7|A0A3S6EXX7_YERET DNA-binding protein OS=Yersinia entomophaga OX=935293 GN=PL78_04800 PE=3 SV=1	1	9	9	9	8	9	8	6	7	7	8	9	8	6	7	7	8	9	8	6	7	7	60.7	60.7	60.7	15.35	135	135	0	74.036	By MS/MS	By MS/MS	By MS/MS	By MS/MS	By MS/MS	By MS/MS	58.5	60.7	58.5	48.1	58.5	40
		A0A3S6EXX9	A0A3S6EXX9	105	105	105	tr|A0A3S6EXX9|A0A3S6EXX9_YERET Toxin OS=Yersinia entomophaga OX=935293 GN=PL78_03750 PE=4 SV=1	1	105	105	105	58	101	39	89	49	98	58	101	39	89	49	98	58	101	39	89	49	98	80.5	80.5	80.5	156.18	1364	1364	0	323.31	By MS/MS	By MS/MS	By MS/MS	By MS/MS	By MS/MS	By MS/MS	52.4	75.6	34.3	71.7	40.1	77.6
		A0A3S6EXY1	A0A3S6EXY1	16	16	16	tr|A0A3S6EXY1|A0A3S6EXY1_YERET Transcriptional regulatory protein TyrR OS=Yersinia entomophaga OX=935293 GN=PL78_05640 PE=4 SV=1	1	16	16	16	13	11	12	8	12	11	13	11	12	8	12	11	13	11	12	8	12	11	28.6	28.6	28.6	60.041	528	528	0	38.974	By MS/MS	By MS/MS	By MS/MS	By MS/MS	By MS/MS	By MS/MS	24.6	20.6	20.1	15	25.2	22.7
		A0A3S6EXY2	A0A3S6EXY2	3	3	3	tr|A0A3S6EXY2|A0A3S6EXY2_YERET AMP nucleosidase OS=Yersinia entomophaga OX=935293 GN=amn PE=3 SV=1	1	3	3	3	2	1	1	1	2	2	2	1	1	1	2	2	2	1	1	1	2	2	9.3	9.3	9.3	53.978	486	486	0	10.81	By MS/MS	By matching	By MS/MS	By matching	By MS/MS	By MS/MS	8.8	3.7	3.7	3.7	8.8	7
		A0A3S6EXY4	A0A3S6EXY4	18	18	18	tr|A0A3S6EXY4|A0A3S6EXY4_YERET Aconitate hydratase OS=Yersinia entomophaga OX=935293 GN=PL78_05010 PE=3 SV=1	1	18	18	18	13	11	11	5	16	16	13	11	11	5	16	16	13	11	11	5	16	16	28.9	28.9	28.9	97.625	890	890	0	102.72	By MS/MS	By MS/MS	By MS/MS	By matching	By MS/MS	By MS/MS	21.5	18.7	17.3	8.2	26.2	25.8
		A0A3S6EXY8	A0A3S6EXY8	10	10	10	tr|A0A3S6EXY8|A0A3S6EXY8_YERET Phage shock protein OS=Yersinia entomophaga OX=935293 GN=PL78_05680 PE=3 SV=1	1	10	10	10	6	9	6	3	7	3	6	9	6	3	7	3	6	9	6	3	7	3	51.6	51.6	51.6	25.203	221	221	0	63.143	By MS/MS	By MS/MS	By MS/MS	By MS/MS	By MS/MS	By MS/MS	37.1	51.1	33.9	15.8	41.2	16.3
		A0A3S6EXY9	A0A3S6EXY9	3	3	3	tr|A0A3S6EXY9|A0A3S6EXY9_YERET DUMP phosphatase OS=Yersinia entomophaga OX=935293 GN=PL78_05350 PE=4 SV=1	1	3	3	3	3	3	1	2	0	3	3	3	1	2	0	3	3	3	1	2	0	3	18.8	18.8	18.8	25.281	224	224	0	13.224	By MS/MS	By MS/MS	By MS/MS	By MS/MS		By MS/MS	18.8	18.8	4.5	12.1	0	18.8
		A0A3S6EXZ1	A0A3S6EXZ1	1	1	1	tr|A0A3S6EXZ1|A0A3S6EXZ1_YERET Probable intracellular septation protein A OS=Yersinia entomophaga OX=935293 GN=PL78_04900 PE=3 SV=1	1	1	1	1	1	0	1	0	1	0	1	0	1	0	1	0	1	0	1	0	1	0	6.1	6.1	6.1	20.63	180	180	0.0017503	2.6998	By matching		By MS/MS		By matching		6.1	0	6.1	0	6.1	0
		A0A3S6EXZ2	A0A3S6EXZ2	11	11	11	tr|A0A3S6EXZ2|A0A3S6EXZ2_YERET Thiol peroxidase OS=Yersinia entomophaga OX=935293 GN=tpx PE=3 SV=1	1	11	11	11	10	9	10	8	10	11	10	9	10	8	10	11	10	9	10	8	10	11	75.4	75.4	75.4	17.674	167	167	0	301.58	By MS/MS	By MS/MS	By MS/MS	By MS/MS	By MS/MS	By MS/MS	59.3	56.3	59.3	52.1	59.3	75.4
		A0A3S6EXZ6	A0A3S6EXZ6	3	3	3	tr|A0A3S6EXZ6|A0A3S6EXZ6_YERET Methylated-DNA--protein-cysteine methyltransferase OS=Yersinia entomophaga OX=935293 GN=PL78_05405 PE=3 SV=1	1	3	3	3	2	2	1	2	1	2	2	2	1	2	1	2	2	2	1	2	1	2	25.6	25.6	25.6	19.039	172	172	0	7.0903	By matching	By MS/MS	By matching	By MS/MS	By matching	By matching	16.9	16.9	5.8	14.5	5.8	16.9
		A0A3S6EXZ7	A0A3S6EXZ7	6	6	6	tr|A0A3S6EXZ7|A0A3S6EXZ7_YERET AraC family transcriptional regulator OS=Yersinia entomophaga OX=935293 GN=PL78_05110 PE=4 SV=1	1	6	6	6	6	4	4	2	4	4	6	4	4	2	4	4	6	4	4	2	4	4	26.8	26.8	26.8	34.353	295	295	0	11.866	By MS/MS	By MS/MS	By MS/MS	By matching	By matching	By MS/MS	26.8	13.6	13.6	5.4	16.9	17.6
		A0A3S6EXZ8	A0A3S6EXZ8	18	18	18	tr|A0A3S6EXZ8|A0A3S6EXZ8_YERET Enoyl-[acyl-carrier-protein] reductase [NADH] OS=Yersinia entomophaga OX=935293 GN=PL78_05730 PE=3 SV=1	1	18	18	18	15	16	16	15	16	17	15	16	16	15	16	17	15	16	16	15	16	17	78.2	78.2	78.2	27.748	262	262	0	311.98	By MS/MS	By MS/MS	By MS/MS	By MS/MS	By MS/MS	By MS/MS	64.9	64.9	64.9	71	64.9	75.2
		A0A3S6EY00	A0A3S6EY00	4	4	4	tr|A0A3S6EY00|A0A3S6EY00_YERET Membrane protein OS=Yersinia entomophaga OX=935293 GN=PL78_05815 PE=4 SV=1	1	4	4	4	4	4	4	4	4	4	4	4	4	4	4	4	4	4	4	4	4	4	38.7	38.7	38.7	15.29	155	155	0	124.32	By MS/MS	By MS/MS	By MS/MS	By MS/MS	By MS/MS	By MS/MS	38.7	38.7	38.7	38.7	38.7	38.7
		A0A3S6EY02	A0A3S6EY02	9	9	9	tr|A0A3S6EY02|A0A3S6EY02_YERET NAD(P) transhydrogenase subunit beta OS=Yersinia entomophaga OX=935293 GN=pntB PE=3 SV=1	1	9	9	9	9	3	9	2	9	5	9	3	9	2	9	5	9	3	9	2	9	5	26	26	26	48.783	462	462	0	56.045	By MS/MS	By MS/MS	By MS/MS	By MS/MS	By MS/MS	By MS/MS	26	6.5	26	3.7	26	11.3
		A0A3S6EY05	A0A3S6EY05	1	1	1	tr|A0A3S6EY05|A0A3S6EY05_YERET Anthranilate synthase subunit II OS=Yersinia entomophaga OX=935293 GN=PL78_04950 PE=4 SV=1	1	1	1	1	0	1	1	0	0	0	0	1	1	0	0	0	0	1	1	0	0	0	5.7	5.7	5.7	20.9	192	192	0.005042	2.0539		By matching	By MS/MS				0	5.7	5.7	0	0	0
		A0A3S6EY06	A0A3S6EY06	10	10	10	tr|A0A3S6EY06|A0A3S6EY06_YERET Methylglyoxal synthase OS=Yersinia entomophaga OX=935293 GN=mgsA PE=3 SV=1	1	10	10	10	6	5	6	4	8	7	6	5	6	4	8	7	6	5	6	4	8	7	48.7	48.7	48.7	16.945	152	152	0	96.587	By MS/MS	By MS/MS	By MS/MS	By matching	By MS/MS	By MS/MS	40.8	40.8	38.8	30.3	48.7	34.2
		A0A3S6EY07	A0A3S6EY07	13	13	13	tr|A0A3S6EY07|A0A3S6EY07_YERET Oxidoreductase OS=Yersinia entomophaga OX=935293 GN=PL78_05160 PE=4 SV=1	1	13	13	13	10	8	6	7	9	11	10	8	6	7	9	11	10	8	6	7	9	11	46.6	46.6	46.6	38.206	348	348	0	62.478	By MS/MS	By MS/MS	By MS/MS	By MS/MS	By MS/MS	By MS/MS	31.9	33.9	25	32.5	43.4	34.5
		A0A3S6EY08	A0A3S6EY08	3	3	3	tr|A0A3S6EY08|A0A3S6EY08_YERET Uncharacterized protein OS=Yersinia entomophaga OX=935293 GN=PL78_03860 PE=4 SV=1	1	3	3	3	2	0	2	0	3	0	2	0	2	0	3	0	2	0	2	0	3	0	16.4	16.4	16.4	27.251	238	238	0	6.5609	By MS/MS		By MS/MS		By MS/MS		9.7	0	9.7	0	16.4	0
		A0A3S6EY11	A0A3S6EY11	3	3	3	tr|A0A3S6EY11|A0A3S6EY11_YERET Uncharacterized protein OS=Yersinia entomophaga OX=935293 GN=PL78_05735 PE=4 SV=1	1	3	3	3	2	1	2	1	2	3	2	1	2	1	2	3	2	1	2	1	2	3	8.5	8.5	8.5	46.069	414	414	0	3.7664	By MS/MS	By MS/MS	By MS/MS	By MS/MS	By MS/MS	By MS/MS	5.3	2.2	5.3	2.2	5.3	8.5
		A0A3S6EY13	A0A3S6EY13	12	12	12	tr|A0A3S6EY13|A0A3S6EY13_YERET CysB family transcriptional regulator OS=Yersinia entomophaga OX=935293 GN=cysB PE=3 SV=1	1	12	12	12	12	8	11	8	12	9	12	8	11	8	12	9	12	8	11	8	12	9	47.2	47.2	47.2	36.035	324	324	0	90.188	By MS/MS	By MS/MS	By MS/MS	By MS/MS	By MS/MS	By MS/MS	47.2	30.9	44.8	25.9	47.2	39.2
		A0A3S6EY14	A0A3S6EY14	3	3	3	tr|A0A3S6EY14|A0A3S6EY14_YERET Sulfurtransferase OS=Yersinia entomophaga OX=935293 GN=PL78_02905 PE=3 SV=1	1	3	3	3	2	2	3	2	1	2	2	2	3	2	1	2	2	2	3	2	1	2	30.3	30.3	30.3	12.438	109	109	0	9.6529	By MS/MS	By MS/MS	By MS/MS	By MS/MS	By matching	By MS/MS	22	18.3	30.3	20.2	8.3	20.2
		A0A3S6EY17	A0A3S6EY17	12	12	12	tr|A0A3S6EY17|A0A3S6EY17_YERET HTH-type transcriptional repressor PurR OS=Yersinia entomophaga OX=935293 GN=purR PE=3 SV=1	1	12	12	12	9	10	10	8	10	10	9	10	10	8	10	10	9	10	10	8	10	10	42.8	42.8	42.8	37.876	341	341	0	30.428	By MS/MS	By MS/MS	By MS/MS	By MS/MS	By MS/MS	By MS/MS	32.3	37	36.4	29.6	36.4	40.2
		A0A3S6EY21	A0A3S6EY21	14	14	14	tr|A0A3S6EY21|A0A3S6EY21_YERET Glutathione S-transferase OS=Yersinia entomophaga OX=935293 GN=PL78_05785 PE=3 SV=1	1	14	14	14	11	11	13	8	11	14	11	11	13	8	11	14	11	11	13	8	11	14	78.1	78.1	78.1	22.268	201	201	0	117.32	By MS/MS	By MS/MS	By MS/MS	By MS/MS	By MS/MS	By MS/MS	58.7	58.7	70.1	37.3	50.7	78.1
		A0A3S6EY22	A0A3S6EY22	11	11	11	tr|A0A3S6EY22|A0A3S6EY22_YERET Malonic semialdehyde reductase OS=Yersinia entomophaga OX=935293 GN=PL78_05265 PE=3 SV=1	1	11	11	11	8	8	6	5	8	8	8	8	6	5	8	8	8	8	6	5	8	8	63.5	63.5	63.5	26.991	249	249	0	91.393	By MS/MS	By MS/MS	By MS/MS	By MS/MS	By MS/MS	By MS/MS	53.8	47.8	41.4	30.9	53.4	49.4
		A0A3S6EY26	A0A3S6EY26	2	2	2	tr|A0A3S6EY26|A0A3S6EY26_YERET Pyridoxal kinase PdxY OS=Yersinia entomophaga OX=935293 GN=pdxY PE=3 SV=1	1	2	2	2	2	2	2	2	2	2	2	2	2	2	2	2	2	2	2	2	2	2	9.1	9.1	9.1	31.059	286	286	0	7.4282	By MS/MS	By MS/MS	By MS/MS	By MS/MS	By MS/MS	By MS/MS	9.1	9.1	9.1	9.1	9.1	9.1
		A0A3S6EY29	A0A3S6EY29	13	13	13	tr|A0A3S6EY29|A0A3S6EY29_YERET Cysteine desulfurase OS=Yersinia entomophaga OX=935293 GN=PL78_05980 PE=3 SV=1	1	13	13	13	11	10	8	10	6	10	11	10	8	10	6	10	11	10	8	10	6	10	49.5	49.5	49.5	44.116	406	406	0	62.396	By MS/MS	By MS/MS	By MS/MS	By MS/MS	By MS/MS	By MS/MS	40.9	40.4	26.4	30.5	24.6	37.7
		A0A3S6EY30	A0A3S6EY30	16	16	16	tr|A0A3S6EY30|A0A3S6EY30_YERET Serralysin OS=Yersinia entomophaga OX=935293 GN=PL78_03960 PE=3 SV=1	1	16	16	16	0	5	0	2	0	16	0	5	0	2	0	16	0	5	0	2	0	16	49	49	49	51.179	478	478	0	106.14		By matching		By MS/MS		By MS/MS	0	14.6	0	4.6	0	49
		A0A3S6EY31	A0A3S6EY31	5	5	5	tr|A0A3S6EY31|A0A3S6EY31_YERET Pyridoxine/pyridoxamine 5-phosphate oxidase OS=Yersinia entomophaga OX=935293 GN=pdxH PE=3 SV=1	1	5	5	5	5	3	3	4	5	4	5	3	3	4	5	4	5	3	3	4	5	4	26.3	26.3	26.3	25.295	217	217	0	16.68	By MS/MS	By MS/MS	By MS/MS	By MS/MS	By MS/MS	By MS/MS	26.3	16.6	12.4	19.8	26.3	19.8
		A0A3S6EY33	A0A3S6EY33	8	8	8	tr|A0A3S6EY33|A0A3S6EY33_YERET SrfA OS=Yersinia entomophaga OX=935293 GN=PL78_05315 PE=4 SV=1	1	8	8	8	8	0	8	1	7	3	8	0	8	1	7	3	8	0	8	1	7	3	24.6	24.6	24.6	49.638	464	464	0	15.756	By MS/MS		By MS/MS	By MS/MS	By MS/MS	By MS/MS	24.6	0	24.6	3	22.6	8.4
		A0A3S6EY34	A0A3S6EY34	9	9	9	tr|A0A3S6EY34|A0A3S6EY34_YERET Cyclopropane fatty acyl phospholipid synthase OS=Yersinia entomophaga OX=935293 GN=PL78_05930 PE=3 SV=1	1	9	9	9	2	3	5	0	9	6	2	3	5	0	9	6	2	3	5	0	9	6	29.5	29.5	29.5	44.413	383	383	0	22.083	By MS/MS	By matching	By matching		By MS/MS	By MS/MS	6.3	9.1	14.1	0	29.5	18.8
		A0A3S6EY36	A0A3S6EY36	5	5	5	tr|A0A3S6EY36|A0A3S6EY36_YERET Oxidoreductase OS=Yersinia entomophaga OX=935293 GN=PL78_05840 PE=4 SV=1	1	5	5	5	3	3	5	2	3	4	3	3	5	2	3	4	3	3	5	2	3	4	24.5	24.5	24.5	33.573	298	298	0	18.04	By MS/MS	By MS/MS	By MS/MS	By MS/MS	By MS/MS	By MS/MS	9.4	9.4	24.5	8.4	9.4	13.8
		A0A3S6EY37	A0A3S6EY37	3	3	3	tr|A0A3S6EY37|A0A3S6EY37_YERET Aldoketomutase OS=Yersinia entomophaga OX=935293 GN=PL78_05885 PE=3 SV=1	1	3	3	3	1	2	2	1	3	2	1	2	2	1	3	2	1	2	2	1	3	2	27.4	27.4	27.4	14.773	135	135	0	22.337	By MS/MS	By MS/MS	By MS/MS	By MS/MS	By MS/MS	By MS/MS	5.2	22.2	10.4	5.2	27.4	10.4
		A0A3S6EY38	A0A3S6EY38	2	2	2	tr|A0A3S6EY38|A0A3S6EY38_YERET Uncharacterized protein OS=Yersinia entomophaga OX=935293 GN=PL78_05605 PE=4 SV=1	1	2	2	2	1	0	1	0	0	1	1	0	1	0	0	1	1	0	1	0	0	1	13.3	13.3	13.3	21.069	181	181	0	3.5697	By MS/MS		By MS/MS			By matching	6.6	0	6.6	0	0	6.6
		A0A3S6EY40	A0A3S6EY40	12	12	12	tr|A0A3S6EY40|A0A3S6EY40_YERET Phospho-2-dehydro-3-deoxyheptonate aldolase OS=Yersinia entomophaga OX=935293 GN=PL78_06030 PE=3 SV=1	1	12	12	12	7	9	7	8	9	12	7	9	7	8	9	12	7	9	7	8	9	12	38.8	38.8	38.8	38.127	348	348	0	83.658	By MS/MS	By MS/MS	By MS/MS	By MS/MS	By MS/MS	By MS/MS	25	31.6	20.7	29.9	33.6	38.8
		A0A3S6EY41	A0A3S6EY41	4	4	4	tr|A0A3S6EY41|A0A3S6EY41_YERET Uncharacterized protein OS=Yersinia entomophaga OX=935293 GN=PL78_05365 PE=4 SV=1	1	4	4	4	4	0	1	1	2	1	4	0	1	1	2	1	4	0	1	1	2	1	27.9	27.9	27.9	27.608	247	247	0	20.645	By MS/MS		By matching	By MS/MS	By matching	By matching	27.9	0	5.3	5.7	17	12.6
		A0A3S6EY43	A0A3S6EY43	8	8	8	tr|A0A3S6EY43|A0A3S6EY43_YERET Aryl-phospho-beta-D-glucosidase OS=Yersinia entomophaga OX=935293 GN=PL78_05150 PE=3 SV=1	1	8	8	8	7	8	7	6	8	8	7	8	7	6	8	8	7	8	7	6	8	8	18.1	18.1	18.1	52.986	470	470	0	52.544	By MS/MS	By MS/MS	By MS/MS	By MS/MS	By MS/MS	By MS/MS	15.3	18.1	15.3	13.6	18.1	18.1
		A0A3S6EY44	A0A3S6EY44	13	13	13	tr|A0A3S6EY44|A0A3S6EY44_YERET Dihydroorotase OS=Yersinia entomophaga OX=935293 GN=pyrC PE=3 SV=1	1	13	13	13	11	13	9	10	12	11	11	13	9	10	12	11	11	13	9	10	12	11	56.9	56.9	56.9	38.775	348	348	0	75.709	By MS/MS	By MS/MS	By MS/MS	By MS/MS	By MS/MS	By MS/MS	41.1	56.9	34.2	41.7	49.4	50.6
		A0A3S6EY45	A0A3S6EY45	15	15	15	tr|A0A3S6EY45|A0A3S6EY45_YERET Cysteine desulfurase OS=Yersinia entomophaga OX=935293 GN=PL78_05995 PE=3 SV=1	1	15	15	15	14	11	11	11	9	9	14	11	11	11	9	9	14	11	11	11	9	9	39	39	39	55.145	503	503	0	153.85	By MS/MS	By MS/MS	By MS/MS	By MS/MS	By MS/MS	By MS/MS	37.2	28.4	26.8	28	20.9	25.4
		A0A3S6EY46	A0A3S6EY46	2	2	2	tr|A0A3S6EY46|A0A3S6EY46_YERET UPF0283 membrane protein PL78_05655 OS=Yersinia entomophaga OX=935293 GN=PL78_05655 PE=3 SV=1	1	2	2	2	2	0	2	0	2	0	2	0	2	0	2	0	2	0	2	0	2	0	7.1	7.1	7.1	39.391	352	352	0.0017483	2.6756	By matching		By MS/MS		By matching		7.1	0	7.1	0	7.1	0
		A0A3S6EY47	A0A3S6EY47	2	2	2	tr|A0A3S6EY47|A0A3S6EY47_YERET Ribonuclease T OS=Yersinia entomophaga OX=935293 GN=rnt PE=3 SV=1	1	2	2	2	2	2	2	2	2	2	2	2	2	2	2	2	2	2	2	2	2	2	10.2	10.2	10.2	23.639	215	215	0	6.9746	By MS/MS	By MS/MS	By MS/MS	By MS/MS	By matching	By MS/MS	10.2	10.2	10.2	10.2	10.2	10.2
		A0A3S6EY48	A0A3S6EY48	13	13	13	tr|A0A3S6EY48|A0A3S6EY48_YERET Riboflavin synthase OS=Yersinia entomophaga OX=935293 GN=PL78_05935 PE=4 SV=1	1	13	13	13	11	9	8	10	10	12	11	9	8	10	10	12	11	9	8	10	10	12	68.3	68.3	68.3	24.146	221	221	0	118.11	By MS/MS	By MS/MS	By MS/MS	By MS/MS	By MS/MS	By MS/MS	64.3	61.5	55.7	63.8	61.1	61.1
		A0A3S6EY50	A0A3S6EY50	3	3	3	tr|A0A3S6EY50|A0A3S6EY50_YERET Acetyltransferase OS=Yersinia entomophaga OX=935293 GN=PL78_04065 PE=4 SV=1	1	3	3	3	2	2	0	1	3	2	2	2	0	1	3	2	2	2	0	1	3	2	21.7	21.7	21.7	27.204	235	235	0.0017381	2.5696	By MS/MS	By matching		By matching	By MS/MS	By MS/MS	17	13.2	0	8.5	21.7	13.2
		A0A3S6EY51	A0A3S6EY51	1	1	1	tr|A0A3S6EY51|A0A3S6EY51_YERET Ascorbate 6-phosphate lactonase OS=Yersinia entomophaga OX=935293 GN=PL78_05420 PE=4 SV=1	1	1	1	1	1	1	1	0	1	1	1	1	1	0	1	1	1	1	1	0	1	1	3.1	3.1	3.1	40.453	355	355	0.0017231	2.4184	By matching	By matching	By matching		By MS/MS	By MS/MS	3.1	3.1	3.1	0	3.1	3.1
		A0A3S6EY52	A0A3S6EY52	6	6	6	tr|A0A3S6EY52|A0A3S6EY52_YERET Fumarate hydratase class II OS=Yersinia entomophaga OX=935293 GN=fumC PE=3 SV=1	1	6	6	6	5	4	5	4	5	5	5	4	5	4	5	5	5	4	5	4	5	5	14.8	14.8	14.8	50.316	465	465	0	14.195	By MS/MS	By MS/MS	By MS/MS	By MS/MS	By MS/MS	By MS/MS	12	9.9	12	9.5	12.3	12.7
		A0A3S6EY53	A0A3S6EY53	4	4	4	tr|A0A3S6EY53|A0A3S6EY53_YERET Glutaredoxin OS=Yersinia entomophaga OX=935293 GN=PL78_05900 PE=3 SV=1	1	4	4	4	4	4	3	3	4	3	4	4	3	3	4	3	4	4	3	3	4	3	46.1	46.1	46.1	13.045	115	115	0	32.544	By MS/MS	By MS/MS	By MS/MS	By MS/MS	By MS/MS	By MS/MS	46.1	46.1	35.7	28.7	46.1	28.7
		A0A3S6EY54	A0A3S6EY54	15	15	15	tr|A0A3S6EY54|A0A3S6EY54_YERET 3-oxoacyl-[acyl-carrier-protein] reductase OS=Yersinia entomophaga OX=935293 GN=fabG PE=3 SV=1	1	15	15	15	14	15	14	13	14	13	14	15	14	13	14	13	14	15	14	13	14	13	65.6	65.6	65.6	25.787	244	244	0	278.55	By MS/MS	By MS/MS	By MS/MS	By MS/MS	By MS/MS	By MS/MS	65.6	65.6	65.6	65.6	65.6	58.2
		A0A3S6EY55	A0A3S6EY55	15	15	15	tr|A0A3S6EY55|A0A3S6EY55_YERET Hemin transporter OS=Yersinia entomophaga OX=935293 GN=PL78_06045 PE=4 SV=1	1	15	15	15	11	8	6	8	9	15	11	8	6	8	9	15	11	8	6	8	9	15	54.8	54.8	54.8	39.879	352	352	0	227.07	By MS/MS	By MS/MS	By MS/MS	By MS/MS	By MS/MS	By MS/MS	40.3	32.7	23	34.4	36.6	54.8
		A0A3S6EY57	A0A3S6EY57	3	3	3	tr|A0A3S6EY57|A0A3S6EY57_YERET ABC transporter substrate-binding protein OS=Yersinia entomophaga OX=935293 GN=PL78_05705 PE=3 SV=1	1	3	3	3	3	1	2	1	3	3	3	1	2	1	3	3	3	1	2	1	3	3	7.6	7.6	7.6	62.069	550	550	0.00059382	3.0356	By MS/MS	By matching	By MS/MS	By matching	By MS/MS	By MS/MS	7.6	2.9	4.5	2.9	7.6	7.6
		A0A3S6EY59	A0A3S6EY59	3	3	3	tr|A0A3S6EY59|A0A3S6EY59_YERET Iron-sulfur cluster assembly scaffold protein OS=Yersinia entomophaga OX=935293 GN=sufA PE=3 SV=1	1	3	3	3	2	3	2	2	1	2	2	3	2	2	1	2	2	3	2	2	1	2	23.6	23.6	23.6	13.399	123	123	0	5.5954	By matching	By MS/MS	By MS/MS	By MS/MS	By matching	By MS/MS	16.3	23.6	16.3	16.3	5.7	13
		A0A3S6EY60	A0A3S6EY60	2	2	2	tr|A0A3S6EY60|A0A3S6EY60_YERET Arginine N-succinyltransferase OS=Yersinia entomophaga OX=935293 GN=astA PE=3 SV=1	1	2	2	2	0	0	0	0	2	1	0	0	0	0	2	1	0	0	0	0	2	1	6.1	6.1	6.1	38.415	345	345	0	3.496					By MS/MS	By MS/MS	0	0	0	0	6.1	3.2
		A0A3S6EY62	A0A3S6EY62	6	6	6	tr|A0A3S6EY62|A0A3S6EY62_YERET Major outer membrane lipoprotein Lpp OS=Yersinia entomophaga OX=935293 GN=lpp PE=3 SV=1	1	6	6	6	5	4	4	3	5	5	5	4	4	3	5	5	5	4	4	3	5	5	66.7	66.7	66.7	8.3563	78	78	0	87.398	By MS/MS	By MS/MS	By MS/MS	By MS/MS	By MS/MS	By MS/MS	66.7	53.8	66.7	48.7	66.7	66.7
		A0A3S6EY64	A0A3S6EY64	2	2	2	tr|A0A3S6EY64|A0A3S6EY64_YERET Thioesterase OS=Yersinia entomophaga OX=935293 GN=PL78_06005 PE=4 SV=1	1	2	2	2	1	2	2	2	1	2	1	2	2	2	1	2	1	2	2	2	1	2	21.7	21.7	21.7	15.021	138	138	0	15.404	By MS/MS	By MS/MS	By matching	By MS/MS	By MS/MS	By MS/MS	10.9	21.7	21.7	21.7	10.9	21.7
		A0A3S6EY68	A0A3S6EY68	5	5	5	tr|A0A3S6EY68|A0A3S6EY68_YERET DNA-binding protein OS=Yersinia entomophaga OX=935293 GN=PL78_05755 PE=4 SV=1	1	5	5	5	4	0	4	0	4	3	4	0	4	0	4	3	4	0	4	0	4	3	20.5	20.5	20.5	34.417	312	312	0	14.31	By MS/MS		By MS/MS		By MS/MS	By MS/MS	15.4	0	16	0	15.4	12.8
		A0A3S6EY70	A0A3S6EY70	3	3	3	tr|A0A3S6EY70|A0A3S6EY70_YERET Hemin ABC transporter substrate-binding protein OS=Yersinia entomophaga OX=935293 GN=PL78_06050 PE=4 SV=1	1	3	3	3	3	1	1	2	1	3	3	1	1	2	1	3	3	1	1	2	1	3	18.8	18.8	18.8	28.574	272	272	0	16.654	By matching	By matching	By matching	By matching	By matching	By MS/MS	18.8	5.9	4	9.9	4	18.8
		A0A3S6EY74	A0A3S6EY74	54	54	54	tr|A0A3S6EY74|A0A3S6EY74_YERET Phenylalanine--tRNA ligase beta subunit OS=Yersinia entomophaga OX=935293 GN=pheT PE=3 SV=1	1	54	54	54	47	51	45	43	48	47	47	51	45	43	48	47	47	51	45	43	48	47	68.1	68.1	68.1	87.227	795	795	0	323.31	By MS/MS	By MS/MS	By MS/MS	By MS/MS	By MS/MS	By MS/MS	66.9	66.9	57.7	58.4	65.8	62.6
		A0A3S6EY76	A0A3S6EY76	36	36	36	tr|A0A3S6EY76|A0A3S6EY76_YERET Transcription-repair-coupling factor OS=Yersinia entomophaga OX=935293 GN=mfd PE=3 SV=1	1	36	36	36	28	25	26	19	27	28	28	25	26	19	27	28	28	25	26	19	27	28	34.9	34.9	34.9	130.81	1148	1148	0	92.799	By MS/MS	By MS/MS	By MS/MS	By MS/MS	By MS/MS	By MS/MS	26.4	23.7	24.8	17.6	25.7	28.2
		A0A3S6EY80	A0A3S6EY80	40	40	40	tr|A0A3S6EY80|A0A3S6EY80_YERET Bifunctional polymyxin resistance protein ArnA OS=Yersinia entomophaga OX=935293 GN=arnA PE=3 SV=1	1	40	40	40	35	39	30	34	33	22	35	39	30	34	33	22	35	39	30	34	33	22	62.5	62.5	62.5	75.039	667	667	0	274.15	By MS/MS	By MS/MS	By MS/MS	By MS/MS	By MS/MS	By MS/MS	56.1	62.4	47.2	55.9	55	41.1
		A0A3S6EY82	A0A3S6EY82	3	3	3	tr|A0A3S6EY82|A0A3S6EY82_YERET Protein adenylyltransferase SelO OS=Yersinia entomophaga OX=935293 GN=selO PE=3 SV=1	1	3	3	3	1	2	1	3	1	0	1	2	1	3	1	0	1	2	1	3	1	0	7.7	7.7	7.7	54.582	480	480	0	5.2548	By matching	By MS/MS	By matching	By MS/MS	By matching		2.7	5	2.3	7.7	2.7	0
		A0A3S6EY84	A0A3S6EY84	24	24	24	tr|A0A3S6EY84|A0A3S6EY84_YERET Adenylosuccinate lyase OS=Yersinia entomophaga OX=935293 GN=PL78_03265 PE=3 SV=1	1	24	24	24	20	21	19	20	20	23	20	21	19	20	20	23	20	21	19	20	20	23	59.6	59.6	59.6	51.48	456	456	0	174.06	By MS/MS	By MS/MS	By MS/MS	By MS/MS	By MS/MS	By MS/MS	46.1	51.3	45.8	50.2	43.6	57
		A0A3S6EY86	A0A3S6EY86	4	4	4	tr|A0A3S6EY86|A0A3S6EY86_YERET Undecaprenyl-phosphate 4-deoxy-4-formamido-L-arabinose transferase OS=Yersinia entomophaga OX=935293 GN=arnC PE=3 SV=1	1	4	4	4	4	3	3	1	4	1	4	3	3	1	4	1	4	3	3	1	4	1	17.8	17.8	17.8	36.295	326	326	0	27.267	By MS/MS	By MS/MS	By MS/MS	By matching	By MS/MS	By matching	17.8	12.9	11.7	6.1	17.8	2.8
		A0A3S6EY87	A0A3S6EY87	5	5	5	tr|A0A3S6EY87|A0A3S6EY87_YERET Uncharacterized protein OS=Yersinia entomophaga OX=935293 GN=PL78_06280 PE=4 SV=1	1	5	5	5	0	4	0	4	0	2	0	4	0	4	0	2	0	4	0	4	0	2	15.5	15.5	15.5	37.733	341	341	0	17.328		By MS/MS		By MS/MS		By matching	0	11.4	0	12.9	0	6.7
		A0A3S6EY88	A0A3S6EY88	2	2	2	tr|A0A3S6EY88|A0A3S6EY88_YERET 3-beta hydroxysteroid dehydrogenase OS=Yersinia entomophaga OX=935293 GN=PL78_05855 PE=4 SV=1	1	2	2	2	1	1	1	0	1	2	1	1	1	0	1	2	1	1	1	0	1	2	16.4	16.4	16.4	22.763	213	213	0	4.0114	By matching	By matching	By matching		By MS/MS	By MS/MS	5.6	5.6	5.6	0	5.6	16.4
		A0A3S6EY90	A0A3S6EY90	26	26	26	tr|A0A3S6EY90|A0A3S6EY90_YERET Phenylalanine--tRNA ligase alpha subunit OS=Yersinia entomophaga OX=935293 GN=pheS PE=3 SV=1	1	26	26	26	21	24	19	21	19	21	21	24	19	21	19	21	21	24	19	21	19	21	74	74	74	37.081	327	327	0	234.41	By MS/MS	By MS/MS	By MS/MS	By MS/MS	By MS/MS	By MS/MS	70.6	68.8	60.6	62.7	64.2	67.3
		A0A3S6EY91	A0A3S6EY91	7	7	7	tr|A0A3S6EY91|A0A3S6EY91_YERET Transcriptional regulator OS=Yersinia entomophaga OX=935293 GN=PL78_05410 PE=4 SV=1	1	7	7	7	4	7	5	4	4	6	4	7	5	4	4	6	4	7	5	4	4	6	39.6	39.6	39.6	27.973	250	250	0	92.658	By MS/MS	By MS/MS	By MS/MS	By MS/MS	By MS/MS	By MS/MS	19.6	39.6	34.8	34	19.6	39.2
		A0A3S6EY93	A0A3S6EY93	23	23	23	tr|A0A3S6EY93|A0A3S6EY93_YERET Peptide ABC transporter substrate-binding protein OS=Yersinia entomophaga OX=935293 GN=PL78_05620 PE=4 SV=1	1	23	23	23	22	16	21	15	22	18	22	16	21	15	22	18	22	16	21	15	22	18	49.8	49.8	49.8	60.06	538	538	0	189.52	By MS/MS	By MS/MS	By MS/MS	By MS/MS	By MS/MS	By MS/MS	49.8	37.7	42.9	32.9	49.8	38.5
		A0A3S6EY96	A0A3S6EY96	8	8	8	tr|A0A3S6EY96|A0A3S6EY96_YERET 50S ribosomal protein L20 OS=Yersinia entomophaga OX=935293 GN=rplT PE=3 SV=1	1	8	8	8	8	6	7	8	7	6	8	6	7	8	7	6	8	6	7	8	7	6	42.4	42.4	42.4	13.454	118	118	0	59.705	By MS/MS	By MS/MS	By MS/MS	By MS/MS	By MS/MS	By MS/MS	42.4	29.7	42.4	42.4	36.4	29.7
		A0A3S6EY98	A0A3S6EY98	2	2	2	tr|A0A3S6EY98|A0A3S6EY98_YERET Lipoprotein OS=Yersinia entomophaga OX=935293 GN=PL78_04325 PE=4 SV=1	1	2	2	2	2	1	2	0	1	1	2	1	2	0	1	1	2	1	2	0	1	1	13.9	13.9	13.9	20.728	187	187	0.0006006	3.2308	By MS/MS	By matching	By MS/MS		By MS/MS	By matching	13.9	4.8	13.9	0	4.8	4.8
		A0A3S6EYA0	A0A3S6EYA0	15	15	15	tr|A0A3S6EYA0|A0A3S6EYA0_YERET NAD(P) transhydrogenase subunit alpha OS=Yersinia entomophaga OX=935293 GN=pntA PE=3 SV=1	1	15	15	15	15	5	13	3	14	12	15	5	13	3	14	12	15	5	13	3	14	12	39.1	39.1	39.1	54.326	509	509	0	169.99	By MS/MS	By MS/MS	By MS/MS	By MS/MS	By MS/MS	By MS/MS	39.1	11.6	33.2	6.3	35.8	33.6
		A0A3S6EYA1	A0A3S6EYA1	10	10	10	tr|A0A3S6EYA1|A0A3S6EYA1_YERET Translation initiation factor IF-3 OS=Yersinia entomophaga OX=935293 GN=PL78_06165 PE=3 SV=1	1	10	10	10	10	10	10	10	9	8	10	10	10	10	9	8	10	10	10	10	9	8	65.5	65.5	65.5	13.691	116	116	0	214	By MS/MS	By MS/MS	By MS/MS	By MS/MS	By MS/MS	By MS/MS	65.5	65.5	65.5	65.5	65.5	51.7
		A0A3S6EYA7	A0A3S6EYA7	1	1	1	tr|A0A3S6EYA7|A0A3S6EYA7_YERET Metal-binding protein OS=Yersinia entomophaga OX=935293 GN=PL78_04375 PE=4 SV=1	1	1	1	1	0	1	0	0	0	1	0	1	0	0	0	1	0	1	0	0	0	1	8.5	8.5	8.5	20.93	188	188	0	5.0056		By matching				By MS/MS	0	8.5	0	0	0	8.5
		A0A3S6EYA9	A0A3S6EYA9	20	20	20	tr|A0A3S6EYA9|A0A3S6EYA9_YERET Peptidoglycan-binding protein OS=Yersinia entomophaga OX=935293 GN=PL78_05970 PE=3 SV=1	1	20	20	20	18	17	17	15	17	17	18	17	17	15	17	17	18	17	17	15	17	17	76.6	76.6	76.6	36.913	346	346	0	173.07	By MS/MS	By MS/MS	By MS/MS	By MS/MS	By MS/MS	By MS/MS	76.3	68.8	63.6	56.9	71.1	65.3
		A0A3S6EYB0	A0A3S6EYB0	3	3	3	tr|A0A3S6EYB0|A0A3S6EYB0_YERET Uncharacterized protein OS=Yersinia entomophaga OX=935293 GN=PL78_06250 PE=4 SV=1	1	3	3	3	2	3	0	2	0	0	2	3	0	2	0	0	2	3	0	2	0	0	11.7	11.7	11.7	51.998	494	494	0	7.6357	By MS/MS	By MS/MS		By MS/MS			7.1	11.7	0	7.1	0	0
		A0A3S6EYB8	A0A3S6EYB8	33	33	33	tr|A0A3S6EYB8|A0A3S6EYB8_YERET Phosphoenolpyruvate synthase OS=Yersinia entomophaga OX=935293 GN=PL78_06020 PE=3 SV=1	1	33	33	33	16	13	15	13	31	31	16	13	15	13	31	31	16	13	15	13	31	31	48.5	48.5	48.5	87.84	796	796	0	323.31	By MS/MS	By MS/MS	By MS/MS	By MS/MS	By MS/MS	By MS/MS	25.4	19.8	20.9	20.9	44.5	47.1
		A0A3S6EYB9	A0A3S6EYB9	12	12	12	tr|A0A3S6EYB9|A0A3S6EYB9_YERET Glutathione hydrolase proenzyme OS=Yersinia entomophaga OX=935293 GN=PL78_06445 PE=3 SV=1	1	12	12	12	8	7	9	6	10	7	8	7	9	6	10	7	8	7	9	6	10	7	24.7	24.7	24.7	62.835	587	587	0	33.846	By MS/MS	By matching	By MS/MS	By MS/MS	By MS/MS	By MS/MS	14.3	12.6	17.9	10.9	21	13.8
		A0A3S6EYC7	A0A3S6EYC7	7	7	7	tr|A0A3S6EYC7|A0A3S6EYC7_YERET Lipid A biosynthesis myristoyltransferase OS=Yersinia entomophaga OX=935293 GN=lpxM PE=3 SV=1	1	7	7	7	6	1	6	1	7	2	6	1	6	1	7	2	6	1	6	1	7	2	26.2	26.2	26.2	36.868	320	320	0	13.488	By MS/MS	By matching	By MS/MS	By matching	By MS/MS	By matching	22.5	3.8	21.9	3.8	26.2	7.5
		A0A3S6EYC8	A0A3S6EYC8	3	3	3	tr|A0A3S6EYC8|A0A3S6EYC8_YERET Nuclease SbcCD subunit D OS=Yersinia entomophaga OX=935293 GN=sbcD PE=3 SV=1	1	3	3	3	3	2	3	2	2	2	3	2	3	2	2	2	3	2	3	2	2	2	7.8	7.8	7.8	46.188	409	409	0	5.3869	By MS/MS	By MS/MS	By MS/MS	By MS/MS	By MS/MS	By MS/MS	7.8	5.6	7.8	5.6	5.6	4.4
		A0A3S6EYC9	A0A3S6EYC9	8	8	8	tr|A0A3S6EYC9|A0A3S6EYC9_YERET Lipoate-protein ligase A OS=Yersinia entomophaga OX=935293 GN=lplA PE=3 SV=1	1	8	8	8	5	6	5	4	5	5	5	6	5	4	5	5	5	6	5	4	5	5	31.1	31.1	31.1	38.123	338	338	0	9.6551	By MS/MS	By MS/MS	By MS/MS	By MS/MS	By MS/MS	By MS/MS	18.3	21.6	16.3	15.4	18.9	22.2
		A0A3S6EYD2	A0A3S6EYD2	9	9	9	tr|A0A3S6EYD2|A0A3S6EYD2_YERET tRNA-cytidine(32) 2-sulfurtransferase OS=Yersinia entomophaga OX=935293 GN=ttcA PE=3 SV=1	1	9	9	9	7	8	8	5	8	5	7	8	8	5	8	5	7	8	8	5	8	5	38	38	38	35.766	313	313	0	47.958	By MS/MS	By MS/MS	By MS/MS	By MS/MS	By MS/MS	By MS/MS	28.1	35.8	35.8	19.5	32.9	17.9
		A0A3S6EYD3	A0A3S6EYD3	8	8	8	tr|A0A3S6EYD3|A0A3S6EYD3_YERET Transcriptional regulator SlyA OS=Yersinia entomophaga OX=935293 GN=PL78_05820 PE=4 SV=1	1	8	8	8	7	7	7	6	6	7	7	7	7	6	6	7	7	7	7	6	6	7	48.3	48.3	48.3	16.308	143	143	0	28.734	By MS/MS	By MS/MS	By MS/MS	By MS/MS	By MS/MS	By MS/MS	44.8	44.8	44.8	39.2	39.2	48.3
		A0A3S6EYD7	A0A3S6EYD7	6	6	6	tr|A0A3S6EYD7|A0A3S6EYD7_YERET Membrane protein OS=Yersinia entomophaga OX=935293 GN=PL78_04525 PE=4 SV=1	1	6	6	6	6	4	6	4	6	5	6	4	6	4	6	5	6	4	6	4	6	5	40.4	40.4	40.4	20.779	193	193	0	46.025	By MS/MS	By MS/MS	By MS/MS	By MS/MS	By MS/MS	By MS/MS	40.4	34.2	40.4	27.5	40.4	40.4
		A0A3S6EYD8	A0A3S6EYD8	10	10	10	tr|A0A3S6EYD8|A0A3S6EYD8_YERET TonB-dependent receptor OS=Yersinia entomophaga OX=935293 GN=PL78_06545 PE=3 SV=1	1	10	10	10	8	5	9	4	5	2	8	5	9	4	5	2	8	5	9	4	5	2	18.1	18.1	18.1	77.801	706	706	0	33.732	By MS/MS	By matching	By MS/MS	By MS/MS	By MS/MS	By matching	14.7	7.8	16.1	6.8	9.6	3.4
		A0A3S6EYE1	A0A3S6EYE1	15	15	15	tr|A0A3S6EYE1|A0A3S6EYE1_YERET Recombination-associated protein RdgC OS=Yersinia entomophaga OX=935293 GN=rdgC PE=3 SV=1	1	15	15	15	14	13	15	12	12	7	14	13	15	12	12	7	14	13	15	12	12	7	49.8	49.8	49.8	34.05	303	303	0	65.985	By MS/MS	By MS/MS	By MS/MS	By MS/MS	By MS/MS	By MS/MS	46.5	49.8	49.8	40.9	40.9	25.4
		A0A3S6EYE3	A0A3S6EYE3	12	12	12	tr|A0A3S6EYE3|A0A3S6EYE3_YERET N-ethylmaleimide reductase OS=Yersinia entomophaga OX=935293 GN=PL78_05870 PE=4 SV=1	1	12	12	12	7	10	6	9	8	10	7	10	6	9	8	10	7	10	6	9	8	10	46	46	46	39.702	365	365	0	96.592	By MS/MS	By MS/MS	By MS/MS	By MS/MS	By MS/MS	By MS/MS	24.9	35.3	23	36.4	27.1	41.6
		A0A3S6EYE7	A0A3S6EYE7	6	6	6	tr|A0A3S6EYE7|A0A3S6EYE7_YERET FAA_hydrolase domain-containing protein OS=Yersinia entomophaga OX=935293 GN=PL78_04575 PE=4 SV=1	1	6	6	6	2	3	0	2	6	3	2	3	0	2	6	3	2	3	0	2	6	3	46.3	46.3	46.3	23.74	218	218	0	32.52	By MS/MS	By MS/MS		By MS/MS	By MS/MS	By MS/MS	12.4	30.7	0	17	46.3	22.9
		A0A3S6EYE8	A0A3S6EYE8	14	14	14	tr|A0A3S6EYE8|A0A3S6EYE8_YERET Esterase FrsA OS=Yersinia entomophaga OX=935293 GN=frsA PE=3 SV=1	1	14	14	14	13	10	12	6	11	11	13	10	12	6	11	11	13	10	12	6	11	11	34.2	34.2	34.2	46.999	415	415	0	37.267	By MS/MS	By MS/MS	By MS/MS	By MS/MS	By MS/MS	By MS/MS	34.2	22.4	28.9	16.6	28.2	30.6
		A0A3S6EYE9	A0A3S6EYE9	42	42	42	tr|A0A3S6EYE9|A0A3S6EYE9_YERET Threonine--tRNA ligase OS=Yersinia entomophaga OX=935293 GN=thrS PE=3 SV=1	1	42	42	42	39	40	37	33	35	35	39	40	37	33	35	35	39	40	37	33	35	35	64.2	64.2	64.2	73.81	642	642	0	288.44	By MS/MS	By MS/MS	By MS/MS	By MS/MS	By MS/MS	By MS/MS	61.5	60.3	61.7	55.8	57.6	58.9
		A0A3S6EYF6	A0A3S6EYF6	7	7	7	tr|A0A3S6EYF6|A0A3S6EYF6_YERET D-amino acid dehydrogenase OS=Yersinia entomophaga OX=935293 GN=dadA PE=3 SV=1	1	7	7	7	6	3	6	3	6	0	6	3	6	3	6	0	6	3	6	3	6	0	16.4	16.4	16.4	47.217	434	434	0	16.608	By MS/MS	By matching	By MS/MS	By matching	By MS/MS		12.7	5.8	15.4	5.8	12.7	0
		A0A3S6EYF7	A0A3S6EYF7	9	9	9	tr|A0A3S6EYF7|A0A3S6EYF7_YERET S-adenosylmethionine:tRNA ribosyltransferase-isomerase OS=Yersinia entomophaga OX=935293 GN=queA PE=3 SV=1	1	9	9	9	8	8	9	7	7	7	8	8	9	7	7	7	8	8	9	7	7	7	30.1	30.1	30.1	39.403	356	356	0	56.054	By MS/MS	By MS/MS	By MS/MS	By MS/MS	By MS/MS	By MS/MS	30.1	28.4	30.1	26.7	27.8	25.3
		A0A3S6EYF8	A0A3S6EYF8	6	6	6	tr|A0A3S6EYF8|A0A3S6EYF8_YERET Na(+)-translocating NADH-quinone reductase subunit C OS=Yersinia entomophaga OX=935293 GN=nqrC PE=3 SV=1	1	6	6	6	6	0	6	0	6	2	6	0	6	0	6	2	6	0	6	0	6	2	24.4	24.4	24.4	29.155	266	266	0	43.63	By MS/MS		By MS/MS		By MS/MS	By matching	24.4	0	24.4	0	24.4	11.7
		A0A3S6EYG0	A0A3S6EYG0	2	2	2	tr|A0A3S6EYG0|A0A3S6EYG0_YERET Pyrimidine/purine nucleoside phosphorylase OS=Yersinia entomophaga OX=935293 GN=ppnP PE=3 SV=1	1	2	2	2	2	1	2	1	2	2	2	1	2	1	2	2	2	1	2	1	2	2	20	20	20	10.466	95	95	0	4.08	By MS/MS	By matching	By MS/MS	By matching	By MS/MS	By MS/MS	20	11.6	20	11.6	20	20
		A0A3S6EYG2	A0A3S6EYG2	14	14	14	tr|A0A3S6EYG2|A0A3S6EYG2_YERET Cysteine desulfurase OS=Yersinia entomophaga OX=935293 GN=PL78_05985 PE=3 SV=1	1	14	14	14	13	13	10	5	10	12	13	13	10	5	10	12	13	13	10	5	10	12	50.5	50.5	50.5	47.087	426	426	0	122.79	By MS/MS	By MS/MS	By MS/MS	By MS/MS	By MS/MS	By MS/MS	49.3	49.3	32.6	14.8	38.3	39.9
		A0A3S6EYG5	A0A3S6EYG5	33	33	33	tr|A0A3S6EYG5|A0A3S6EYG5_YERET Acetolactate synthase OS=Yersinia entomophaga OX=935293 GN=PL78_04675 PE=3 SV=1	1	33	33	33	21	21	11	14	33	32	21	21	11	14	33	32	21	21	11	14	33	32	70.1	70.1	70.1	60.807	559	559	0	323.31	By MS/MS	By MS/MS	By MS/MS	By MS/MS	By MS/MS	By MS/MS	56	54.4	28.8	36.9	70.1	67.8
		A0A3S6EYG6	A0A3S6EYG6	4	4	4	tr|A0A3S6EYG6|A0A3S6EYG6_YERET Uncharacterized protein OS=Yersinia entomophaga OX=935293 GN=PL78_06520 PE=4 SV=1	1	4	4	4	0	0	0	0	4	1	0	0	0	0	4	1	0	0	0	0	4	1	20.8	20.8	20.8	24.955	226	226	0	8.4571					By MS/MS	By matching	0	0	0	0	20.8	6.2
		A0A3S6EYG8	A0A3S6EYG8	5	5	5	tr|A0A3S6EYG8|A0A3S6EYG8_YERET Enolase-phosphatase E1 OS=Yersinia entomophaga OX=935293 GN=mtnC PE=3 SV=1	1	5	5	5	5	3	5	1	4	3	5	3	5	1	4	3	5	3	5	1	4	3	19.7	19.7	19.7	25.885	229	229	0	6.8164	By MS/MS	By matching	By MS/MS	By matching	By MS/MS	By MS/MS	19.7	15.7	19.7	7.4	15.7	15.7
		A0A3S6EYH3	A0A3S6EYH3	2	2	2	tr|A0A3S6EYH3|A0A3S6EYH3_YERET Anhydro-N-acetylmuramic acid kinase OS=Yersinia entomophaga OX=935293 GN=anmK PE=3 SV=1	1	2	2	2	1	0	1	1	1	2	1	0	1	1	1	2	1	0	1	1	1	2	8.3	8.3	8.3	39.966	372	372	0	13.547	By MS/MS		By matching	By matching	By MS/MS	By MS/MS	3.5	0	3.5	3.5	3.5	8.3
		A0A3S6EYH6	A0A3S6EYH6	16	16	16	tr|A0A3S6EYH6|A0A3S6EYH6_YERET Protease 4 OS=Yersinia entomophaga OX=935293 GN=PL78_04725 PE=3 SV=1	1	16	16	16	16	0	15	1	15	1	16	0	15	1	15	1	16	0	15	1	15	1	29.5	29.5	29.5	67.146	616	616	0	104.69	By MS/MS		By MS/MS	By MS/MS	By MS/MS	By MS/MS	29.5	0	26.3	1.3	29.5	1.3
		A0A3S6EYH8	A0A3S6EYH8	6	6	6	tr|A0A3S6EYH8|A0A3S6EYH8_YERET Glycerophosphodiester phosphodiesterase OS=Yersinia entomophaga OX=935293 GN=PL78_06615 PE=4 SV=1	1	6	6	6	6	2	4	2	6	3	6	2	4	2	6	3	6	2	4	2	6	3	23.2	23.2	23.2	35.801	315	315	0	43.468	By MS/MS	By MS/MS	By MS/MS	By MS/MS	By MS/MS	By MS/MS	23.2	7	15.6	7	23.2	13.3
		A0A3S6EYH9	A0A3S6EYH9	1	1	1	tr|A0A3S6EYH9|A0A3S6EYH9_YERET Membrane protein OS=Yersinia entomophaga OX=935293 GN=PL78_06530 PE=4 SV=1	1	1	1	1	1	0	0	0	1	0	1	0	0	0	1	0	1	0	0	0	1	0	1.9	1.9	1.9	55.256	521	521	0.0044893	2.0659	By matching				By MS/MS		1.9	0	0	0	1.9	0
		A0A3S6EYI7	A0A3S6EYI7	10	10	10	tr|A0A3S6EYI7|A0A3S6EYI7_YERET Uroporphyrinogen decarboxylase OS=Yersinia entomophaga OX=935293 GN=hemE PE=3 SV=1	1	10	10	10	8	9	8	6	7	10	8	9	8	6	7	10	8	9	8	6	7	10	34.5	34.5	34.5	39.132	354	354	0	63.991	By MS/MS	By MS/MS	By MS/MS	By MS/MS	By MS/MS	By MS/MS	31.1	32.2	29.1	16.9	26.8	34.5
		A0A3S6EYI8	A0A3S6EYI8	19	19	19	tr|A0A3S6EYI8|A0A3S6EYI8_YERET Gamma-glutamyl phosphate reductase OS=Yersinia entomophaga OX=935293 GN=proA PE=3 SV=1	1	19	19	19	18	18	16	17	17	15	18	18	16	17	17	15	18	18	16	17	17	15	48.2	48.2	48.2	44.788	417	417	0	93.319	By MS/MS	By MS/MS	By MS/MS	By MS/MS	By MS/MS	By MS/MS	46.3	48.2	43.6	44.1	46.3	40
		A0A3S6EYI9	A0A3S6EYI9	3	3	3	tr|A0A3S6EYI9|A0A3S6EYI9_YERET Glutamine amidotransferase OS=Yersinia entomophaga OX=935293 GN=PL78_06665 PE=4 SV=1	1	3	3	3	2	2	1	1	2	3	2	2	1	1	2	3	2	2	1	1	2	3	10.6	10.6	10.6	28.841	255	255	0	4.7094	By MS/MS	By MS/MS	By matching	By matching	By MS/MS	By MS/MS	6.7	6.7	3.1	3.5	7.1	10.6
		A0A3S6EYJ0	A0A3S6EYJ0	8	8	8	tr|A0A3S6EYJ0|A0A3S6EYJ0_YERET Superoxide dismutase OS=Yersinia entomophaga OX=935293 GN=PL78_05910 PE=3 SV=1	1	8	8	8	7	7	7	5	7	8	7	7	7	5	7	8	7	7	7	5	7	8	66.1	66.1	66.1	21.31	192	192	0	184.34	By MS/MS	By MS/MS	By MS/MS	By MS/MS	By MS/MS	By MS/MS	61.5	60.4	60.4	36.5	60.4	66.1
		A0A3S6EYJ2	A0A3S6EYJ2	27	27	27	tr|A0A3S6EYJ2|A0A3S6EYJ2_YERET Bifunctional purine biosynthesis protein PurH OS=Yersinia entomophaga OX=935293 GN=purH PE=3 SV=1	1	27	27	27	18	18	17	16	24	25	18	18	17	16	24	25	18	18	17	16	24	25	57.8	57.8	57.8	57.415	529	529	0	278.01	By MS/MS	By MS/MS	By MS/MS	By MS/MS	By MS/MS	By MS/MS	41.8	44.8	43.5	34	50.5	56.1
		A0A3S6EYJ5	A0A3S6EYJ5	13	13	13	tr|A0A3S6EYJ5|A0A3S6EYJ5_YERET Phosphoheptose isomerase OS=Yersinia entomophaga OX=935293 GN=gmhA PE=3 SV=1	1	13	13	13	12	13	11	10	10	12	12	13	11	10	10	12	12	13	11	10	10	12	80.3	80.3	80.3	20.875	193	193	0	139.4	By MS/MS	By MS/MS	By MS/MS	By MS/MS	By MS/MS	By MS/MS	80.3	80.3	62.7	62.7	62.7	67.4
		A0A3S6EYJ6	A0A3S6EYJ6	3	3	3	tr|A0A3S6EYJ6|A0A3S6EYJ6_YERET Peptide ABC transporter permease OS=Yersinia entomophaga OX=935293 GN=PL78_04835 PE=3 SV=1	1	3	3	3	3	0	3	0	2	0	3	0	3	0	2	0	3	0	3	0	2	0	8.3	8.3	8.3	33.165	302	302	0.00059067	2.9395	By MS/MS		By MS/MS		By MS/MS		8.3	0	8.3	0	4.6	0
		A0A3S6EYJ7	A0A3S6EYJ7	15	15	15	tr|A0A3S6EYJ7|A0A3S6EYJ7_YERET Na(+)-translocating NADH-quinone reductase subunit F OS=Yersinia entomophaga OX=935293 GN=nqrF PE=3 SV=1	1	15	15	15	14	2	14	0	12	4	14	2	14	0	12	4	14	2	14	0	12	4	42.8	42.8	42.8	45.353	407	407	0	59.002	By MS/MS	By matching	By MS/MS		By MS/MS	By matching	40.5	5.9	37.6	0	36.4	11.5
		A0A3S6EYJ8	A0A3S6EYJ8	4	4	4	tr|A0A3S6EYJ8|A0A3S6EYJ8_YERET DNA polymerase III subunit epsilon OS=Yersinia entomophaga OX=935293 GN=dnaQ PE=4 SV=1	1	4	4	4	1	2	0	0	0	2	1	2	0	0	0	2	1	2	0	0	0	2	13.8	13.8	13.8	28.36	254	254	0.0017422	2.6024	By MS/MS	By MS/MS				By MS/MS	3.5	6.3	0	0	0	7.5
		A0A3S6EYK3	A0A3S6EYK3	1	1	1	tr|A0A3S6EYK3|A0A3S6EYK3_YERET Transcriptional regulatory protein OS=Yersinia entomophaga OX=935293 GN=PL78_03890 PE=4 SV=1	1	1	1	1	1	0	0	0	1	1	1	0	0	0	1	1	1	0	0	0	1	1	7.5	7.5	7.5	27.258	239	239	0.00059809	3.1755	By MS/MS				By matching	By matching	7.5	0	0	0	7.5	7.5
		A0A3S6EYK5	A0A3S6EYK5	5	5	5	tr|A0A3S6EYK5|A0A3S6EYK5_YERET Ribonuclease H OS=Yersinia entomophaga OX=935293 GN=rnhA PE=3 SV=1	1	5	5	5	3	3	2	3	3	3	3	3	2	3	3	3	3	3	2	3	3	3	45.5	45.5	45.5	17.456	154	154	0	7.223	By MS/MS	By MS/MS	By matching	By MS/MS	By matching	By MS/MS	22.1	33.8	27.3	21.4	22.1	28.6
		A0A3S6EYK6	A0A3S6EYK6	17	17	17	tr|A0A3S6EYK6|A0A3S6EYK6_YERET Phosphoribosylamine--glycine ligase OS=Yersinia entomophaga OX=935293 GN=purD PE=3 SV=1	1	17	17	17	13	13	11	10	14	17	13	13	11	10	14	17	13	13	11	10	14	17	59.8	59.8	59.8	45.506	428	428	0	110.61	By MS/MS	By MS/MS	By MS/MS	By MS/MS	By MS/MS	By MS/MS	42.3	42.5	31.8	29	46.3	59.8
		A0A3S6EYK9	A0A3S6EYK9	2	2	2	tr|A0A3S6EYK9|A0A3S6EYK9_YERET Methylthioribose kinase OS=Yersinia entomophaga OX=935293 GN=mtnK PE=3 SV=1	1	2	2	2	2	0	0	0	1	0	2	0	0	0	1	0	2	0	0	0	1	0	9.8	9.8	9.8	44.479	399	399	0	14.393	By MS/MS				By MS/MS		9.8	0	0	0	3.8	0
		A0A3S6EYL1	A0A3S6EYL1	17	17	17	tr|A0A3S6EYL1|A0A3S6EYL1_YERET 50S ribosomal protein L7/L12 OS=Yersinia entomophaga OX=935293 GN=rplL PE=3 SV=1	1	17	17	17	17	17	16	14	15	16	17	17	16	14	15	16	17	17	16	14	15	16	96.7	96.7	96.7	12.45	122	122	0	309.86	By MS/MS	By MS/MS	By MS/MS	By MS/MS	By MS/MS	By MS/MS	96.7	96.7	92.6	87.7	92.6	92.6
		A0A3S6EYL6	A0A3S6EYL6	14	14	14	tr|A0A3S6EYL6|A0A3S6EYL6_YERET Tryptophan synthase beta chain OS=Yersinia entomophaga OX=935293 GN=trpB PE=3 SV=1	1	14	14	14	13	10	14	6	12	8	13	10	14	6	12	8	13	10	14	6	12	8	50.3	50.3	50.3	42.869	396	396	0	68.208	By MS/MS	By MS/MS	By MS/MS	By MS/MS	By MS/MS	By MS/MS	45.5	28.5	50.3	18.7	39.9	32.1
		A0A3S6EYL8	A0A3S6EYL8	2	2	2	tr|A0A3S6EYL8|A0A3S6EYL8_YERET Hydroxyacylglutathione hydrolase OS=Yersinia entomophaga OX=935293 GN=gloB PE=3 SV=1	1	2	2	2	1	1	1	1	1	1	1	1	1	1	1	1	1	1	1	1	1	1	16.7	16.7	16.7	28.013	251	251	0	10.56	By matching	By matching	By MS/MS	By matching	By MS/MS	By MS/MS	6.8	6.8	6.8	6.8	6.8	10
		A0A3S6EYM0	A0A3S6EYM0	12	12	12	tr|A0A3S6EYM0|A0A3S6EYM0_YERET FMN reductase OS=Yersinia entomophaga OX=935293 GN=fre PE=4 SV=1	1	12	12	12	12	10	10	10	8	9	12	10	10	10	8	9	12	10	10	10	8	9	60.9	60.9	60.9	26.227	233	233	0	74.45	By MS/MS	By MS/MS	By MS/MS	By MS/MS	By MS/MS	By MS/MS	60.9	47.2	52.8	50.2	41.2	40.8
		A0A3S6EYM2	A0A3S6EYM2	8	8	8	tr|A0A3S6EYM2|A0A3S6EYM2_YERET UDP-N-acetylenolpyruvoylglucosamine reductase OS=Yersinia entomophaga OX=935293 GN=murB PE=3 SV=1	1	8	8	8	7	5	6	5	8	6	7	5	6	5	8	6	7	5	6	5	8	6	28.7	28.7	28.7	37.441	345	345	0	22.007	By MS/MS	By MS/MS	By MS/MS	By MS/MS	By MS/MS	By MS/MS	25.8	16.8	20.6	17.1	28.7	20.6
		A0A3S6EYM3	A0A3S6EYM3	4	4	4	tr|A0A3S6EYM3|A0A3S6EYM3_YERET IclR family transcriptional regulator OS=Yersinia entomophaga OX=935293 GN=PL78_06535 PE=4 SV=1	1	4	4	4	0	0	0	0	4	2	0	0	0	0	4	2	0	0	0	0	4	2	25.2	25.2	25.2	28.498	258	258	0	19.69					By MS/MS	By MS/MS	0	0	0	0	25.2	12
		A0A3S6EYM6	A0A3S6EYM6	8	8	8	tr|A0A3S6EYM6|A0A3S6EYM6_YERET Peptidase OS=Yersinia entomophaga OX=935293 GN=PL78_04985 PE=3 SV=1	1	8	8	8	6	1	8	0	8	3	6	1	8	0	8	3	6	1	8	0	8	3	27.9	27.9	27.9	38.823	348	348	0	50.637	By MS/MS	By matching	By MS/MS		By MS/MS	By matching	23	4.9	27.9	0	27.9	14.4
		A0A3S6EYM7	A0A3S6EYM7	7	7	7	tr|A0A3S6EYM7|A0A3S6EYM7_YERET Uncharacterized protein OS=Yersinia entomophaga OX=935293 GN=PL78_06810 PE=4 SV=1	1	7	7	7	7	6	7	6	6	5	7	6	7	6	6	5	7	6	7	6	6	5	35.2	35.2	35.2	22.494	196	196	0	39.721	By MS/MS	By MS/MS	By MS/MS	By MS/MS	By MS/MS	By MS/MS	35.2	35.2	35.2	35.2	28.6	28.6
		A0A3S6EYM8	A0A3S6EYM8	16	16	16	tr|A0A3S6EYM8|A0A3S6EYM8_YERET 50S ribosomal protein L10 OS=Yersinia entomophaga OX=935293 GN=rplJ PE=3 SV=1	1	16	16	16	16	16	16	16	16	14	16	16	16	16	16	14	16	16	16	16	16	14	85	85	85	17.752	167	167	0	303.26	By MS/MS	By MS/MS	By MS/MS	By MS/MS	By MS/MS	By MS/MS	85	85	85	85	85	76
		A0A3S6EYN1	A0A3S6EYN1	14	14	14	tr|A0A3S6EYN1|A0A3S6EYN1_YERET Probable protein kinase UbiB OS=Yersinia entomophaga OX=935293 GN=ubiB PE=3 SV=1	1	14	14	14	14	3	10	1	11	2	14	3	10	1	11	2	14	3	10	1	11	2	28.5	28.5	28.5	62.591	544	544	0	44.36	By MS/MS	By matching	By MS/MS	By MS/MS	By MS/MS	By matching	28.5	5.7	18.4	1.8	21.7	3.5
		A0A3S6EYN2	A0A3S6EYN2	10	10	10	tr|A0A3S6EYN2|A0A3S6EYN2_YERET Alpha-aspartyl dipeptidase OS=Yersinia entomophaga OX=935293 GN=PL78_07030 PE=3 SV=1	1	10	10	10	8	7	7	5	9	9	8	7	7	5	9	9	8	7	7	5	9	9	51	51	51	26.817	241	241	0	66.19	By MS/MS	By MS/MS	By MS/MS	By MS/MS	By MS/MS	By MS/MS	42.3	31.5	31.5	25.7	50.2	46.9
		A0A3S6EYN3	A0A3S6EYN3	15	15	15	tr|A0A3S6EYN3|A0A3S6EYN3_YERET Glutamate 5-kinase OS=Yersinia entomophaga OX=935293 GN=proB PE=3 SV=1	1	15	15	15	14	14	14	13	11	10	14	14	14	13	11	10	14	14	14	13	11	10	55.2	55.2	55.2	39.289	368	368	0	70.365	By MS/MS	By MS/MS	By MS/MS	By MS/MS	By MS/MS	By MS/MS	52.7	52.7	47.6	44	42.4	37.5
		A0A3S6EYN5	A0A3S6EYN5	26	26	26	tr|A0A3S6EYN5|A0A3S6EYN5_YERET 50S ribosomal protein L1 OS=Yersinia entomophaga OX=935293 GN=rplA PE=3 SV=1	1	26	26	26	26	24	25	22	25	24	26	24	25	22	25	24	26	24	25	22	25	24	82.9	82.9	82.9	24.772	234	234	0	323.31	By MS/MS	By MS/MS	By MS/MS	By MS/MS	By MS/MS	By MS/MS	82.9	70.5	82.9	79.5	82.9	73.1
		A0A3S6EYN7	A0A3S6EYN7	2	2	2	tr|A0A3S6EYN7|A0A3S6EYN7_YERET Protoporphyrinogen IX dehydrogenase [quinone] OS=Yersinia entomophaga OX=935293 GN=hemG PE=3 SV=1	1	2	2	2	2	2	2	2	2	1	2	2	2	2	2	1	2	2	2	2	2	1	11.9	11.9	11.9	20.366	177	177	0	4.5546	By MS/MS	By MS/MS	By MS/MS	By MS/MS	By MS/MS	By MS/MS	11.9	11.9	11.9	11.9	11.9	6.8
		A0A3S6EYP3	A0A3S6EYP3	7	7	7	tr|A0A3S6EYP3|A0A3S6EYP3_YERET DNA recombination protein RmuC OS=Yersinia entomophaga OX=935293 GN=PL78_07080 PE=3 SV=1	1	7	7	7	7	1	6	1	3	2	7	1	6	1	3	2	7	1	6	1	3	2	20.4	20.4	20.4	58.509	510	510	0	25.253	By MS/MS	By matching	By MS/MS	By matching	By MS/MS	By matching	20.4	2.2	18.2	2.2	6.1	4.1
		A0A3S6EYP6	A0A3S6EYP6	10	10	10	tr|A0A3S6EYP6|A0A3S6EYP6_YERET Transcription termination/antitermination protein NusG OS=Yersinia entomophaga OX=935293 GN=nusG PE=3 SV=1	1	10	10	10	10	10	9	8	10	9	10	10	9	8	10	9	10	10	9	8	10	9	63	63	63	20.432	181	181	0	147.65	By MS/MS	By MS/MS	By MS/MS	By MS/MS	By MS/MS	By MS/MS	63	63	61.9	56.4	63	61.9
		A0A3S6EYP7	A0A3S6EYP7	12	12	12	tr|A0A3S6EYP7|A0A3S6EYP7_YERET CbbBc protein OS=Yersinia entomophaga OX=935293 GN=PL78_05085 PE=3 SV=1	1	12	12	12	0	1	3	0	10	6	0	1	3	0	10	6	0	1	3	0	10	6	20.6	20.6	20.6	84.538	768	768	0	34.835		By matching	By matching		By MS/MS	By MS/MS	0	1.7	4.8	0	17.2	9.6
		A0A3S6EYP8	A0A3S6EYP8	2	2	2	tr|A0A3S6EYP8|A0A3S6EYP8_YERET Transcription antitermination protein RfaH OS=Yersinia entomophaga OX=935293 GN=rfaH PE=3 SV=1	1	2	2	2	1	2	1	2	1	2	1	2	1	2	1	2	1	2	1	2	1	2	17.9	17.9	17.9	18.26	162	162	0	6.0108	By MS/MS	By MS/MS	By MS/MS	By MS/MS	By MS/MS	By MS/MS	8.6	17.9	8.6	17.9	8.6	17.9
		A0A3S6EYQ0	A0A3S6EYQ0	10	10	10	tr|A0A3S6EYQ0|A0A3S6EYQ0_YERET Short-chain dehydrogenase OS=Yersinia entomophaga OX=935293 GN=PL78_06450 PE=4 SV=1	1	10	10	10	10	6	8	5	8	9	10	6	8	5	8	9	10	6	8	5	8	9	52.2	52.2	52.2	24.243	226	226	0	77.489	By MS/MS	By MS/MS	By MS/MS	By MS/MS	By MS/MS	By MS/MS	52.2	34.1	42	25.7	38.9	48.7
		A0A3S6EYQ5	A0A3S6EYQ5	18	18	18	tr|A0A3S6EYQ5|A0A3S6EYQ5_YERET Formate--tetrahydrofolate ligase OS=Yersinia entomophaga OX=935293 GN=fhs PE=3 SV=1	1	18	18	18	17	10	17	9	16	14	17	10	17	9	16	14	17	10	17	9	16	14	42.6	42.6	42.6	62.772	594	594	0	89.106	By MS/MS	By MS/MS	By MS/MS	By MS/MS	By MS/MS	By MS/MS	40.4	27.9	41.4	25.4	40.6	35.5
		A0A3S6EYQ6	A0A3S6EYQ6	14	14	14	tr|A0A3S6EYQ6|A0A3S6EYQ6_YERET Delta-aminolevulinic acid dehydratase OS=Yersinia entomophaga OX=935293 GN=PL78_07040 PE=3 SV=1	1	14	14	14	11	13	9	8	13	12	11	13	9	8	13	12	11	13	9	8	13	12	53.5	53.5	53.5	37.586	340	340	0	107.29	By MS/MS	By MS/MS	By MS/MS	By MS/MS	By MS/MS	By MS/MS	43.5	53.2	30	25.9	51.2	47.1
		A0A3S6EYQ8	A0A3S6EYQ8	15	15	15	tr|A0A3S6EYQ8|A0A3S6EYQ8_YERET Xaa-Pro dipeptidase OS=Yersinia entomophaga OX=935293 GN=pepQ PE=3 SV=1	1	15	15	15	13	15	12	11	15	14	13	15	12	11	15	14	13	15	12	11	15	14	46	46	46	50.687	443	443	0	95.46	By MS/MS	By MS/MS	By MS/MS	By MS/MS	By MS/MS	By MS/MS	39.1	46	34.5	31.8	46	43.3
		A0A3S6EYR0	A0A3S6EYR0	11	11	11	tr|A0A3S6EYR0|A0A3S6EYR0_YERET ATP-dependent dsDNA exonuclease OS=Yersinia entomophaga OX=935293 GN=PL78_06500 PE=4 SV=1	1	11	11	11	10	8	7	7	9	7	10	8	7	7	9	7	10	8	7	7	9	7	10.2	10.2	10.2	141.31	1227	1227	0	32.361	By MS/MS	By MS/MS	By MS/MS	By matching	By MS/MS	By MS/MS	9.5	8.6	7.6	7.3	8.5	6.8
		A0A3S6EYR8	A0A3S6EYR8	7	7	7	tr|A0A3S6EYR8|A0A3S6EYR8_YERET Periplasmic binding protein OS=Yersinia entomophaga OX=935293 GN=PL78_06550 PE=4 SV=1	1	7	7	7	6	5	5	3	2	2	6	5	5	3	2	2	6	5	5	3	2	2	22.8	22.8	22.8	42.117	373	373	0	25.738	By MS/MS	By MS/MS	By MS/MS	By MS/MS	By matching	By MS/MS	18	16.9	16.9	9.4	7.5	5.6
		A0A3S6EYR9	A0A3S6EYR9	2	2	2	tr|A0A3S6EYR9|A0A3S6EYR9_YERET Sec-independent protein translocase protein TatC OS=Yersinia entomophaga OX=935293 GN=tatC PE=3 SV=1	1	2	2	2	2	1	1	0	2	0	2	1	1	0	2	0	2	1	1	0	2	0	13.1	13.1	13.1	29.047	259	259	0.002287	2.3538	By MS/MS	By matching	By MS/MS		By matching		13.1	6.9	6.9	0	13.1	0
		A0A3S6EYS0	A0A3S6EYS0	5	5	5	tr|A0A3S6EYS0|A0A3S6EYS0_YERET Ribosomal RNA small subunit methyltransferase D OS=Yersinia entomophaga OX=935293 GN=rsmD PE=3 SV=1	1	5	5	5	5	2	5	3	4	3	5	2	5	3	4	3	5	2	5	3	4	3	34.6	34.6	34.6	22.79	205	205	0	11.554	By MS/MS	By matching	By MS/MS	By matching	By MS/MS	By matching	34.6	12.2	34.6	18	29.8	18.5
		A0A3S6EYS4	A0A3S6EYS4	8	8	8	tr|A0A3S6EYS4|A0A3S6EYS4_YERET Outer-membrane lipoprotein LolB OS=Yersinia entomophaga OX=935293 GN=lolB PE=3 SV=1	1	8	8	8	8	3	6	1	6	1	8	3	6	1	6	1	8	3	6	1	6	1	55.6	55.6	55.6	24.064	207	207	0	42.364	By MS/MS	By MS/MS	By MS/MS	By matching	By MS/MS	By matching	55.6	23.2	31.4	7.7	43	3.9
		A0A3S6EYS8	A0A3S6EYS8	9	9	9	tr|A0A3S6EYS8|A0A3S6EYS8_YERET Xanthine-guanine phosphoribosyltransferase OS=Yersinia entomophaga OX=935293 GN=gpt PE=3 SV=1	1	9	9	9	9	9	9	9	9	9	9	9	9	9	9	9	9	9	9	9	9	9	61.2	61.2	61.2	16.945	152	152	0	218.43	By MS/MS	By MS/MS	By MS/MS	By MS/MS	By MS/MS	By MS/MS	61.2	61.2	61.2	61.2	61.2	61.2
		A0A3S6EYS9	A0A3S6EYS9	16	16	16	tr|A0A3S6EYS9|A0A3S6EYS9_YERET Uridine phosphorylase OS=Yersinia entomophaga OX=935293 GN=PL78_07100 PE=3 SV=1	1	16	16	16	14	14	14	12	13	13	14	14	14	12	13	13	14	14	14	12	13	13	73.9	73.9	73.9	27.054	253	253	0	228.93	By MS/MS	By MS/MS	By MS/MS	By MS/MS	By MS/MS	By MS/MS	73.9	73.9	73.9	62.1	73.9	71.1
		A0A3S6EYT0	A0A3S6EYT0	7	7	7	tr|A0A3S6EYT0|A0A3S6EYT0_YERET Glycerol-3-phosphate dehydrogenase OS=Yersinia entomophaga OX=935293 GN=glpC PE=4 SV=1	1	7	7	7	6	1	7	0	2	2	6	1	7	0	2	2	6	1	7	0	2	2	17.6	17.6	17.6	44.647	397	397	0	19.625	By MS/MS	By matching	By MS/MS		By matching	By matching	15.9	1.8	17.6	0	5.8	4.5
		A0A3S6EYT1	A0A3S6EYT1	2	2	2	tr|A0A3S6EYT1|A0A3S6EYT1_YERET Uncharacterized protein OS=Yersinia entomophaga OX=935293 GN=PL78_07280 PE=4 SV=1	1	2	2	2	2	0	2	0	2	2	2	0	2	0	2	2	2	0	2	0	2	2	16	16	16	11.951	106	106	0.0017331	2.5318	By matching		By matching		By MS/MS	By matching	16	0	16	0	16	16
		A0A3S6EYT4	A0A3S6EYT4	1	1	1	tr|A0A3S6EYT4|A0A3S6EYT4_YERET MFS transporter OS=Yersinia entomophaga OX=935293 GN=PL78_04305 PE=4 SV=1	1	1	1	1	1	0	1	0	0	0	1	0	1	0	0	0	1	0	1	0	0	0	2.4	2.4	2.4	55.329	504	504	0.0039481	2.1668	By MS/MS		By matching				2.4	0	2.4	0	0	0
		A0A3S6EYT9	A0A3S6EYT9	3	3	3	tr|A0A3S6EYT9|A0A3S6EYT9_YERET Na(+)-translocating NADH-quinone reductase subunit B OS=Yersinia entomophaga OX=935293 GN=nqrB PE=3 SV=1	1	3	3	3	3	1	3	0	3	1	3	1	3	0	3	1	3	1	3	0	3	1	5.6	5.6	5.6	45.504	413	413	0	7.0995	By MS/MS	By matching	By MS/MS		By MS/MS	By matching	5.6	2.4	5.6	0	5.6	3.1
		A0A3S6EYU0	A0A3S6EYU0	3	3	3	tr|A0A3S6EYU0|A0A3S6EYU0_YERET sn-glycerol-3-phosphate transporter OS=Yersinia entomophaga OX=935293 GN=glpT PE=3 SV=1	1	3	3	3	3	0	2	0	0	1	3	0	2	0	0	1	3	0	2	0	0	1	7.3	7.3	7.3	50.254	451	451	0.0017222	2.417	By MS/MS		By matching			By matching	7.3	0	4.9	0	0	2.9
		A0A3S6EYU2	A0A3S6EYU2	17	17	17	tr|A0A3S6EYU2|A0A3S6EYU2_YERET Alkyl hydroperoxide reductase C OS=Yersinia entomophaga OX=935293 GN=PL78_06440 PE=3 SV=1	1	17	17	17	17	17	15	15	16	16	17	17	15	15	16	16	17	17	15	15	16	16	77.5	77.5	77.5	22.313	200	200	0	323.31	By MS/MS	By MS/MS	By MS/MS	By MS/MS	By MS/MS	By MS/MS	77.5	77.5	68	77.5	77.5	74.5
		A0A3S6EYU3	A0A3S6EYU3	4	4	4	tr|A0A3S6EYU3|A0A3S6EYU3_YERET Protein translocase subunit SecE OS=Yersinia entomophaga OX=935293 GN=secE PE=3 SV=1	1	4	4	4	4	1	4	0	4	4	4	1	4	0	4	4	4	1	4	0	4	4	23.6	23.6	23.6	13.667	127	127	0	6.5306	By MS/MS	By matching	By MS/MS		By MS/MS	By MS/MS	23.6	5.5	23.6	0	23.6	23.6
		A0A3S6EYU6	A0A3S6EYU6	20	20	20	tr|A0A3S6EYU6|A0A3S6EYU6_YERET Amino acid decarboxylase OS=Yersinia entomophaga OX=935293 GN=PL78_05340 PE=3 SV=1	1	20	20	20	11	13	4	9	16	20	11	13	4	9	16	20	11	13	4	9	16	20	53.3	53.3	53.3	52.42	475	475	0	250.44	By MS/MS	By MS/MS	By MS/MS	By MS/MS	By MS/MS	By MS/MS	26.1	30.5	12.4	22.9	44.8	53.3
		A0A3S6EYU8	A0A3S6EYU8	8	8	8	tr|A0A3S6EYU8|A0A3S6EYU8_YERET Methylthioribulose-1-phosphate dehydratase OS=Yersinia entomophaga OX=935293 GN=mtnB PE=3 SV=1	1	8	8	8	7	6	6	4	6	7	7	6	6	4	6	7	7	6	6	4	6	7	50.5	50.5	50.5	22.359	204	204	0	102.26	By MS/MS	By MS/MS	By MS/MS	By matching	By MS/MS	By MS/MS	44.1	36.8	32.8	25.5	44.1	50.5
		A0A3S6EYU9	A0A3S6EYU9	11	11	11	tr|A0A3S6EYU9|A0A3S6EYU9_YERET 4HBT domain-containing protein OS=Yersinia entomophaga OX=935293 GN=PL78_07380 PE=4 SV=1	1	11	11	11	11	10	10	6	9	10	11	10	10	6	9	10	11	10	10	6	9	10	67.3	67.3	67.3	17.287	156	156	0	46.074	By MS/MS	By MS/MS	By MS/MS	By MS/MS	By MS/MS	By MS/MS	67.3	66.7	58.3	48.1	59.6	67.3
		A0A3S6EYV2	A0A3S6EYV2	3	3	3	tr|A0A3S6EYV2|A0A3S6EYV2_YERET Phosphate regulon transcriptional regulatory protein PhoB OS=Yersinia entomophaga OX=935293 GN=PL78_06490 PE=4 SV=1	1	3	3	3	2	1	3	1	2	2	2	1	3	1	2	2	2	1	3	1	2	2	16.6	16.6	16.6	26.508	229	229	0	7.2319	By MS/MS	By matching	By MS/MS	By matching	By MS/MS	By matching	12.2	4.4	16.6	4.8	12.2	9.2
		A0A3S6EYV4	A0A3S6EYV4	6	6	6	tr|A0A3S6EYV4|A0A3S6EYV4_YERET Fatty acid oxidation complex subunit alpha OS=Yersinia entomophaga OX=935293 GN=fadB PE=3 SV=1	1	6	6	6	4	0	2	0	6	0	4	0	2	0	6	0	4	0	2	0	6	0	12.1	12.1	12.1	78.938	729	729	0	4.2805	By matching		By matching		By MS/MS		8.1	0	3.6	0	12.1	0
		A0A3S6EYV6	A0A3S6EYV6	12	12	12	tr|A0A3S6EYV6|A0A3S6EYV6_YERET Glycerophosphodiester phosphodiesterase OS=Yersinia entomophaga OX=935293 GN=glpQ PE=4 SV=1	1	12	12	12	11	10	11	7	6	10	11	10	11	7	6	10	11	10	11	7	6	10	38.8	38.8	38.8	40.661	358	358	0	42.957	By MS/MS	By MS/MS	By MS/MS	By MS/MS	By MS/MS	By MS/MS	36.6	29.9	33.2	25.1	17.9	34.4
		A0A3S6EYV8	A0A3S6EYV8	2	2	2	tr|A0A3S6EYV8|A0A3S6EYV8_YERET Iron-sulfur cluster assembly protein CyaY OS=Yersinia entomophaga OX=935293 GN=cyaY PE=3 SV=1	1	2	2	2	0	0	1	2	2	1	0	0	1	2	2	1	0	0	1	2	2	1	19.8	19.8	19.8	11.985	106	106	0	19.403			By MS/MS	By matching	By MS/MS	By MS/MS	0	0	8.5	19.8	19.8	11.3
		A0A3S6EYW0	A0A3S6EYW0	4	4	4	tr|A0A3S6EYW0|A0A3S6EYW0_YERET Cell division protein FtsX OS=Yersinia entomophaga OX=935293 GN=ftsX PE=3 SV=1	1	4	4	4	4	0	3	0	4	0	4	0	3	0	4	0	4	0	3	0	4	0	17	17	17	34.623	317	317	0	14.146	By MS/MS		By MS/MS		By MS/MS		17	0	17	0	17	0
		A0A3S6EYW1	A0A3S6EYW1	5	5	5	tr|A0A3S6EYW1|A0A3S6EYW1_YERET Shikimate kinase 2 OS=Yersinia entomophaga OX=935293 GN=aroL PE=3 SV=1	1	5	5	5	4	5	4	3	4	5	4	5	4	3	4	5	4	5	4	3	4	5	43.7	43.7	43.7	18.927	174	174	0	33.869	By MS/MS	By MS/MS	By MS/MS	By MS/MS	By MS/MS	By MS/MS	39.1	43.7	27	22.4	38.5	43.7
		A0A3S6EYW2	A0A3S6EYW2	8	8	8	tr|A0A3S6EYW2|A0A3S6EYW2_YERET UDP-N-acetyl-D-mannosaminuronic acid transferase OS=Yersinia entomophaga OX=935293 GN=wecG PE=3 SV=1	1	8	8	8	7	1	4	1	7	2	7	1	4	1	7	2	7	1	4	1	7	2	37.8	37.8	37.8	27.729	246	246	0	24.89	By MS/MS	By matching	By MS/MS	By matching	By MS/MS	By matching	37	10.6	20.3	2.8	31.3	8.1
		A0A3S6EYW9	A0A3S6EYW9	5	5	5	tr|A0A3S6EYW9|A0A3S6EYW9_YERET NAD-capped RNA hydrolase NudC OS=Yersinia entomophaga OX=935293 GN=nudC PE=3 SV=1	1	5	5	5	1	3	2	2	2	4	1	3	2	2	2	4	1	3	2	2	2	4	22.5	22.5	22.5	29.689	258	258	0	10.426	By matching	By MS/MS	By MS/MS	By MS/MS	By matching	By MS/MS	3.1	12.8	9.3	6.6	7.8	19
		A0A3S6EYX0	A0A3S6EYX0	4	4	4	tr|A0A3S6EYX0|A0A3S6EYX0_YERET Sigma factor-binding protein Crl OS=Yersinia entomophaga OX=935293 GN=crl PE=3 SV=1	1	4	4	4	4	4	3	3	4	3	4	4	3	3	4	3	4	4	3	3	4	3	32.3	32.3	32.3	15.58	133	133	0	12.117	By MS/MS	By MS/MS	By MS/MS	By MS/MS	By MS/MS	By MS/MS	32.3	32.3	27.1	27.1	32.3	25.6
		A0A3S6EYX2	A0A3S6EYX2	11	11	11	tr|A0A3S6EYX2|A0A3S6EYX2_YERET ECA polysaccharide chain length modulation protein OS=Yersinia entomophaga OX=935293 GN=wzzE PE=3 SV=1	1	11	11	11	9	0	9	0	11	3	9	0	9	0	11	3	9	0	9	0	11	3	42.3	42.3	42.3	39.358	352	352	0	173.14	By MS/MS		By MS/MS		By MS/MS	By MS/MS	36.4	0	36.4	0	42.3	13.1
		A0A3S6EYX3	A0A3S6EYX3	2	2	2	tr|A0A3S6EYX3|A0A3S6EYX3_YERET Magnesium transport protein CorA OS=Yersinia entomophaga OX=935293 GN=corA PE=3 SV=1	1	2	2	2	2	0	2	0	2	0	2	0	2	0	2	0	2	0	2	0	2	0	9.5	9.5	9.5	36.51	316	316	0	22.86	By MS/MS		By MS/MS		By MS/MS		9.5	0	9.5	0	9.5	0
		A0A3S6EYX4	A0A3S6EYX4	64	64	64	tr|A0A3S6EYX4|A0A3S6EYX4_YERET Peptidase M66 domain-containing protein OS=Yersinia entomophaga OX=935293 GN=PL78_05495 PE=4 SV=1	1	64	64	64	24	48	14	35	29	64	24	48	14	35	29	64	24	48	14	35	29	64	81.4	81.4	81.4	88.422	797	797	0	323.31	By MS/MS	By MS/MS	By MS/MS	By MS/MS	By MS/MS	By MS/MS	40.8	66.8	25.2	55.3	46.8	81.4
		A0A3S6EYX6	A0A3S6EYX6	6	6	6	tr|A0A3S6EYX6|A0A3S6EYX6_YERET Thioredoxin OS=Yersinia entomophaga OX=935293 GN=trxA PE=3 SV=1	1	6	6	6	6	5	6	5	6	6	6	5	6	5	6	6	6	5	6	5	6	6	52.8	52.8	52.8	11.694	108	108	0	36.11	By MS/MS	By MS/MS	By MS/MS	By MS/MS	By MS/MS	By MS/MS	52.8	45.4	52.8	45.4	52.8	52.8
		A0A3S6EYX9	A0A3S6EYX9	12	12	12	tr|A0A3S6EYX9|A0A3S6EYX9_YERET Hydrolase OS=Yersinia entomophaga OX=935293 GN=PL78_07350 PE=4 SV=1	1	12	12	12	8	10	5	6	8	11	8	10	5	6	8	11	8	10	5	6	8	11	58.6	58.6	58.6	30.05	266	266	0	46.102	By MS/MS	By MS/MS	By MS/MS	By MS/MS	By MS/MS	By MS/MS	38.3	55.3	21.1	25.2	38.3	55.3
		A0A3S6EYY0	A0A3S6EYY0	109	109	109	tr|A0A3S6EYY0|A0A3S6EYY0_YERET DNA-directed RNA polymerase subunit beta OS=Yersinia entomophaga OX=935293 GN=rpoC PE=3 SV=1	1	109	109	109	106	103	100	93	102	96	106	103	100	93	102	96	106	103	100	93	102	96	76.2	76.2	76.2	154.86	1406	1406	0	323.31	By MS/MS	By MS/MS	By MS/MS	By MS/MS	By MS/MS	By MS/MS	76.2	75.7	70.6	67.4	74.3	72.6
		A0A3S6EYY1	A0A3S6EYY1	4	4	4	tr|A0A3S6EYY1|A0A3S6EYY1_YERET Carboxymethylenebutenolidase OS=Yersinia entomophaga OX=935293 GN=PL78_07105 PE=4 SV=1	1	4	4	4	1	0	0	0	4	2	1	0	0	0	4	2	1	0	0	0	4	2	20.4	20.4	20.4	31.175	284	284	0	41.753	By matching				By MS/MS	By MS/MS	7.7	0	0	0	20.4	10.6
		A0A3S6EYY2	A0A3S6EYY2	3	3	3	tr|A0A3S6EYY2|A0A3S6EYY2_YERET Transcriptional regulator OS=Yersinia entomophaga OX=935293 GN=PL78_07585 PE=3 SV=1	1	3	3	3	3	2	3	1	2	0	3	2	3	1	2	0	3	2	3	1	2	0	9.1	9.1	9.1	32.978	297	297	0.0099119	1.6928	By MS/MS	By MS/MS	By MS/MS	By MS/MS	By MS/MS		9.1	5.1	9.1	5.1	9.1	0
		A0A3S6EYY3	A0A3S6EYY3	36	36	36	tr|A0A3S6EYY3|A0A3S6EYY3_YERET ATP-dependent helicase HrpA OS=Yersinia entomophaga OX=935293 GN=PL78_05545 PE=4 SV=1	1	36	36	36	26	28	25	18	24	28	26	28	25	18	24	28	26	28	25	18	24	28	37.9	37.9	37.9	146.62	1282	1282	0	86.098	By MS/MS	By MS/MS	By MS/MS	By MS/MS	By MS/MS	By MS/MS	27.6	29.2	26	17.5	25.7	28.4
		A0A3S6EYY4	A0A3S6EYY4	6	6	6	tr|A0A3S6EYY4|A0A3S6EYY4_YERET Porphobilinogen deaminase OS=Yersinia entomophaga OX=935293 GN=hemC PE=3 SV=1	1	6	6	6	5	5	3	3	3	4	5	5	3	3	3	4	5	5	3	3	3	4	31.9	31.9	31.9	34.31	313	313	0	25.252	By MS/MS	By MS/MS	By MS/MS	By MS/MS	By MS/MS	By MS/MS	26.2	28.4	12.8	14.4	16.9	22
		A0A3S6EYY5	A0A3S6EYY5	7	7	7	tr|A0A3S6EYY5|A0A3S6EYY5_YERET Probable septum site-determining protein MinC OS=Yersinia entomophaga OX=935293 GN=minC PE=3 SV=1	1	7	7	7	5	7	4	4	5	4	5	7	4	4	5	4	5	7	4	4	5	4	31.3	31.3	31.3	24.406	227	227	0	43.866	By MS/MS	By MS/MS	By MS/MS	By MS/MS	By MS/MS	By MS/MS	25.1	31.3	19.8	19.8	25.1	19.8
		A0A3S6EYY6	A0A3S6EYY6	14	14	14	tr|A0A3S6EYY6|A0A3S6EYY6_YERET Branched-chain-amino-acid aminotransferase OS=Yersinia entomophaga OX=935293 GN=ilvE PE=3 SV=1	1	14	14	14	11	13	10	8	13	13	11	13	10	8	13	13	11	13	10	8	13	13	56	56	56	34.126	309	309	0	100.34	By MS/MS	By MS/MS	By MS/MS	By MS/MS	By MS/MS	By MS/MS	41.4	56	37.9	28.5	49.8	53.7
		A0A3S6EYY7	A0A3S6EYY7	4	4	4	tr|A0A3S6EYY7|A0A3S6EYY7_YERET Acireductone dioxygenase OS=Yersinia entomophaga OX=935293 GN=mtnD PE=3 SV=1	1	4	4	4	3	2	4	1	2	4	3	2	4	1	2	4	3	2	4	1	2	4	27.8	27.8	27.8	20.463	180	180	0	9.8289	By MS/MS	By matching	By MS/MS	By matching	By MS/MS	By MS/MS	20.6	16.1	27.8	11.7	8.9	27.8
		A0A3S6EYY8	A0A3S6EYY8	16	16	16	tr|A0A3S6EYY8|A0A3S6EYY8_YERET dTDP-4-amino-4,6-dideoxygalactose transaminase OS=Yersinia entomophaga OX=935293 GN=wecE PE=3 SV=1	1	16	16	16	14	12	11	8	14	14	14	12	11	8	14	14	14	12	11	8	14	14	61.2	61.2	61.2	41.974	376	376	0	199.07	By MS/MS	By MS/MS	By MS/MS	By MS/MS	By MS/MS	By MS/MS	51.6	47.1	36.7	30.9	56.4	54.3
		A0A3S6EYY9	A0A3S6EYY9	15	15	15	tr|A0A3S6EYY9|A0A3S6EYY9_YERET DNA helicase OS=Yersinia entomophaga OX=935293 GN=uvrD PE=3 SV=1	1	15	15	15	11	10	15	10	11	11	11	10	15	10	11	11	11	10	15	10	11	11	25	25	25	81.848	720	720	0	49.986	By MS/MS	By MS/MS	By MS/MS	By MS/MS	By MS/MS	By MS/MS	19.6	16.1	25	15.4	18.8	19.7
		A0A3S6EYZ0	A0A3S6EYZ0	8	8	8	tr|A0A3S6EYZ0|A0A3S6EYZ0_YERET Pantothenate kinase OS=Yersinia entomophaga OX=935293 GN=coaA PE=3 SV=1	1	8	8	8	8	7	8	7	8	6	8	7	8	7	8	6	8	7	8	7	8	6	36.1	36.1	36.1	36.023	316	316	0	37.476	By MS/MS	By MS/MS	By MS/MS	By MS/MS	By MS/MS	By MS/MS	36.1	33.5	36.1	33.5	36.1	23.4
		A0A3S6EYZ2	A0A3S6EYZ2	4	4	4	tr|A0A3S6EYZ2|A0A3S6EYZ2_YERET Glutamate racemase OS=Yersinia entomophaga OX=935293 GN=murI PE=3 SV=1	1	4	4	4	4	3	3	2	4	3	4	3	3	2	4	3	4	3	3	2	4	3	24.4	24.4	24.4	31.142	287	287	0	17.184	By MS/MS	By MS/MS	By MS/MS	By MS/MS	By MS/MS	By MS/MS	24.4	15.3	15.3	9.4	24.4	18.1
		A0A3S6EYZ6	A0A3S6EYZ6	25	25	25	tr|A0A3S6EYZ6|A0A3S6EYZ6_YERET ATP-dependent RNA helicase RhlB OS=Yersinia entomophaga OX=935293 GN=rhlB PE=3 SV=1	1	25	25	25	21	20	17	13	19	20	21	20	17	13	19	20	21	20	17	13	19	20	74.4	74.4	74.4	48.069	429	429	0	255.85	By MS/MS	By MS/MS	By MS/MS	By MS/MS	By MS/MS	By MS/MS	71.1	66	55.5	49	64.6	62
		A0A3S6EYZ7	A0A3S6EYZ7	15	15	15	tr|A0A3S6EYZ7|A0A3S6EYZ7_YERET Uroporphyrin-III methyltransferase OS=Yersinia entomophaga OX=935293 GN=PL78_07450 PE=4 SV=1	1	15	15	15	15	2	11	0	14	4	15	2	11	0	14	4	15	2	11	0	14	4	58.3	58.3	58.3	41.386	374	374	0	143.6	By MS/MS	By matching	By MS/MS		By MS/MS	By matching	58.3	7.5	45.2	0	54.8	14.7
		A0A3S6EZ00	A0A3S6EZ00	13	13	13	tr|A0A3S6EZ00|A0A3S6EZ00_YERET 3-octaprenyl-4-hydroxybenzoate carboxy-lyase OS=Yersinia entomophaga OX=935293 GN=ubiD PE=3 SV=1	1	13	13	13	11	10	8	5	10	10	11	10	8	5	10	10	11	10	8	5	10	10	37.1	37.1	37.1	56.426	498	498	0	66.958	By MS/MS	By MS/MS	By MS/MS	By MS/MS	By MS/MS	By MS/MS	29.1	30.1	20.1	12.2	31.3	24.5
		A0A3S6EZ03	A0A3S6EZ03	6	6	6	tr|A0A3S6EZ03|A0A3S6EZ03_YERET Guanosine-5-triphosphate,3-diphosphate pyrophosphatase OS=Yersinia entomophaga OX=935293 GN=gppA PE=3 SV=1	1	6	6	6	4	6	2	4	5	5	4	6	2	4	5	5	4	6	2	4	5	5	15.3	15.3	15.3	55.435	497	497	0	27.781	By MS/MS	By MS/MS	By matching	By matching	By MS/MS	By MS/MS	10.5	15.3	4.4	10.3	12.1	12.5
		A0A3S6EZ05	A0A3S6EZ05	4	4	4	tr|A0A3S6EZ05|A0A3S6EZ05_YERET Quercetin 2,3-dioxygenase OS=Yersinia entomophaga OX=935293 GN=PL78_04655 PE=3 SV=1	1	4	4	4	4	1	3	0	3	1	4	1	3	0	3	1	4	1	3	0	3	1	19.4	19.4	19.4	31.272	288	288	0	4.8176	By MS/MS	By matching	By MS/MS		By MS/MS	By matching	19.4	3.5	11.5	0	11.5	3.1
		A0A3S6EZ07	A0A3S6EZ07	14	14	14	tr|A0A3S6EZ07|A0A3S6EZ07_YERET dTDP-glucose 4,6-dehydratase OS=Yersinia entomophaga OX=935293 GN=PL78_07520 PE=3 SV=1	1	14	14	14	13	10	9	7	11	13	13	10	9	7	11	13	13	10	9	7	11	13	66.2	66.2	66.2	39.654	355	355	0	85.851	By MS/MS	By MS/MS	By MS/MS	By MS/MS	By MS/MS	By MS/MS	61.7	45.1	38.6	29	58.9	59.7
		A0A3S6EZ10	A0A3S6EZ10	2	2	2	tr|A0A3S6EZ10|A0A3S6EZ10_YERET Ubiquinone biosynthesis accessory factor UbiJ OS=Yersinia entomophaga OX=935293 GN=ubiJ PE=3 SV=1	1	2	2	2	2	1	1	1	2	2	2	1	1	1	2	2	2	1	1	1	2	2	17.1	17.1	17.1	24.298	217	217	0	21.462	By MS/MS	By MS/MS	By MS/MS	By matching	By MS/MS	By MS/MS	17.1	9.2	9.2	9.2	17.1	17.1
		A0A3S6EZ11	A0A3S6EZ11	5	5	5	tr|A0A3S6EZ11|A0A3S6EZ11_YERET Cell division ATP-binding protein FtsE OS=Yersinia entomophaga OX=935293 GN=ftsE PE=3 SV=1	1	5	5	5	5	3	4	2	4	2	5	3	4	2	4	2	5	3	4	2	4	2	28.4	28.4	28.4	24.513	222	222	0	23.512	By MS/MS	By matching	By MS/MS	By matching	By MS/MS	By MS/MS	28.4	19.4	15.8	6.8	27.5	9.5
		A0A3S6EZ13	A0A3S6EZ13	7	7	7	tr|A0A3S6EZ13|A0A3S6EZ13_YERET Acetylornithine deacetylase OS=Yersinia entomophaga OX=935293 GN=argE PE=3 SV=1	1	7	7	7	5	4	4	4	5	4	5	4	4	4	5	4	5	4	4	4	5	4	19.4	19.4	19.4	41.891	381	381	0	14.472	By MS/MS	By MS/MS	By MS/MS	By MS/MS	By MS/MS	By MS/MS	13.9	13.1	10.5	10.5	13.9	10.5
		A0A3S6EZ14	A0A3S6EZ14	2	2	2	tr|A0A3S6EZ14|A0A3S6EZ14_YERET HTH-type transcriptional repressor FabR OS=Yersinia entomophaga OX=935293 GN=fabR PE=3 SV=1	1	2	2	2	2	2	2	1	2	2	2	2	2	1	2	2	2	2	2	1	2	2	15	15	15	24.48	213	213	0	3.5252	By MS/MS	By MS/MS	By MS/MS	By matching	By matching	By matching	15	15	15	6.6	15	15
		A0A3S6EZ15	A0A3S6EZ15	2	2	2	tr|A0A3S6EZ15|A0A3S6EZ15_YERET Peptide methionine sulfoxide reductase MsrB OS=Yersinia entomophaga OX=935293 GN=msrB PE=3 SV=1	1	2	2	2	2	2	2	1	1	1	2	2	2	1	1	1	2	2	2	1	1	1	24.1	24.1	24.1	15.353	137	137	0	7.6244	By MS/MS	By MS/MS	By MS/MS	By matching	By MS/MS	By MS/MS	24.1	24.1	24.1	13.1	13.1	10.9
		A0A3S6EZ16	A0A3S6EZ16	2	2	2	tr|A0A3S6EZ16|A0A3S6EZ16_YERET Acetolactate synthase OS=Yersinia entomophaga OX=935293 GN=PL78_07610 PE=3 SV=1	1	2	2	2	2	0	2	0	2	0	2	0	2	0	2	0	2	0	2	0	2	0	6.9	6.9	6.9	58.836	548	548	0	10.85	By MS/MS		By MS/MS		By MS/MS		6.9	0	6.9	0	6.9	0
		A0A3S6EZ17	A0A3S6EZ17	2	2	2	tr|A0A3S6EZ17|A0A3S6EZ17_YERET ATP-dependent DNA helicase Rep OS=Yersinia entomophaga OX=935293 GN=rep PE=3 SV=1	1	2	2	2	2	1	1	1	2	2	2	1	1	1	2	2	2	1	1	1	2	2	3	3	3	77.533	672	672	0.00059916	3.1953	By MS/MS	By matching	By matching	By matching	By MS/MS	By MS/MS	3	1	1	1	3	3
		A0A3S6EZ20	A0A3S6EZ20	28	28	28	tr|A0A3S6EZ20|A0A3S6EZ20_YERET Bifunctional aspartokinase/homoserine dehydrogenase OS=Yersinia entomophaga OX=935293 GN=metL PE=3 SV=1	1	28	28	28	26	25	25	17	21	12	26	25	25	17	21	12	26	25	25	17	21	12	35.8	35.8	35.8	89.281	811	811	0	98.825	By MS/MS	By MS/MS	By MS/MS	By MS/MS	By MS/MS	By MS/MS	34.3	32.4	29.1	21.6	29.5	17.4
		A0A3S6EZ22	A0A3S6EZ22	15	15	15	tr|A0A3S6EZ22|A0A3S6EZ22_YERET Exodeoxyribonuclease III OS=Yersinia entomophaga OX=935293 GN=PL78_04755 PE=3 SV=1	1	15	15	15	13	11	11	10	10	13	13	11	11	10	10	13	13	11	11	10	10	13	58.6	58.6	58.6	30.974	268	268	0	103.05	By MS/MS	By MS/MS	By MS/MS	By MS/MS	By MS/MS	By MS/MS	50	43.7	38.8	39.2	46.6	54.5
		A0A3S6EZ23	A0A3S6EZ23	18	18	18	tr|A0A3S6EZ23|A0A3S6EZ23_YERET Soluble pyridine nucleotide transhydrogenase OS=Yersinia entomophaga OX=935293 GN=sthA PE=3 SV=1	1	18	18	18	17	15	15	11	16	15	17	15	15	11	16	15	17	15	15	11	16	15	54.7	54.7	54.7	51.439	466	466	0	226.16	By MS/MS	By MS/MS	By MS/MS	By MS/MS	By MS/MS	By MS/MS	53.2	45.3	38.8	30.5	51.3	43.8
		A0A3S6EZ24	A0A3S6EZ24	9	9	9	tr|A0A3S6EZ24|A0A3S6EZ24_YERET ATP-dependent protease subunit HslV OS=Yersinia entomophaga OX=935293 GN=hslV PE=3 SV=1	1	9	9	9	6	8	7	7	6	9	6	8	7	7	6	9	6	8	7	7	6	9	68.8	68.8	68.8	19.093	176	176	0	120.91	By MS/MS	By MS/MS	By MS/MS	By MS/MS	By MS/MS	By MS/MS	23.3	43.2	31.2	60.2	23.3	68.8
		A0A3S6EZ28	A0A3S6EZ28	34	13	13	tr|A0A3S6EZ28|A0A3S6EZ28_YERET Elongation factor Tu OS=Yersinia entomophaga OX=935293 GN=tuf PE=3 SV=1	1	34	13	13	32	32	30	24	31	30	12	11	12	11	12	13	12	11	12	11	12	13	89.8	43.1	43.1	43.309	394	394	0	323.31	By MS/MS	By MS/MS	By MS/MS	By MS/MS	By MS/MS	By MS/MS	79.7	76.9	79.7	83.2	79.2	88.3
		A0A3S6EZ30	A0A3S6EZ30	2	2	2	tr|A0A3S6EZ30|A0A3S6EZ30_YERET Regulator of ribonuclease activity A OS=Yersinia entomophaga OX=935293 GN=rraA PE=3 SV=1	1	2	2	2	2	2	2	2	2	2	2	2	2	2	2	2	2	2	2	2	2	2	13.7	13.7	13.7	17.217	161	161	0	3.9166	By MS/MS	By MS/MS	By MS/MS	By MS/MS	By MS/MS	By MS/MS	13.7	13.7	13.7	13.7	13.7	13.7
		A0A3S6EZ35	A0A3S6EZ35	3	3	3	tr|A0A3S6EZ35|A0A3S6EZ35_YERET Cystathionine gamma-synthase OS=Yersinia entomophaga OX=935293 GN=PL78_07790 PE=3 SV=1	1	3	3	3	0	1	2	1	2	3	0	1	2	1	2	3	0	1	2	1	2	3	9.1	9.1	9.1	41.596	386	386	0	9.6056		By MS/MS	By MS/MS	By matching	By MS/MS	By MS/MS	0	2.1	5.7	2.1	7	9.1
		A0A3S6EZ36	A0A3S6EZ36	19	19	19	tr|A0A3S6EZ36|A0A3S6EZ36_YERET Tyrosine--tRNA ligase OS=Yersinia entomophaga OX=935293 GN=tyrS PE=3 SV=1	1	19	19	19	18	17	16	15	18	18	18	17	16	15	18	18	18	17	16	15	18	18	57.5	57.5	57.5	47.101	424	424	0	317.12	By MS/MS	By MS/MS	By MS/MS	By MS/MS	By MS/MS	By MS/MS	56.6	57.1	44.1	43.2	50.2	57.5
		A0A3S6EZ37	A0A3S6EZ37	11	11	11	tr|A0A3S6EZ37|A0A3S6EZ37_YERET Glutathione peroxidase OS=Yersinia entomophaga OX=935293 GN=PL78_07705 PE=4 SV=1	1	11	11	11	8	7	5	8	8	8	8	7	5	8	8	8	8	7	5	8	8	8	63	63	63	26.956	243	243	0	32.259	By MS/MS	By MS/MS	By MS/MS	By MS/MS	By MS/MS	By MS/MS	46.9	39.1	26.7	47.3	47.3	52.7
		A0A3S6EZ40	A0A3S6EZ40	10	10	10	tr|A0A3S6EZ40|A0A3S6EZ40_YERET Sulfate transporter subunit OS=Yersinia entomophaga OX=935293 GN=PL78_07885 PE=4 SV=1	1	10	10	10	10	1	8	0	8	10	10	1	8	0	8	10	10	1	8	0	8	10	37.7	37.7	37.7	36.448	329	329	0	64.755	By MS/MS	By matching	By MS/MS		By MS/MS	By MS/MS	37.7	6.1	28.9	0	27.7	37.7
		A0A3S6EZ43	A0A3S6EZ43	7	7	7	tr|A0A3S6EZ43|A0A3S6EZ43_YERET Serine acetyltransferase OS=Yersinia entomophaga OX=935293 GN=cysE PE=3 SV=1	1	7	7	7	4	5	4	2	6	6	4	5	4	2	6	6	4	5	4	2	6	6	31.5	31.5	31.5	29.139	273	273	0	8.008	By MS/MS	By MS/MS	By MS/MS	By MS/MS	By MS/MS	By MS/MS	16.8	21.6	14.7	7.7	27.8	28.6
		A0A3S6EZ44	A0A3S6EZ44	4	4	4	tr|A0A3S6EZ44|A0A3S6EZ44_YERET Flavin mononucleotide phosphatase OS=Yersinia entomophaga OX=935293 GN=PL78_07405 PE=4 SV=1	1	4	4	4	4	3	2	3	3	4	4	3	2	3	3	4	4	3	2	3	3	4	18.1	18.1	18.1	27.063	238	238	0	8.6382	By MS/MS	By matching	By MS/MS	By matching	By matching	By MS/MS	18.1	13.9	10.1	15.1	14.3	18.1
		A0A3S6EZ45	A0A3S6EZ45	1	1	1	tr|A0A3S6EZ45|A0A3S6EZ45_YERET Cell division protein ZapB OS=Yersinia entomophaga OX=935293 GN=zapB PE=3 SV=1	1	1	1	1	0	0	0	0	1	0	0	0	0	0	1	0	0	0	0	0	1	0	19	19	19	9.2554	79	79	0.0017291	2.4617					By MS/MS		0	0	0	0	19	0
		A0A3S6EZ46	A0A3S6EZ46	20	20	20	tr|A0A3S6EZ46|A0A3S6EZ46_YERET Argininosuccinate synthase OS=Yersinia entomophaga OX=935293 GN=argG PE=3 SV=1	1	20	20	20	19	18	19	14	19	19	19	18	19	14	19	19	19	18	19	14	19	19	59.9	59.9	59.9	44.451	404	404	0	173.28	By MS/MS	By MS/MS	By MS/MS	By MS/MS	By MS/MS	By MS/MS	55.9	58.9	52.5	43.8	55.9	59.9
		A0A3S6EZ48	A0A3S6EZ48	3	3	3	tr|A0A3S6EZ48|A0A3S6EZ48_YERET Glutaredoxin OS=Yersinia entomophaga OX=935293 GN=PL78_07935 PE=3 SV=1	1	3	3	3	2	2	3	3	2	3	2	2	3	3	2	3	2	2	3	3	2	3	59.8	59.8	59.8	8.8341	82	82	0	5.8327	By matching	By MS/MS	By MS/MS	By MS/MS	By MS/MS	By MS/MS	40.2	29.3	59.8	59.8	40.2	59.8
		A0A3S6EZ49	A0A3S6EZ49	3	3	3	tr|A0A3S6EZ49|A0A3S6EZ49_YERET Sec-independent protein translocase protein TatA OS=Yersinia entomophaga OX=935293 GN=tatA PE=3 SV=1	1	3	3	3	3	1	3	1	2	2	3	1	3	1	2	2	3	1	3	1	2	2	33.3	33.3	33.3	9.4226	87	87	0	39.968	By MS/MS	By matching	By MS/MS	By matching	By MS/MS	By matching	33.3	11.5	33.3	16.1	33.3	27.6
		A0A3S6EZ50	A0A3S6EZ50	11	11	11	tr|A0A3S6EZ50|A0A3S6EZ50_YERET Protoheme IX biogenesis protein OS=Yersinia entomophaga OX=935293 GN=PL78_07455 PE=4 SV=1	1	11	11	11	8	4	9	1	11	5	8	4	9	1	11	5	8	4	9	1	11	5	26.4	26.4	26.4	45.139	397	397	0	50.52	By MS/MS	By MS/MS	By MS/MS	By MS/MS	By MS/MS	By MS/MS	20.2	10.6	21.9	4	26.4	13.1
		A0A3S6EZ51	A0A3S6EZ51	1	1	1	tr|A0A3S6EZ51|A0A3S6EZ51_YERET Glycerol uptake facilitator GlpF OS=Yersinia entomophaga OX=935293 GN=PL78_07845 PE=3 SV=1	1	1	1	1	1	0	1	0	1	0	1	0	1	0	1	0	1	0	1	0	1	0	7.1	7.1	7.1	29.585	281	281	0	3.8776	By matching		By MS/MS		By matching		7.1	0	7.1	0	7.1	0
		A0A3S6EZ52	A0A3S6EZ52	22	22	22	tr|A0A3S6EZ52|A0A3S6EZ52_YERET ADP-L-glycero-D-manno-heptose-6-epimerase OS=Yersinia entomophaga OX=935293 GN=rfaD PE=3 SV=1	1	22	22	22	19	18	20	17	21	19	19	18	20	17	21	19	19	18	20	17	21	19	72.6	72.6	72.6	34.641	310	310	0	172.63	By MS/MS	By MS/MS	By MS/MS	By MS/MS	By MS/MS	By MS/MS	58.1	61.6	66.1	48.7	68.4	65.8
		A0A3S6EZ56	A0A3S6EZ56	20	20	20	tr|A0A3S6EZ56|A0A3S6EZ56_YERET ATP-dependent 6-phosphofructokinase OS=Yersinia entomophaga OX=935293 GN=pfkA PE=3 SV=1	1	20	20	20	18	18	18	17	19	18	18	18	18	17	19	18	18	18	18	17	19	18	59	59	59	35.146	327	327	0	173.48	By MS/MS	By MS/MS	By MS/MS	By MS/MS	By MS/MS	By MS/MS	46.5	46.5	46.5	43.1	48.3	52.9
		A0A3S6EZ58	A0A3S6EZ58	6	6	6	tr|A0A3S6EZ58|A0A3S6EZ58_YERET 3-deoxy-D-manno-octulosonic acid transferase OS=Yersinia entomophaga OX=935293 GN=PL78_07985 PE=3 SV=1	1	6	6	6	5	0	5	0	5	0	5	0	5	0	5	0	5	0	5	0	5	0	18.6	18.6	18.6	47.51	425	425	0	19.1	By MS/MS		By MS/MS		By MS/MS		15.8	0	15.3	0	15.8	0
		A0A3S6EZ59	A0A3S6EZ59	19	19	19	tr|A0A3S6EZ59|A0A3S6EZ59_YERET 5-methyltetrahydropteroyltriglutamate--homocysteine methyltransferase OS=Yersinia entomophaga OX=935293 GN=metE PE=3 SV=1	1	19	19	19	5	0	4	4	17	14	5	0	4	4	17	14	5	0	4	4	17	14	33.3	33.3	33.3	86.474	763	763	0	116.46	By matching		By MS/MS	By matching	By MS/MS	By MS/MS	7.1	0	6	5.5	29.6	23.1
		A0A3S6EZ60	A0A3S6EZ60	6	6	6	tr|A0A3S6EZ60|A0A3S6EZ60_YERET Coenzyme A biosynthesis bifunctional protein CoaBC OS=Yersinia entomophaga OX=935293 GN=coaBC PE=3 SV=1	1	6	6	6	5	5	4	3	4	5	5	5	4	3	4	5	5	5	4	3	4	5	23.7	23.7	23.7	43.255	405	405	0	52.375	By MS/MS	By MS/MS	By MS/MS	By MS/MS	By MS/MS	By MS/MS	20.7	18.5	15.8	10.6	15.3	18.8
		A0A3S6EZ61	A0A3S6EZ61	7	7	7	tr|A0A3S6EZ61|A0A3S6EZ61_YERET Anaerobic glycerol-3-phosphate dehydrogenase subunit B OS=Yersinia entomophaga OX=935293 GN=glpB PE=3 SV=1	1	7	7	7	7	0	4	1	7	4	7	0	4	1	7	4	7	0	4	1	7	4	30.6	30.6	30.6	45.254	422	422	0	25.566	By MS/MS		By MS/MS	By matching	By MS/MS	By MS/MS	30.6	0	14.9	1.9	30.6	17.3
		A0A3S6EZ62	A0A3S6EZ62	16	16	16	tr|A0A3S6EZ62|A0A3S6EZ62_YERET UDP-N-acetyl-D-mannosamine dehydrogenase OS=Yersinia entomophaga OX=935293 GN=wecC PE=3 SV=1	1	16	16	16	14	15	12	13	15	15	14	15	12	13	15	15	14	15	12	13	15	15	47.9	47.9	47.9	45.756	420	420	0	139.08	By MS/MS	By MS/MS	By MS/MS	By MS/MS	By MS/MS	By MS/MS	44.3	46	31.7	36.9	46.2	46
		A0A3S6EZ64	A0A3S6EZ64	10	10	10	tr|A0A3S6EZ64|A0A3S6EZ64_YERET YrdC-like domain-containing protein OS=Yersinia entomophaga OX=935293 GN=PL78_04965 PE=4 SV=1	1	10	10	10	9	10	10	9	10	10	9	10	10	9	10	10	9	10	10	9	10	10	60.2	60.2	60.2	22.98	206	206	0	87.704	By MS/MS	By MS/MS	By MS/MS	By MS/MS	By MS/MS	By MS/MS	60.2	60.2	60.2	60.2	60.2	60.2
		A0A3S6EZ65	A0A3S6EZ65	37	37	37	tr|A0A3S6EZ65|A0A3S6EZ65_YERET Pyruvate kinase OS=Yersinia entomophaga OX=935293 GN=PL78_05960 PE=3 SV=1	1	37	37	37	33	33	27	30	31	35	33	33	27	30	31	35	33	33	27	30	31	35	86.6	86.6	86.6	50.328	470	470	0	323.31	By MS/MS	By MS/MS	By MS/MS	By MS/MS	By MS/MS	By MS/MS	75.5	84.7	80	74.5	74.9	83.2
		A0A3S6EZ66	A0A3S6EZ66	6	6	6	tr|A0A3S6EZ66|A0A3S6EZ66_YERET Rhodanese domain-containing protein OS=Yersinia entomophaga OX=935293 GN=PL78_07940 PE=4 SV=1	1	6	6	6	6	4	6	2	6	4	6	4	6	2	6	4	6	4	6	2	6	4	47.9	47.9	47.9	15.713	144	144	0	60.091	By MS/MS	By MS/MS	By MS/MS	By matching	By MS/MS	By MS/MS	47.9	27.1	47.9	16	47.9	36.8
		A0A3S6EZ67	A0A3S6EZ67	11	11	11	tr|A0A3S6EZ67|A0A3S6EZ67_YERET Fructose-1,6-bisphosphatase OS=Yersinia entomophaga OX=935293 GN=PL78_07855 PE=3 SV=1	1	11	11	11	7	8	9	5	8	4	7	8	9	5	8	4	7	8	9	5	8	4	37.8	37.8	37.8	36.455	336	336	0	20.886	By MS/MS	By MS/MS	By MS/MS	By MS/MS	By MS/MS	By MS/MS	23.2	26.5	28.9	15.2	28	17.9
		A0A3S6EZ69	A0A3S6EZ69	7	7	7	tr|A0A3S6EZ69|A0A3S6EZ69_YERET Orotate phosphoribosyltransferase OS=Yersinia entomophaga OX=935293 GN=pyrE PE=3 SV=1	1	7	7	7	6	6	6	6	6	7	6	6	6	6	6	7	6	6	6	6	6	7	42.7	42.7	42.7	23.529	213	213	0	38.61	By MS/MS	By MS/MS	By MS/MS	By MS/MS	By MS/MS	By MS/MS	34.3	34.3	34.3	34.3	34.3	42.7
		A0A3S6EZ70	A0A3S6EZ70	2	2	2	tr|A0A3S6EZ70|A0A3S6EZ70_YERET Nucleoside permease OS=Yersinia entomophaga OX=935293 GN=PL78_08070 PE=3 SV=1	1	2	2	2	2	2	2	1	2	2	2	2	2	1	2	2	2	2	2	1	2	2	4.3	4.3	4.3	42.858	394	394	0.0060976	1.8964	By MS/MS	By MS/MS	By MS/MS	By MS/MS	By MS/MS	By MS/MS	4.3	4.3	4.3	2.3	4.3	4.3
		A0A3S6EZ71	A0A3S6EZ71	4	4	4	tr|A0A3S6EZ71|A0A3S6EZ71_YERET DNA helicase OS=Yersinia entomophaga OX=935293 GN=PL78_07370 PE=3 SV=1	1	4	4	4	2	3	2	1	2	3	2	3	2	1	2	3	2	3	2	1	2	3	8.4	8.4	8.4	68.318	609	609	0	7.4824	By matching	By MS/MS	By MS/MS	By matching	By MS/MS	By MS/MS	4.8	6.6	3.6	3.3	4.8	6.6
		A0A3S6EZ72	A0A3S6EZ72	2	2	2	tr|A0A3S6EZ72|A0A3S6EZ72_YERET Peptidylprolyl isomerase OS=Yersinia entomophaga OX=935293 GN=PL78_07575 PE=4 SV=1	1	2	2	2	1	1	2	1	0	1	1	1	2	1	0	1	1	1	2	1	0	1	50.5	50.5	50.5	10.307	93	93	0	14.196	By matching	By matching	By MS/MS	By MS/MS		By MS/MS	16.1	16.1	50.5	16.1	0	16.1
		A0A3S6EZ73	A0A3S6EZ73	25	25	25	tr|A0A3S6EZ73|A0A3S6EZ73_YERET 2,3-bisphosphoglycerate-independent phosphoglycerate mutase OS=Yersinia entomophaga OX=935293 GN=gpmI PE=3 SV=1	1	25	25	25	25	18	22	13	24	24	25	18	22	13	24	24	25	18	22	13	24	24	70.9	70.9	70.9	55.976	515	515	0	323.31	By MS/MS	By MS/MS	By MS/MS	By MS/MS	By MS/MS	By MS/MS	70.9	45	59.6	31.8	67.2	64.5
		A0A3S6EZ74	A0A3S6EZ74	5	5	5	tr|A0A3S6EZ74|A0A3S6EZ74_YERET Membrane protein OS=Yersinia entomophaga OX=935293 GN=PL78_06010 PE=4 SV=1	1	5	5	5	4	1	5	2	4	1	4	1	5	2	4	1	4	1	5	2	4	1	6	6	6	113.55	1018	1018	0	6.0751	By MS/MS	By matching	By MS/MS	By matching	By MS/MS	By matching	4.8	1	6	2.7	4.8	1.2
		A0A3S6EZ75	A0A3S6EZ75	4	4	4	tr|A0A3S6EZ75|A0A3S6EZ75_YERET GTP cyclohydrolase-2 OS=Yersinia entomophaga OX=935293 GN=ribA PE=3 SV=1	1	4	4	4	3	3	4	3	3	3	3	3	4	3	3	3	3	3	4	3	3	3	24.5	24.5	24.5	21.717	196	196	0	7.518	By MS/MS	By MS/MS	By MS/MS	By MS/MS	By MS/MS	By MS/MS	20.9	14.8	24.5	20.9	20.9	14.8
		A0A3S6EZ76	A0A3S6EZ76	4	4	4	tr|A0A3S6EZ76|A0A3S6EZ76_YERET Lipopolysaccharide biosynthesis protein OS=Yersinia entomophaga OX=935293 GN=PL78_07990 PE=4 SV=1	1	4	4	4	2	1	4	1	4	1	2	1	4	1	4	1	2	1	4	1	4	1	21.3	21.3	21.3	28.85	253	253	0	8.413	By MS/MS	By matching	By MS/MS	By MS/MS	By MS/MS	By matching	10.7	2.8	21.3	3.6	21.3	7.9
		A0A3S6EZ77	A0A3S6EZ77	11	11	11	tr|A0A3S6EZ77|A0A3S6EZ77_YERET Transcriptional regulator OS=Yersinia entomophaga OX=935293 GN=PL78_07905 PE=4 SV=1	1	11	11	11	11	7	9	9	10	7	11	7	9	9	10	7	11	7	9	9	10	7	50	50	50	26.499	232	232	0	64.759	By MS/MS	By MS/MS	By MS/MS	By MS/MS	By MS/MS	By MS/MS	50	35.3	47.4	47.4	47.4	30.6
		A0A3S6EZ80	A0A3S6EZ80	1	1	1	tr|A0A3S6EZ80|A0A3S6EZ80_YERET Xanthine permease XanP OS=Yersinia entomophaga OX=935293 GN=PL78_08120 PE=3 SV=1	1	1	1	1	1	0	1	0	1	0	1	0	1	0	1	0	1	0	1	0	1	0	3.7	3.7	3.7	48.929	463	463	0	4.9981	By MS/MS		By MS/MS		By MS/MS		3.7	0	3.7	0	3.7	0
		A0A3S6EZ81	A0A3S6EZ81	9	9	9	tr|A0A3S6EZ81|A0A3S6EZ81_YERET UPF0438 protein YifE OS=Yersinia entomophaga OX=935293 GN=PL78_07625 PE=3 SV=1	1	9	9	9	6	6	7	6	5	8	6	6	7	6	5	8	6	6	7	6	5	8	86.6	86.6	86.6	13.054	112	112	0	54.143	By MS/MS	By MS/MS	By MS/MS	By MS/MS	By MS/MS	By MS/MS	69.6	67.9	76.8	67.9	57.1	73.2
		A0A3S6EZ82	A0A3S6EZ82	2	2	2	tr|A0A3S6EZ82|A0A3S6EZ82_YERET Phosphopantetheine adenylyltransferase OS=Yersinia entomophaga OX=935293 GN=coaD PE=3 SV=1	1	2	2	2	1	0	1	1	2	2	1	0	1	1	2	2	1	0	1	1	2	2	19.6	19.6	19.6	17.594	158	158	0	7.9656	By matching		By matching	By matching	By matching	By MS/MS	9.5	0	9.5	9.5	19.6	19.6
		A0A3S6EZ83	A0A3S6EZ83	2	2	2	tr|A0A3S6EZ83|A0A3S6EZ83_YERET Diaminopimelate epimerase OS=Yersinia entomophaga OX=935293 GN=dapF PE=3 SV=1	1	2	2	2	2	2	2	2	1	1	2	2	2	2	1	1	2	2	2	2	1	1	10.2	10.2	10.2	30.225	274	274	0	24.96	By MS/MS	By matching	By MS/MS	By matching	By matching	By MS/MS	10.2	10.2	10.2	10.2	6.2	4
		A0A3S6EZ84	A0A3S6EZ84	8	8	8	tr|A0A3S6EZ84|A0A3S6EZ84_YERET Ribonuclease PH OS=Yersinia entomophaga OX=935293 GN=rph PE=3 SV=1	1	8	8	8	7	6	7	5	5	7	7	6	7	5	5	7	7	6	7	5	5	7	50	50	50	25.391	238	238	0	100.31	By MS/MS	By MS/MS	By MS/MS	By MS/MS	By MS/MS	By MS/MS	43.3	34.9	41.6	29.8	29	41.6
		A0A3S6EZ86	A0A3S6EZ86	7	7	7	tr|A0A3S6EZ86|A0A3S6EZ86_YERET Fructose-6-phosphate aldolase OS=Yersinia entomophaga OX=935293 GN=PL78_05065 PE=4 SV=1	1	7	7	7	5	5	4	3	6	7	5	5	4	3	6	7	5	5	4	3	6	7	38.9	38.9	38.9	23.477	221	221	0	32.845	By MS/MS	By MS/MS	By MS/MS	By matching	By MS/MS	By MS/MS	29.4	26.2	19.9	16.7	32.6	38.9
		A0A3S6EZ87	A0A3S6EZ87	13	13	13	tr|A0A3S6EZ87|A0A3S6EZ87_YERET Signal recognition particle receptor FtsY OS=Yersinia entomophaga OX=935293 GN=ftsY PE=3 SV=1	1	13	13	13	13	7	11	10	8	7	13	7	11	10	8	7	13	7	11	10	8	7	27.2	27.2	27.2	61.562	567	567	0	41.919	By MS/MS	By MS/MS	By MS/MS	By MS/MS	By MS/MS	By MS/MS	27.2	16.4	25.4	20.6	19	16.4
		A0A3S6EZ88	A0A3S6EZ88	2	2	2	tr|A0A3S6EZ88|A0A3S6EZ88_YERET Sugar deacetylase OS=Yersinia entomophaga OX=935293 GN=PL78_07955 PE=4 SV=1	1	2	2	2	2	0	2	1	2	1	2	0	2	1	2	1	2	0	2	1	2	1	9.8	9.8	9.8	35.451	317	317	0	43.568	By MS/MS		By MS/MS	By matching	By MS/MS	By matching	9.8	0	9.8	4.1	9.8	4.1
		A0A3S6EZ89	A0A3S6EZ89	11	11	11	tr|A0A3S6EZ89|A0A3S6EZ89_YERET Coproporphyrinogen-III oxidase OS=Yersinia entomophaga OX=935293 GN=PL78_08170 PE=3 SV=1	1	11	11	11	7	7	7	5	8	8	7	7	7	5	8	8	7	7	7	5	8	8	32.8	32.8	32.8	52.726	457	457	0	42.728	By MS/MS	By MS/MS	By MS/MS	By MS/MS	By MS/MS	By MS/MS	22.3	22.8	21	14.9	24.1	26
		A0A3S6EZ90	A0A3S6EZ90	12	12	12	tr|A0A3S6EZ90|A0A3S6EZ90_YERET Dihydrolipoamide dehydrogenase OS=Yersinia entomophaga OX=935293 GN=PL78_07710 PE=3 SV=1	1	12	12	12	11	7	9	5	9	7	11	7	9	5	9	7	11	7	9	5	9	7	30.5	30.5	30.5	52.616	482	482	0	117.68	By MS/MS	By MS/MS	By MS/MS	By MS/MS	By MS/MS	By MS/MS	30.3	19.9	21.4	15.4	25.5	24.9
		A0A3S6EZ92	A0A3S6EZ92	18	18	18	tr|A0A3S6EZ92|A0A3S6EZ92_YERET Uncharacterized protein OS=Yersinia entomophaga OX=935293 GN=PL78_08045 PE=4 SV=1	1	18	18	18	16	15	15	15	14	16	16	15	15	15	14	16	16	15	15	15	14	16	61	61	61	33.264	287	287	0	171.49	By MS/MS	By MS/MS	By MS/MS	By MS/MS	By MS/MS	By MS/MS	57.1	56.1	54.7	56.1	48.8	57.5
		A0A3S6EZ94	A0A3S6EZ94	9	9	9	tr|A0A3S6EZ94|A0A3S6EZ94_YERET UDP-4-amino-4-deoxy-L-arabinose--oxoglutarate aminotransferase OS=Yersinia entomophaga OX=935293 GN=arnB PE=3 SV=1	1	9	9	9	7	9	7	7	4	1	7	9	7	7	4	1	7	9	7	7	4	1	32	32	32	41.988	384	384	0	33.007	By MS/MS	By MS/MS	By MS/MS	By MS/MS	By MS/MS	By matching	25.3	32	23.4	25	13.8	4.4
		A0A3S6EZ95	A0A3S6EZ95	10	10	10	tr|A0A3S6EZ95|A0A3S6EZ95_YERET Guanylate kinase OS=Yersinia entomophaga OX=935293 GN=gmk PE=3 SV=1	1	10	10	10	9	9	9	9	7	7	9	9	9	9	7	7	9	9	9	9	7	7	43	43	43	23.637	207	207	0	69.971	By MS/MS	By MS/MS	By MS/MS	By MS/MS	By MS/MS	By MS/MS	35.7	43	43	35.7	28	38.6
		A0A3S6EZ96	A0A3S6EZ96	7	7	7	tr|A0A3S6EZ96|A0A3S6EZ96_YERET Ion-translocating oxidoreductase complex subunit C OS=Yersinia entomophaga OX=935293 GN=rnfC PE=3 SV=1	1	7	7	7	6	3	6	0	4	1	6	3	6	0	4	1	6	3	6	0	4	1	26	26	26	83.558	784	784	0	44.355	By MS/MS	By matching	By MS/MS		By matching	By matching	20.3	11.1	23.7	0	13.4	2.3
		A0A3S6EZ97	A0A3S6EZ97	5	5	5	tr|A0A3S6EZ97|A0A3S6EZ97_YERET Lipoprotein OS=Yersinia entomophaga OX=935293 GN=PL78_07310 PE=4 SV=1	1	5	5	5	3	2	4	1	3	0	3	2	4	1	3	0	3	2	4	1	3	0	31	31	31	18.743	174	174	0	15.233	By MS/MS	By matching	By MS/MS	By matching	By MS/MS		29.9	12.1	25.9	5.7	24.7	0
		A0A3S6EZ98	A0A3S6EZ98	2	2	2	tr|A0A3S6EZ98|A0A3S6EZ98_YERET GntR family transcriptional regulator OS=Yersinia entomophaga OX=935293 GN=PL78_08225 PE=4 SV=1	1	2	2	2	1	2	1	0	2	2	1	2	1	0	2	2	1	2	1	0	2	2	9.6	9.6	9.6	25.964	229	229	0.0017411	2.5904	By MS/MS	By matching	By MS/MS		By matching	By MS/MS	3.5	9.6	3.5	0	9.6	9.6
		A0A3S6EZ99	A0A3S6EZ99	7	7	7	tr|A0A3S6EZ99|A0A3S6EZ99_YERET 50S ribosomal protein L33 OS=Yersinia entomophaga OX=935293 GN=rpmG PE=3 SV=1	1	7	7	7	5	5	6	5	5	6	5	5	6	5	5	6	5	5	6	5	5	6	76.4	76.4	76.4	6.3575	55	55	0	76.872	By MS/MS	By MS/MS	By MS/MS	By MS/MS	By MS/MS	By MS/MS	76.4	76.4	76.4	72.7	76.4	60
		A0A3S6EZA0	A0A3S6EZA0	3	3	3	tr|A0A3S6EZA0|A0A3S6EZA0_YERET Acetylglutamate kinase OS=Yersinia entomophaga OX=935293 GN=argB PE=3 SV=1	1	3	3	3	2	3	2	1	3	2	2	3	2	1	3	2	2	3	2	1	3	2	16.7	16.7	16.7	26.714	257	257	0	4.0658	By MS/MS	By MS/MS	By matching	By matching	By MS/MS	By matching	13.2	16.7	7	3.5	16.7	13.2
		A0A3S6EZA1	A0A3S6EZA1	13	13	13	tr|A0A3S6EZA1|A0A3S6EZA1_YERET Probable GTP-binding protein EngB OS=Yersinia entomophaga OX=935293 GN=engB PE=3 SV=1	1	13	13	13	11	12	10	7	9	12	11	12	10	7	9	12	11	12	10	7	9	12	60	60	60	24.212	215	215	0	60.213	By MS/MS	By MS/MS	By MS/MS	By MS/MS	By MS/MS	By MS/MS	50.7	60	46.5	37.2	46	60
		A0A3S6EZA2	A0A3S6EZA2	10	10	10	tr|A0A3S6EZA2|A0A3S6EZA2_YERET DNA-directed RNA polymerase subunit omega OS=Yersinia entomophaga OX=935293 GN=rpoZ PE=3 SV=1	1	10	10	10	9	9	8	6	9	7	9	9	8	6	9	7	9	9	8	6	9	7	95.6	95.6	95.6	10.165	91	91	0	187.63	By MS/MS	By MS/MS	By MS/MS	By MS/MS	By MS/MS	By MS/MS	95.6	94.5	94.5	90.1	94.5	69.2
		A0A3S6EZA3	A0A3S6EZA3	1	1	1	tr|A0A3S6EZA3|A0A3S6EZA3_YERET Undecaprenyl-phosphate alpha-N-acetylglucosaminyl 1-phosphate transferase OS=Yersinia entomophaga OX=935293 GN=wecA PE=3 SV=1	1	1	1	1	1	1	1	1	1	0	1	1	1	1	1	0	1	1	1	1	1	0	2.8	2.8	2.8	39.833	359	359	0.0017202	2.4147	By MS/MS	By matching	By MS/MS	By matching	By MS/MS		2.8	2.8	2.8	2.8	2.8	0
		A0A3S6EZA4	A0A3S6EZA4	2	2	2	tr|A0A3S6EZA4|A0A3S6EZA4_YERET 50S ribosomal protein L35 OS=Yersinia entomophaga OX=935293 GN=rpmI PE=3 SV=1	1	2	2	2	2	2	1	1	2	2	2	2	1	1	2	2	2	2	1	1	2	2	27.7	27.7	27.7	7.3188	65	65	0	31.711	By MS/MS	By MS/MS	By MS/MS	By MS/MS	By MS/MS	By MS/MS	27.7	27.7	20	20	27.7	27.7
		A0A3S6EZB0	A0A3S6EZB0	31	31	31	tr|A0A3S6EZB0|A0A3S6EZB0_YERET Fumarate reductase flavoprotein subunit OS=Yersinia entomophaga OX=935293 GN=PL78_08240 PE=3 SV=1	1	31	31	31	28	6	26	8	28	24	28	6	26	8	28	24	28	6	26	8	28	24	58.4	58.4	58.4	66.468	604	604	0	323.31	By MS/MS	By MS/MS	By MS/MS	By MS/MS	By MS/MS	By MS/MS	54.5	11.3	51.7	14.6	53.3	52.8
		A0A3S6EZB1	A0A3S6EZB1	6	6	6	tr|A0A3S6EZB1|A0A3S6EZB1_YERET Transcriptional regulator OS=Yersinia entomophaga OX=935293 GN=PL78_07810 PE=4 SV=1	1	6	6	6	6	4	6	2	5	4	6	4	6	2	5	4	6	4	6	2	5	4	24.6	24.6	24.6	37.909	342	342	0	20.781	By MS/MS	By matching	By MS/MS	By MS/MS	By MS/MS	By MS/MS	24.6	14.3	24.6	5.3	19.9	14.3
		A0A3S6EZB2	A0A3S6EZB2	7	7	7	tr|A0A3S6EZB2|A0A3S6EZB2_YERET L-threonine dehydratase OS=Yersinia entomophaga OX=935293 GN=ilvA PE=3 SV=1	1	7	7	7	4	4	5	1	5	3	4	4	5	1	5	3	4	4	5	1	5	3	15	15	15	55.913	514	514	0	13.881	By MS/MS	By matching	By MS/MS	By matching	By MS/MS	By MS/MS	7.8	6.8	12.6	3.3	10.5	6.6
		A0A3S6EZB3	A0A3S6EZB3	7	7	7	tr|A0A3S6EZB3|A0A3S6EZB3_YERET Alpha-D-glucose-1-phosphatase OS=Yersinia entomophaga OX=935293 GN=PL78_08145 PE=4 SV=1	1	7	7	7	6	4	7	4	7	4	6	4	7	4	7	4	6	4	7	4	7	4	28.2	28.2	28.2	22.288	195	195	0	11.556	By MS/MS	By MS/MS	By MS/MS	By MS/MS	By MS/MS	By MS/MS	24.6	20	28.2	20	28.2	16.4
		A0A3S6EZB5	A0A3S6EZB5	29	29	29	tr|A0A3S6EZB5|A0A3S6EZB5_YERET DNA polymerase I OS=Yersinia entomophaga OX=935293 GN=polA PE=3 SV=1	1	29	29	29	22	25	23	19	23	22	22	25	23	19	23	22	22	25	23	19	23	22	36.8	36.8	36.8	103.82	935	935	0	148.28	By MS/MS	By MS/MS	By MS/MS	By MS/MS	By MS/MS	By MS/MS	27.4	32.4	27.4	24.3	31.9	28.7
		A0A3S6EZB9	A0A3S6EZB9	2	2	2	tr|A0A3S6EZB9|A0A3S6EZB9_YERET Exclusion suppressor FxsA OS=Yersinia entomophaga OX=935293 GN=PL78_08325 PE=4 SV=1	1	2	2	2	2	0	2	1	2	2	2	0	2	1	2	2	2	0	2	1	2	2	12.7	12.7	12.7	18.677	166	166	0	4.6834	By MS/MS		By MS/MS	By matching	By MS/MS	By MS/MS	12.7	0	12.7	7.2	12.7	12.7
		A0A3S6EZC1	A0A3S6EZC1	8	8	8	tr|A0A3S6EZC1|A0A3S6EZC1_YERET Thiol:disulfide interchange protein OS=Yersinia entomophaga OX=935293 GN=PL78_08195 PE=3 SV=1	1	8	8	8	6	6	6	4	7	7	6	6	6	4	7	7	6	6	6	4	7	7	42	42	42	22.966	207	207	0	86.074	By MS/MS	By MS/MS	By MS/MS	By MS/MS	By MS/MS	By MS/MS	31.9	37.2	28.5	23.2	37.2	42
		A0A3S6EZC3	A0A3S6EZC3	8	8	8	tr|A0A3S6EZC3|A0A3S6EZC3_YERET Fumarate reductase iron-sulfur subunit OS=Yersinia entomophaga OX=935293 GN=PL78_08245 PE=3 SV=1	1	8	8	8	8	0	7	0	8	6	8	0	7	0	8	6	8	0	7	0	8	6	37.7	37.7	37.7	27.476	244	244	0	45.8	By MS/MS		By MS/MS		By MS/MS	By MS/MS	37.7	0	22.5	0	37.7	22.5
		A0A3S6EZC4	A0A3S6EZC4	18	18	18	tr|A0A3S6EZC4|A0A3S6EZC4_YERET Vitamin B12 transporter BtuB OS=Yersinia entomophaga OX=935293 GN=btuB PE=3 SV=1	1	18	18	18	18	6	14	9	18	7	18	6	14	9	18	7	18	6	14	9	18	7	44.5	44.5	44.5	70.052	627	627	0	157.08	By MS/MS	By MS/MS	By MS/MS	By MS/MS	By MS/MS	By MS/MS	44.5	15.5	32.1	24.6	44.5	16.9
		A0A3S6EZC6	A0A3S6EZC6	1	1	1	tr|A0A3S6EZC6|A0A3S6EZC6_YERET N-acetylmuramoyl-L-alanine amidase OS=Yersinia entomophaga OX=935293 GN=PL78_05270 PE=4 SV=1	1	1	1	1	0	1	0	1	0	1	0	1	0	1	0	1	0	1	0	1	0	1	3.4	3.4	3.4	30.004	262	262	0.0034014	2.2339		By MS/MS		By MS/MS		By matching	0	3.4	0	3.4	0	3.4
		A0A3S6EZC9	A0A3S6EZC9	33	33	33	tr|A0A3S6EZC9|A0A3S6EZC9_YERET Glutamine synthetase OS=Yersinia entomophaga OX=935293 GN=glnA PE=3 SV=1	1	33	33	33	26	28	20	24	27	33	26	28	20	24	27	33	26	28	20	24	27	33	83.6	83.6	83.6	51.69	469	469	0	323.31	By MS/MS	By MS/MS	By MS/MS	By MS/MS	By MS/MS	By MS/MS	70.8	71.6	62	73.6	72.5	83.6
		A0A3S6EZD1	A0A3S6EZD1	2	2	2	tr|A0A3S6EZD1|A0A3S6EZD1_YERET Histidine kinase OS=Yersinia entomophaga OX=935293 GN=cpxA PE=4 SV=1	1	2	2	2	1	0	2	0	1	0	1	0	2	0	1	0	1	0	2	0	1	0	5	5	5	51.757	458	458	0	5.3414	By matching		By MS/MS		By MS/MS		2.2	0	5	0	2.8	0
		A0A3S6EZD4	A0A3S6EZD4	3	3	3	tr|A0A3S6EZD4|A0A3S6EZD4_YERET Fumarate reductase subunit C OS=Yersinia entomophaga OX=935293 GN=frdC PE=3 SV=1	1	3	3	3	0	0	3	0	2	2	0	0	3	0	2	2	0	0	3	0	2	2	20.8	20.8	20.8	14.594	130	130	0.0005963	3.1198			By MS/MS		By MS/MS	By matching	0	0	20.8	0	13.1	13.1
		A0A3S6EZD5	A0A3S6EZD5	15	15	15	tr|A0A3S6EZD5|A0A3S6EZD5_YERET Virulence factor SrfB OS=Yersinia entomophaga OX=935293 GN=PL78_05320 PE=4 SV=1	1	15	15	15	14	2	13	1	14	12	14	2	13	1	14	12	14	2	13	1	14	12	20.3	20.3	20.3	111.31	994	994	0	67.852	By MS/MS	By matching	By MS/MS	By matching	By MS/MS	By MS/MS	19.3	2.9	16.7	0.9	19.3	16.6
		A0A3S6EZD9	A0A3S6EZD9	3	3	3	tr|A0A3S6EZD9|A0A3S6EZD9_YERET Uncharacterized protein OS=Yersinia entomophaga OX=935293 GN=PL78_08205 PE=4 SV=1	1	3	3	3	2	3	3	3	2	2	2	3	3	3	2	2	2	3	3	3	2	2	40.4	40.4	40.4	10.24	89	89	0	9.0768	By MS/MS	By MS/MS	By MS/MS	By MS/MS	By MS/MS	By MS/MS	27	40.4	40.4	40.4	31.5	27
		A0A3S6EZE0	A0A3S6EZE0	14	14	14	tr|A0A3S6EZE0|A0A3S6EZE0_YERET UDP-N-acetylglucosamine 2-epimerase OS=Yersinia entomophaga OX=935293 GN=wecB PE=3 SV=1	1	14	14	14	10	11	12	11	12	11	10	11	12	11	12	11	10	11	12	11	12	11	51.1	51.1	51.1	42.259	376	376	0	58.613	By MS/MS	By MS/MS	By MS/MS	By MS/MS	By MS/MS	By MS/MS	38.6	39.1	44.1	40.7	44.1	41.5
		A0A3S6EZE1	A0A3S6EZE1	11	11	11	tr|A0A3S6EZE1|A0A3S6EZE1_YERET L-threonine 3-dehydrogenase OS=Yersinia entomophaga OX=935293 GN=tdh PE=3 SV=1	1	11	11	11	10	8	10	8	11	9	10	8	10	8	11	9	10	8	10	8	11	9	46.9	46.9	46.9	37.209	341	341	0	87.59	By MS/MS	By MS/MS	By MS/MS	By MS/MS	By MS/MS	By MS/MS	39.6	29.9	39.6	26.7	46.9	36.7
		A0A3S6EZE6	A0A3S6EZE6	4	4	4	tr|A0A3S6EZE6|A0A3S6EZE6_YERET Elongation factor P OS=Yersinia entomophaga OX=935293 GN=efp PE=3 SV=1	1	4	4	4	4	4	4	4	4	4	4	4	4	4	4	4	4	4	4	4	4	4	23.9	23.9	23.9	20.722	188	188	0	89.598	By MS/MS	By MS/MS	By MS/MS	By MS/MS	By MS/MS	By MS/MS	23.9	23.9	23.9	23.9	23.9	23.9
		A0A3S6EZE7	A0A3S6EZE7	54	54	54	tr|A0A3S6EZE7|A0A3S6EZE7_YERET Phosphoenolpyruvate carboxylase OS=Yersinia entomophaga OX=935293 GN=ppc PE=3 SV=1	1	54	54	54	48	43	43	27	49	48	48	43	43	27	49	48	48	43	43	27	49	48	70.4	70.4	70.4	98.496	878	878	0	323.31	By MS/MS	By MS/MS	By MS/MS	By MS/MS	By MS/MS	By MS/MS	65	62.1	57.9	40.2	64.9	65.6
		A0A3S6EZE8	A0A3S6EZE8	1	1	1	tr|A0A3S6EZE8|A0A3S6EZE8_YERET Outer membrane lipoprotein RcsF OS=Yersinia entomophaga OX=935293 GN=rcsF PE=3 SV=1	1	1	1	1	1	0	1	0	1	0	1	0	1	0	1	0	1	0	1	0	1	0	18.5	18.5	18.5	14.325	135	135	0	10.124	By matching		By MS/MS		By MS/MS		18.5	0	18.5	0	18.5	0
		A0A3S6EZE9	A0A3S6EZE9	30	30	30	tr|A0A3S6EZE9|A0A3S6EZE9_YERET Ketol-acid reductoisomerase (NADP(+)) OS=Yersinia entomophaga OX=935293 GN=ilvC PE=3 SV=1	1	30	30	30	27	23	19	17	28	24	27	23	19	17	28	24	27	23	19	17	28	24	65.4	65.4	65.4	53.917	492	492	0	217.51	By MS/MS	By MS/MS	By MS/MS	By MS/MS	By MS/MS	By MS/MS	59.8	52.2	41.5	39.2	59.8	56.3
		A0A3S6EZF0	A0A3S6EZF0	2	2	2	tr|A0A3S6EZF0|A0A3S6EZF0_YERET Transcriptional regulator OS=Yersinia entomophaga OX=935293 GN=PL78_05425 PE=4 SV=1	1	2	2	2	1	1	1	1	2	1	1	1	1	1	2	1	1	1	1	1	2	1	7.5	7.5	7.5	27.867	252	252	0.0017261	2.4575	By MS/MS	By MS/MS	By matching	By MS/MS	By matching	By matching	3.6	4	3.6	3.6	7.5	3.6
		A0A3S6EZF1	A0A3S6EZF1	7	7	7	tr|A0A3S6EZF1|A0A3S6EZF1_YERET Outer membrane lipoprotein Blc OS=Yersinia entomophaga OX=935293 GN=PL78_08260 PE=3 SV=1	1	7	7	7	7	3	5	2	7	3	7	3	5	2	7	3	7	3	5	2	7	3	34.7	34.7	34.7	20.08	176	176	0	12.454	By MS/MS	By matching	By MS/MS	By matching	By MS/MS	By MS/MS	34.7	15.9	26.1	10.8	34.7	14.8
		A0A3S6EZF2	A0A3S6EZF2	7	7	7	tr|A0A3S6EZF2|A0A3S6EZF2_YERET Copper homeostasis protein OS=Yersinia entomophaga OX=935293 GN=PL78_08515 PE=4 SV=1	1	7	7	7	7	3	7	1	7	3	7	3	7	1	7	3	7	3	7	1	7	3	33.2	33.2	33.2	24.928	226	226	0	31.855	By MS/MS	By MS/MS	By MS/MS	By matching	By MS/MS	By matching	33.2	11.1	33.2	4.9	33.2	12.8
		A0A3S6EZF3	A0A3S6EZF3	3	3	3	tr|A0A3S6EZF3|A0A3S6EZF3_YERET Transcriptional regulator OS=Yersinia entomophaga OX=935293 GN=PL78_08350 PE=4 SV=1	1	3	3	3	2	2	2	0	1	1	2	2	2	0	1	1	2	2	2	0	1	1	21.5	21.5	21.5	22.068	191	191	0	14.56	By matching	By matching	By MS/MS		By MS/MS	By MS/MS	12.6	12.6	12.6	0	6.3	8.9
		A0A3S6EZF4	A0A3S6EZF4	1	1	1	tr|A0A3S6EZF4|A0A3S6EZF4_YERET Uncharacterized protein OS=Yersinia entomophaga OX=935293 GN=PL78_05475 PE=4 SV=1	1	1	1	1	1	0	1	0	1	0	1	0	1	0	1	0	1	0	1	0	1	0	14.1	14.1	14.1	7.8401	71	71	0.0044944	2.074	By MS/MS		By MS/MS		By MS/MS		14.1	0	14.1	0	14.1	0
		A0A3S6EZF6	A0A3S6EZF6	35	35	35	tr|A0A3S6EZF6|A0A3S6EZF6_YERET ATP-dependent protease ATPase subunit HslU OS=Yersinia entomophaga OX=935293 GN=hslU PE=3 SV=1	1	35	35	35	33	35	29	27	29	20	33	35	29	27	29	20	33	35	29	27	29	20	62.3	62.3	62.3	49.703	443	443	0	323.31	By MS/MS	By MS/MS	By MS/MS	By MS/MS	By MS/MS	By MS/MS	61.9	62.3	51	51.5	51.7	42.2
		A0A3S6EZG0	A0A3S6EZG0	7	7	7	tr|A0A3S6EZG0|A0A3S6EZG0_YERET 50S ribosomal protein L28 OS=Yersinia entomophaga OX=935293 GN=rpmB PE=3 SV=1	1	7	7	7	6	6	6	5	6	7	6	6	6	5	6	7	6	6	6	5	6	7	56.4	56.4	56.4	8.9944	78	78	0	25.118	By MS/MS	By MS/MS	By MS/MS	By MS/MS	By MS/MS	By MS/MS	37.2	37.2	37.2	35.9	37.2	56.4
		A0A3S6EZG2	A0A3S6EZG2	2	2	2	tr|A0A3S6EZG2|A0A3S6EZG2_YERET Lyase OS=Yersinia entomophaga OX=935293 GN=PL78_08550 PE=4 SV=1	1	2	2	2	1	0	0	0	0	2	1	0	0	0	0	2	1	0	0	0	0	2	23.3	23.3	23.3	15.183	133	133	0.0034091	2.2567	By matching					By MS/MS	15.8	0	0	0	0	23.3
		A0A3S6EZG6	A0A3S6EZG6	3	3	3	tr|A0A3S6EZG6|A0A3S6EZG6_YERET Methionine synthase OS=Yersinia entomophaga OX=935293 GN=PL78_06475 PE=4 SV=1	1	3	3	3	0	0	0	0	3	2	0	0	0	0	3	2	0	0	0	0	3	2	11.7	11.7	11.7	41.339	367	367	0	5.2831					By MS/MS	By MS/MS	0	0	0	0	11.7	8.4
		A0A3S6EZG7	A0A3S6EZG7	3	3	3	tr|A0A3S6EZG7|A0A3S6EZG7_YERET Putrescine importer PuuP OS=Yersinia entomophaga OX=935293 GN=PL78_08360 PE=4 SV=1	1	3	3	3	3	1	2	1	1	0	3	1	2	1	1	0	3	1	2	1	1	0	8.9	8.9	8.9	48.928	447	447	0	7.5766	By MS/MS	By matching	By MS/MS	By matching	By matching		8.9	3.6	5.1	3.6	3.6	0
		A0A3S6EZG8	A0A3S6EZG8	7	7	7	tr|A0A3S6EZG8|A0A3S6EZG8_YERET Zinc metalloprotease OS=Yersinia entomophaga OX=935293 GN=PL78_08615 PE=3 SV=1	1	7	7	7	6	0	6	1	6	0	6	0	6	1	6	0	6	0	6	1	6	0	23.9	23.9	23.9	49.308	451	451	0	55.678	By MS/MS		By MS/MS	By matching	By MS/MS		22	0	19.5	4.2	22	0
		A0A3S6EZH0	A0A3S6EZH0	19	19	19	tr|A0A3S6EZH0|A0A3S6EZH0_YERET Lactate dehydrogenase OS=Yersinia entomophaga OX=935293 GN=PL78_05575 PE=3 SV=1	1	19	19	19	16	16	16	12	16	16	16	16	16	12	16	16	16	16	16	12	16	16	54.5	54.5	54.5	36.673	330	330	0	109.14	By MS/MS	By MS/MS	By MS/MS	By MS/MS	By MS/MS	By MS/MS	45.5	54.2	45.5	34.5	47.3	51.8
		A0A3S6EZH2	A0A3S6EZH2	2	2	2	tr|A0A3S6EZH2|A0A3S6EZH2_YERET Uncharacterized protein OS=Yersinia entomophaga OX=935293 GN=PL78_07875 PE=4 SV=1	1	2	2	2	1	0	1	0	1	1	1	0	1	0	1	1	1	0	1	0	1	1	12.9	12.9	12.9	21.732	202	202	0.0061009	1.9026	By MS/MS		By matching		By matching	By MS/MS	6.4	0	6.4	0	6.4	6.4
		A0A3S6EZH3	A0A3S6EZH3	7	7	7	tr|A0A3S6EZH3|A0A3S6EZH3_YERET UDP-3-O-(3-hydroxymyristoyl)glucosamine N-acyltransferase OS=Yersinia entomophaga OX=935293 GN=lpxD PE=3 SV=1	1	7	7	7	6	5	6	4	7	6	6	5	6	4	7	6	6	5	6	4	7	6	25.9	25.9	25.9	35.876	340	340	0	47.037	By MS/MS	By MS/MS	By MS/MS	By MS/MS	By MS/MS	By MS/MS	25.6	22.4	25.6	19.1	25.9	22.6
		A0A3S6EZH4	A0A3S6EZH4	6	6	6	tr|A0A3S6EZH4|A0A3S6EZH4_YERET Uncharacterized protein OS=Yersinia entomophaga OX=935293 GN=PL78_06525 PE=4 SV=1	1	6	6	6	0	1	1	1	6	3	0	1	1	1	6	3	0	1	1	1	6	3	22.7	22.7	22.7	33.513	317	317	0	26.421		By MS/MS	By MS/MS	By MS/MS	By MS/MS	By MS/MS	0	2.2	2.2	2.2	22.7	14.5
		A0A3S6EZH7	A0A3S6EZH7	21	21	21	tr|A0A3S6EZH7|A0A3S6EZH7_YERET 2,3,4,5-tetrahydropyridine-2,6-dicarboxylate N-succinyltransferase OS=Yersinia entomophaga OX=935293 GN=dapD PE=3 SV=1	1	21	21	21	19	19	18	18	19	19	19	19	18	18	19	19	19	19	18	18	19	19	68.6	68.6	68.6	29.992	274	274	0	209.87	By MS/MS	By MS/MS	By MS/MS	By MS/MS	By MS/MS	By MS/MS	65.7	68.6	56.6	68.2	65.7	63.9
		A0A3S6EZH9	A0A3S6EZH9	2	2	2	tr|A0A3S6EZH9|A0A3S6EZH9_YERET Murein peptide amidase A OS=Yersinia entomophaga OX=935293 GN=mpaA PE=3 SV=1	1	2	2	2	1	1	0	1	0	0	1	1	0	1	0	0	1	1	0	1	0	0	11.5	11.5	11.5	24.963	234	234	0.0017554	2.7766	By MS/MS	By matching		By MS/MS			4.3	4.3	0	7.3	0	0
		A0A3S6EZI1	A0A3S6EZI1	5	5	5	tr|A0A3S6EZI1|A0A3S6EZI1_YERET ATP-dependent DNA helicase RecG OS=Yersinia entomophaga OX=935293 GN=recG PE=3 SV=1	1	5	5	5	5	3	5	1	2	2	5	3	5	1	2	2	5	3	5	1	2	2	7.6	7.6	7.6	76.494	693	693	0	8.9356	By MS/MS	By MS/MS	By MS/MS	By matching	By MS/MS	By MS/MS	7.6	4.5	7.6	1.6	3	3.2
		A0A3S6EZI2	A0A3S6EZI2	8	8	8	tr|A0A3S6EZI2|A0A3S6EZI2_YERET Glycerol-3-phosphate dehydrogenase [NAD(P)+] OS=Yersinia entomophaga OX=935293 GN=gpsA PE=3 SV=1	1	8	8	8	7	7	5	6	7	5	7	7	5	6	7	5	7	7	5	6	7	5	28.6	28.6	28.6	36.061	339	339	0	32.726	By MS/MS	By MS/MS	By MS/MS	By MS/MS	By MS/MS	By MS/MS	26	23	18.3	20.4	26	18.3
		A0A3S6EZI3	A0A3S6EZI3	28	28	28	tr|A0A3S6EZI3|A0A3S6EZI3_YERET 30S ribosomal protein S2 OS=Yersinia entomophaga OX=935293 GN=rpsB PE=3 SV=1	1	28	28	28	28	27	24	23	27	27	28	27	24	23	27	27	28	27	24	23	27	27	87.6	87.6	87.6	26.878	241	241	0	323.31	By MS/MS	By MS/MS	By MS/MS	By MS/MS	By MS/MS	By MS/MS	87.6	87.6	85.1	83	87.6	86.3
		A0A3S6EZI4	A0A3S6EZI4	2	2	2	tr|A0A3S6EZI4|A0A3S6EZI4_YERET Flagellar brake protein YcgR OS=Yersinia entomophaga OX=935293 GN=ycgR PE=3 SV=1	1	2	2	2	2	0	1	1	1	2	2	0	1	1	1	2	2	0	1	1	1	2	11.2	11.2	11.2	28.348	249	249	0.0017493	2.6844	By matching		By matching	By matching	By MS/MS	By MS/MS	11.2	0	3.2	8	3.2	11.2
		A0A3S6EZI5	A0A3S6EZI5	6	6	6	tr|A0A3S6EZI5|A0A3S6EZI5_YERET Cell division protein FtsN OS=Yersinia entomophaga OX=935293 GN=ftsN PE=3 SV=1	1	6	6	6	6	3	6	1	6	1	6	3	6	1	6	1	6	3	6	1	6	1	34.9	34.9	34.9	31.057	284	284	0	48.697	By MS/MS	By MS/MS	By MS/MS	By MS/MS	By MS/MS	By MS/MS	34.9	16.9	34.9	3.9	34.9	3.9
		A0A3S6EZI7	A0A3S6EZI7	4	4	4	tr|A0A3S6EZI7|A0A3S6EZI7_YERET Uncharacterized protein OS=Yersinia entomophaga OX=935293 GN=PL78_08525 PE=4 SV=1	1	4	4	4	3	2	4	4	3	4	3	2	4	4	3	4	3	2	4	4	3	4	22	22	22	20.996	182	182	0	9.2026	By MS/MS	By MS/MS	By MS/MS	By MS/MS	By MS/MS	By MS/MS	14.8	12.6	22	22	14.8	22
		A0A3S6EZI8	A0A3S6EZI8	12	12	12	tr|A0A3S6EZI8|A0A3S6EZI8_YERET DL-methionine transporter ATP-binding subunit OS=Yersinia entomophaga OX=935293 GN=metN PE=4 SV=1	1	12	12	12	12	5	10	2	9	4	12	5	10	2	9	4	12	5	10	2	9	4	59.2	59.2	59.2	37.463	343	343	0	96.197	By MS/MS	By MS/MS	By MS/MS	By matching	By MS/MS	By MS/MS	59.2	19	47.2	4.4	40.8	12.2
		A0A3S6EZI9	A0A3S6EZI9	20	20	20	tr|A0A3S6EZI9|A0A3S6EZI9_YERET Ribosomal RNA large subunit methyltransferase M OS=Yersinia entomophaga OX=935293 GN=rlmM PE=3 SV=1	1	20	20	20	20	16	16	15	16	18	20	16	16	15	16	18	20	16	16	15	16	18	59.1	59.1	59.1	42.179	367	367	0	77.485	By MS/MS	By MS/MS	By MS/MS	By MS/MS	By MS/MS	By MS/MS	59.1	48	51	47.1	53.7	59.1
		A0A3S6EZJ0	A0A3S6EZJ0	18	18	18	tr|A0A3S6EZJ0|A0A3S6EZJ0_YERET Acetyl-coenzyme A carboxylase carboxyl transferase subunit alpha OS=Yersinia entomophaga OX=935293 GN=accA PE=3 SV=1	1	18	18	18	15	15	14	9	15	13	15	15	14	9	15	13	15	15	14	9	15	13	57.1	57.1	57.1	35.428	319	319	0	206.66	By MS/MS	By MS/MS	By MS/MS	By MS/MS	By MS/MS	By MS/MS	51.7	56.7	53.9	42.9	53.9	51.4
		A0A3S6EZJ1	A0A3S6EZJ1	3	3	3	tr|A0A3S6EZJ1|A0A3S6EZJ1_YERET ADP-heptose--LPS heptosyltransferase OS=Yersinia entomophaga OX=935293 GN=PL78_07975 PE=4 SV=1	1	3	3	3	3	1	2	0	2	1	3	1	2	0	2	1	3	1	2	0	2	1	8.8	8.8	8.8	39.496	354	354	0	3.8769	By MS/MS	By matching	By MS/MS		By MS/MS	By matching	8.8	2.3	5.4	0	6.5	3.4
		A0A3S6EZJ2	A0A3S6EZJ2	1	1	1	tr|A0A3S6EZJ2|A0A3S6EZJ2_YERET Histidine kinase OS=Yersinia entomophaga OX=935293 GN=glnL PE=4 SV=1	1	1	1	1	1	1	1	0	1	1	1	1	1	0	1	1	1	1	1	0	1	1	4.9	4.9	4.9	38.38	349	349	0.00059418	3.0507	By MS/MS	By matching	By matching		By matching	By matching	4.9	4.9	4.9	0	4.9	4.9
		A0A3S6EZJ3	A0A3S6EZJ3	8	8	8	tr|A0A3S6EZJ3|A0A3S6EZJ3_YERET FAD:protein FMN transferase OS=Yersinia entomophaga OX=935293 GN=PL78_06625 PE=3 SV=1	1	8	8	8	8	0	8	1	8	1	8	0	8	1	8	1	8	0	8	1	8	1	30	30	30	37.555	340	340	0	46.728	By MS/MS		By MS/MS	By matching	By MS/MS	By matching	30	0	30	2.1	30	5
		A0A3S6EZJ4	A0A3S6EZJ4	4	4	4	tr|A0A3S6EZJ4|A0A3S6EZJ4_YERET Ferredoxin (flavodoxin):NADP(+) oxidoreductase OS=Yersinia entomophaga OX=935293 GN=PL78_07865 PE=3 SV=1	1	4	4	4	3	4	3	2	3	4	3	4	3	2	3	4	3	4	3	2	3	4	24.6	24.6	24.6	28.276	248	248	0	11.918	By MS/MS	By MS/MS	By MS/MS	By matching	By MS/MS	By MS/MS	21	24.6	17.7	13.3	21	24.6
		A0A3S6EZJ5	A0A3S6EZJ5	26	26	26	tr|A0A3S6EZJ5|A0A3S6EZJ5_YERET AMP nucleosidase OS=Yersinia entomophaga OX=935293 GN=PL78_08700 PE=4 SV=1	1	26	26	26	22	21	20	12	21	23	22	21	20	12	21	23	22	21	20	12	21	23	70.5	70.5	70.5	50.894	454	454	0	232.09	By MS/MS	By MS/MS	By MS/MS	By MS/MS	By MS/MS	By MS/MS	58.1	56.2	48.5	33	58.8	62.3
		A0A3S6EZJ7	A0A3S6EZJ7	6	6	6	tr|A0A3S6EZJ7|A0A3S6EZJ7_YERET DNA polymerase III subunit alpha OS=Yersinia entomophaga OX=935293 GN=dnaE PE=4 SV=1	1	6	6	6	5	6	5	4	4	3	5	6	5	4	4	3	5	6	5	4	4	3	5.2	5.2	5.2	130.27	1160	1160	0	7.9987	By MS/MS	By MS/MS	By MS/MS	By MS/MS	By MS/MS	By MS/MS	4.2	5.2	4.1	3.4	3.5	2.6
		A0A3S6EZJ8	A0A3S6EZJ8	4	4	4	tr|A0A3S6EZJ8|A0A3S6EZJ8_YERET Rho-binding antiterminator OS=Yersinia entomophaga OX=935293 GN=PL78_08535 PE=4 SV=1	1	4	4	4	2	2	4	1	4	4	2	2	4	1	4	4	2	2	4	1	4	4	44.2	44.2	44.2	9.723	86	86	0	5.9953	By matching	By matching	By MS/MS	By matching	By MS/MS	By MS/MS	31.4	19.8	44.2	8.1	44.2	44.2
		A0A3S6EZK0	A0A3S6EZK0	2	2	2	tr|A0A3S6EZK0|A0A3S6EZK0_YERET RecBCD enzyme subunit RecD OS=Yersinia entomophaga OX=935293 GN=recD PE=3 SV=1	1	2	2	2	1	0	0	0	2	1	1	0	0	0	2	1	1	0	0	0	2	1	3.9	3.9	3.9	67.378	614	614	0.00059207	2.9924	By matching				By MS/MS	By MS/MS	2	0	0	0	3.9	2
		A0A3S6EZK2	A0A3S6EZK2	2	2	2	tr|A0A3S6EZK2|A0A3S6EZK2_YERET Deoxyuridine 5-triphosphate nucleotidohydrolase OS=Yersinia entomophaga OX=935293 GN=dut PE=3 SV=1	1	2	2	2	2	2	2	2	2	2	2	2	2	2	2	2	2	2	2	2	2	2	21.7	21.7	21.7	16.164	152	152	0	25.914	By MS/MS	By MS/MS	By MS/MS	By MS/MS	By MS/MS	By MS/MS	21.7	21.7	21.7	21.7	21.7	21.7
		A0A3S6EZK4	A0A3S6EZK4	9	9	9	tr|A0A3S6EZK4|A0A3S6EZK4_YERET Membrane-bound lytic murein transglycosylase A OS=Yersinia entomophaga OX=935293 GN=mltA PE=4 SV=1	1	9	9	9	9	1	7	1	4	2	9	1	7	1	4	2	9	1	7	1	4	2	28	28	28	42.371	386	386	0	34.336	By MS/MS	By matching	By MS/MS	By matching	By MS/MS	By matching	28	2.8	19.2	2.1	14	5.2
		A0A3S6EZK7	A0A3S6EZK7	8	8	8	tr|A0A3S6EZK7|A0A3S6EZK7_YERET Ditrans,polycis-undecaprenyl-diphosphate synthase ((2E,6E)-farnesyl-diphosphate specific) OS=Yersinia entomophaga OX=935293 GN=uppS PE=3 SV=1	1	8	8	8	5	5	5	5	3	4	5	5	5	5	3	4	5	5	5	5	3	4	21	21	21	28.37	252	252	0	11.066	By MS/MS	By MS/MS	By MS/MS	By MS/MS	By matching	By MS/MS	17.1	17.9	15.9	21	17.1	15.9
		A0A3S6EZK8	A0A3S6EZK8	3	3	3	tr|A0A3S6EZK8|A0A3S6EZK8_YERET Lipid-A-disaccharide synthase OS=Yersinia entomophaga OX=935293 GN=lpxB PE=3 SV=1	1	3	3	3	3	2	3	2	3	1	3	2	3	2	3	1	3	2	3	2	3	1	11.6	11.6	11.6	42.872	388	388	0	10.906	By MS/MS	By MS/MS	By MS/MS	By MS/MS	By MS/MS	By MS/MS	11.6	6.7	11.6	7.5	11.6	2.6
		A0A3S6EZK9	A0A3S6EZK9	16	16	16	tr|A0A3S6EZK9|A0A3S6EZK9_YERET UPF0325 protein PL78_08670 OS=Yersinia entomophaga OX=935293 GN=PL78_08670 PE=3 SV=1	1	16	16	16	14	8	14	3	14	9	14	8	14	3	14	9	14	8	14	3	14	9	82.3	82.3	82.3	15.339	130	130	0	76.275	By MS/MS	By MS/MS	By MS/MS	By matching	By MS/MS	By MS/MS	81.5	65.4	75.4	28.5	80.8	59.2
		A0A3S6EZL1	A0A3S6EZL1	7	7	7	tr|A0A3S6EZL1|A0A3S6EZL1_YERET Phosphoenolpyruvate--protein phosphotransferase OS=Yersinia entomophaga OX=935293 GN=PL78_08830 PE=3 SV=1	1	7	7	7	7	4	4	1	7	5	7	4	4	1	7	5	7	4	4	1	7	5	11.1	11.1	11.1	83.078	748	748	0	18.258	By MS/MS	By MS/MS	By MS/MS	By MS/MS	By MS/MS	By MS/MS	11.1	6.8	5.5	2.3	11.1	8.7
		A0A3S6EZL2	A0A3S6EZL2	4	4	4	tr|A0A3S6EZL2|A0A3S6EZL2_YERET Uncharacterized protein OS=Yersinia entomophaga OX=935293 GN=PL78_08075 PE=4 SV=1	1	4	4	4	3	1	2	0	4	1	3	1	2	0	4	1	3	1	2	0	4	1	28	28	28	15.529	143	143	0.00059347	3.0254	By MS/MS	By matching	By MS/MS		By MS/MS	By matching	21	7.7	14	0	28	7.7
		A0A3S6EZL3	A0A3S6EZL3	19	19	19	tr|A0A3S6EZL3|A0A3S6EZL3_YERET 2-amino-3-ketobutyrate coenzyme A ligase OS=Yersinia entomophaga OX=935293 GN=kbl PE=3 SV=1	1	19	19	19	15	16	15	14	17	15	15	16	15	14	17	15	15	16	15	14	17	15	52	52	52	43.081	398	398	0	172.26	By MS/MS	By MS/MS	By MS/MS	By MS/MS	By MS/MS	By MS/MS	46.2	46.2	40.7	38.9	50	38.4
		A0A3S6EZL7	A0A3S6EZL7	5	5	5	tr|A0A3S6EZL7|A0A3S6EZL7_YERET Flavodoxin OS=Yersinia entomophaga OX=935293 GN=PL78_08675 PE=4 SV=1	1	5	5	5	5	4	4	4	3	4	5	4	4	4	3	4	5	4	4	4	3	4	56.4	56.4	56.4	16.513	149	149	0	67.462	By MS/MS	By MS/MS	By MS/MS	By MS/MS	By MS/MS	By MS/MS	56.4	49.7	37.6	37.6	30.9	49.7
		A0A3S6EZL9	A0A3S6EZL9	16	16	16	tr|A0A3S6EZL9|A0A3S6EZL9_YERET Ribosome-recycling factor OS=Yersinia entomophaga OX=935293 GN=frr PE=3 SV=1	1	16	16	16	14	16	14	14	14	15	14	16	14	14	14	15	14	16	14	14	14	15	76.8	76.8	76.8	20.686	185	185	0	316.07	By MS/MS	By MS/MS	By MS/MS	By MS/MS	By MS/MS	By MS/MS	74.1	76.8	74.1	74.1	74.1	72.4
		A0A3S6EZM3	A0A3S6EZM3	10	10	10	tr|A0A3S6EZM3|A0A3S6EZM3_YERET Pseudouridine synthase OS=Yersinia entomophaga OX=935293 GN=PL78_05875 PE=3 SV=1	1	10	10	10	8	6	8	6	3	6	8	6	8	6	3	6	8	6	8	6	3	6	39.5	39.5	39.5	29.4	261	261	0	26.355	By MS/MS	By MS/MS	By MS/MS	By MS/MS	By matching	By MS/MS	36	21.1	28.7	25.3	14.9	25.3
		A0A3S6EZM4	A0A3S6EZM4	4	4	4	tr|A0A3S6EZM4|A0A3S6EZM4_YERET DNA-binding protein OS=Yersinia entomophaga OX=935293 GN=PL78_06805 PE=3 SV=1	1	4	4	4	4	4	4	3	4	0	4	4	4	3	4	0	4	4	4	3	4	0	63.3	63.3	63.3	9.6369	90	90	0	42.572	By MS/MS	By MS/MS	By MS/MS	By MS/MS	By MS/MS		63.3	63.3	63.3	46.7	63.3	0
		A0A3S6EZM6	A0A3S6EZM6	57	57	57	tr|A0A3S6EZM6|A0A3S6EZM6_YERET 60 kDa chaperonin OS=Yersinia entomophaga OX=935293 GN=groEL PE=3 SV=1	1	57	57	57	49	55	49	52	48	52	49	55	49	52	48	52	49	55	49	52	48	52	88.4	88.4	88.4	57.723	551	551	0	323.31	By MS/MS	By MS/MS	By MS/MS	By MS/MS	By MS/MS	By MS/MS	78.6	88.4	77.7	85.3	82.2	87.8
		A0A3S6EZM7	A0A3S6EZM7	3	3	3	tr|A0A3S6EZM7|A0A3S6EZM7_YERET Transcriptional regulator OS=Yersinia entomophaga OX=935293 GN=PL78_08725 PE=3 SV=1	1	3	3	3	2	2	3	2	3	2	2	2	3	2	3	2	2	2	3	2	3	2	6.6	6.6	6.6	34.293	305	305	0.0028506	2.3037	By MS/MS	By MS/MS	By MS/MS	By MS/MS	By MS/MS	By MS/MS	5.6	5.6	6.6	5.6	6.6	5.6
		A0A3S6EZN0	A0A3S6EZN0	1	1	1	tr|A0A3S6EZN0|A0A3S6EZN0_YERET Der GTPase-activating protein YihI OS=Yersinia entomophaga OX=935293 GN=yihI PE=3 SV=1	1	1	1	1	1	1	1	1	1	1	1	1	1	1	1	1	1	1	1	1	1	1	5.6	5.6	5.6	20.133	178	178	0.003413	2.2664	By MS/MS	By MS/MS	By matching	By MS/MS	By MS/MS	By matching	5.6	5.6	5.6	5.6	5.6	5.6
		A0A3S6EZN4	A0A3S6EZN4	3	3	3	tr|A0A3S6EZN4|A0A3S6EZN4_YERET OmpR/PhoB-type domain-containing protein OS=Yersinia entomophaga OX=935293 GN=PL78_08915 PE=4 SV=1	1	3	3	3	3	0	1	0	3	0	3	0	1	0	3	0	3	0	1	0	3	0	14.4	14.4	14.4	25.84	222	222	0	4.2869	By MS/MS		By MS/MS		By MS/MS		14.4	0	5	0	14.4	0
		A0A3S6EZN7	A0A3S6EZN7	35	35	35	tr|A0A3S6EZN7|A0A3S6EZN7_YERET Pitrilysin OS=Yersinia entomophaga OX=935293 GN=PL78_08790 PE=3 SV=1	1	35	35	35	32	8	24	7	29	22	32	8	24	7	29	22	32	8	24	7	29	22	45.9	45.9	45.9	108.28	962	962	0	133.94	By MS/MS	By MS/MS	By MS/MS	By MS/MS	By MS/MS	By MS/MS	44.5	10	30.8	8.9	40.3	29.7
		A0A3S6EZN8	A0A3S6EZN8	14	14	14	tr|A0A3S6EZN8|A0A3S6EZN8_YERET Cysteine desulfurase OS=Yersinia entomophaga OX=935293 GN=sufC PE=3 SV=1	1	14	14	14	12	14	10	11	11	10	12	14	10	11	11	10	12	14	10	11	11	10	58.1	58.1	58.1	27.732	248	248	0	68.76	By MS/MS	By MS/MS	By MS/MS	By MS/MS	By MS/MS	By MS/MS	57.3	58.1	45.2	46.8	56.9	38.7
		A0A3S6EZP2	A0A3S6EZP2	3	3	3	tr|A0A3S6EZP2|A0A3S6EZP2_YERET Sodium/glutamate symporter OS=Yersinia entomophaga OX=935293 GN=gltS PE=3 SV=1	1	3	3	3	3	1	3	0	3	0	3	1	3	0	3	0	3	1	3	0	3	0	8.9	8.9	8.9	42.651	404	404	0	22.437	By MS/MS	By matching	By MS/MS		By MS/MS		8.9	6.2	8.9	0	8.9	0
		A0A3S6EZP5	A0A3S6EZP5	9	9	9	tr|A0A3S6EZP5|A0A3S6EZP5_YERET 50S ribosomal protein L11 OS=Yersinia entomophaga OX=935293 GN=rplK PE=3 SV=1	1	9	9	9	8	8	8	7	8	8	8	8	8	7	8	8	8	8	8	7	8	8	44.4	44.4	44.4	14.807	142	142	0	42.082	By MS/MS	By MS/MS	By MS/MS	By MS/MS	By MS/MS	By MS/MS	44.4	44.4	44.4	42.3	44.4	44.4
		A0A3S6EZP8	A0A3S6EZP8	2	2	2	tr|A0A3S6EZP8|A0A3S6EZP8_YERET Ligand-gated channel protein OS=Yersinia entomophaga OX=935293 GN=PL78_06040 PE=3 SV=1	1	2	2	2	2	0	1	0	2	0	2	0	1	0	2	0	2	0	1	0	2	0	3.5	3.5	3.5	73.65	678	678	0.0011806	2.9295	By MS/MS		By matching		By MS/MS		3.5	0	1.9	0	3.5	0
		A0A3S6EZQ2	A0A3S6EZQ2	12	12	12	tr|A0A3S6EZQ2|A0A3S6EZQ2_YERET DNA-binding transcriptional regulator NtrC OS=Yersinia entomophaga OX=935293 GN=glnG PE=4 SV=1	1	12	12	12	9	5	7	2	9	8	9	5	7	2	9	8	9	5	7	2	9	8	26	26	26	52.429	470	470	0	17.322	By MS/MS	By matching	By MS/MS	By matching	By MS/MS	By MS/MS	19.4	10.6	14.9	4.3	17.9	17.9
		A0A3S6EZQ6	A0A3S6EZQ6	2	2	2	tr|A0A3S6EZQ6|A0A3S6EZQ6_YERET DL-methionine transporter permease subunit OS=Yersinia entomophaga OX=935293 GN=PL78_08490 PE=3 SV=1	1	2	2	2	1	0	2	0	2	2	1	0	2	0	2	2	1	0	2	0	2	2	13.4	13.4	13.4	23.187	217	217	0	3.7619	By MS/MS		By MS/MS		By MS/MS	By matching	8.3	0	13.4	0	13.4	13.4
		A0A3S6EZQ8	A0A3S6EZQ8	2	2	2	tr|A0A3S6EZQ8|A0A3S6EZQ8_YERET Undecaprenyl phosphate-alpha-4-amino-4-deoxy-L-arabinose arabinosyl transferase OS=Yersinia entomophaga OX=935293 GN=arnT PE=3 SV=1	1	2	2	2	2	0	1	0	1	1	2	0	1	0	1	1	2	0	1	0	1	1	5.8	5.8	5.8	62.636	555	555	0	10.551	By MS/MS		By MS/MS		By matching	By MS/MS	5.8	0	3.4	0	2.3	2.3
		A0A3S6EZQ9	A0A3S6EZQ9	15	15	15	tr|A0A3S6EZQ9|A0A3S6EZQ9_YERET Aldo/keto reductase OS=Yersinia entomophaga OX=935293 GN=tas PE=4 SV=1	1	15	15	15	14	8	12	10	11	14	14	8	12	10	11	14	14	8	12	10	11	14	56.4	56.4	56.4	38.567	346	346	0	84.459	By MS/MS	By MS/MS	By MS/MS	By MS/MS	By MS/MS	By MS/MS	56.4	36.7	48.8	41.9	38.7	54
		A0A3S6EZR1	A0A3S6EZR1	26	26	26	tr|A0A3S6EZR1|A0A3S6EZR1_YERET Aspartate ammonia-lyase OS=Yersinia entomophaga OX=935293 GN=aspA PE=3 SV=1	1	26	26	26	25	14	22	13	25	23	25	14	22	13	25	23	25	14	22	13	25	23	63.8	63.8	63.8	52.56	478	478	0	323.31	By MS/MS	By MS/MS	By MS/MS	By MS/MS	By MS/MS	By MS/MS	57.3	33.3	51.5	29.5	57.3	58.4
		A0A3S6EZR4	A0A3S6EZR4	6	6	6	tr|A0A3S6EZR4|A0A3S6EZR4_YERET Oxidoreductase OS=Yersinia entomophaga OX=935293 GN=PL78_09085 PE=3 SV=1	1	6	6	6	6	6	6	2	6	3	6	6	6	2	6	3	6	6	6	2	6	3	17.6	17.6	17.6	44.57	404	404	0	20.801	By MS/MS	By MS/MS	By MS/MS	By matching	By MS/MS	By MS/MS	17.6	17.6	17.6	6.7	17.6	10.6
		A0A3S6EZR5	A0A3S6EZR5	44	44	44	tr|A0A3S6EZR5|A0A3S6EZR5_YERET Glycine dehydrogenase (decarboxylating) OS=Yersinia entomophaga OX=935293 GN=gcvP PE=3 SV=1	1	44	44	44	26	15	25	9	39	40	26	15	25	9	39	40	26	15	25	9	39	40	60.3	60.3	60.3	104.84	959	959	0	323.31	By MS/MS	By MS/MS	By MS/MS	By MS/MS	By MS/MS	By MS/MS	34.5	21.2	37	10.6	51.8	58.4
		A0A3S6EZR8	A0A3S6EZR8	6	6	6	tr|A0A3S6EZR8|A0A3S6EZR8_YERET Integration host factor subunit alpha OS=Yersinia entomophaga OX=935293 GN=ihfA PE=3 SV=1	1	6	6	6	3	6	3	5	2	6	3	6	3	5	2	6	3	6	3	5	2	6	56.1	56.1	56.1	11.213	98	98	0	14.23	By MS/MS	By MS/MS	By MS/MS	By MS/MS	By MS/MS	By MS/MS	29.6	56.1	20.4	55.1	20.4	56.1
		A0A3S6EZR9	A0A3S6EZR9	44	44	44	tr|A0A3S6EZR9|A0A3S6EZR9_YERET Lysine--tRNA ligase OS=Yersinia entomophaga OX=935293 GN=lysS PE=3 SV=1	1	44	44	44	40	40	35	37	36	42	40	40	35	37	36	42	40	40	35	37	36	42	83.4	83.4	83.4	57.656	505	505	0	323.31	By MS/MS	By MS/MS	By MS/MS	By MS/MS	By MS/MS	By MS/MS	75.8	83.4	72.1	71.9	79	83.4
		A0A3S6EZS3	A0A3S6EZS3	11	11	11	tr|A0A3S6EZS3|A0A3S6EZS3_YERET C4-dicarboxylate ABC transporter OS=Yersinia entomophaga OX=935293 GN=PL78_07095 PE=4 SV=1	1	11	11	11	10	10	9	8	11	7	10	10	9	8	11	7	10	10	9	8	11	7	46.9	46.9	46.9	29.45	260	260	0	59.931	By MS/MS	By MS/MS	By MS/MS	By MS/MS	By MS/MS	By MS/MS	43.1	43.1	41.2	35.8	46.9	32.7
		A0A3S6EZS5	A0A3S6EZS5	9	9	9	tr|A0A3S6EZS5|A0A3S6EZS5_YERET Ribose-5-phosphate isomerase A OS=Yersinia entomophaga OX=935293 GN=rpiA PE=3 SV=1	1	9	9	9	7	9	7	7	8	8	7	9	7	7	8	8	7	9	7	7	8	8	43.2	43.2	43.2	23.131	220	220	0	73.87	By MS/MS	By MS/MS	By MS/MS	By MS/MS	By MS/MS	By MS/MS	39.5	43.2	36.4	26.8	39.5	43.2
		A0A3S6EZS6	A0A3S6EZS6	12	12	12	tr|A0A3S6EZS6|A0A3S6EZS6_YERET Peptide chain release factor 2 OS=Yersinia entomophaga OX=935293 GN=prfB PE=3 SV=1	1	12	12	12	12	12	11	9	10	11	12	12	11	9	10	11	12	12	11	9	10	11	47.4	47.4	47.4	34.654	310	310	0	132.12	By MS/MS	By MS/MS	By MS/MS	By MS/MS	By MS/MS	By MS/MS	47.4	47.4	43.9	42.9	47.1	44.2
		A0A3S6EZS7	A0A3S6EZS7	10	10	10	tr|A0A3S6EZS7|A0A3S6EZS7_YERET Acyl-[acyl-carrier-protein]--UDP-N-acetylglucosamine O-acyltransferase OS=Yersinia entomophaga OX=935293 GN=lpxA PE=3 SV=1	1	10	10	10	10	9	8	8	8	9	10	9	8	8	8	9	10	9	8	8	8	9	43.9	43.9	43.9	28.266	262	262	0	81.202	By MS/MS	By MS/MS	By MS/MS	By MS/MS	By MS/MS	By MS/MS	43.9	43.9	24.8	35.1	38.5	43.9
		A0A3S6EZS9	A0A3S6EZS9	8	8	8	tr|A0A3S6EZS9|A0A3S6EZS9_YERET 10 kDa chaperonin OS=Yersinia entomophaga OX=935293 GN=groES PE=3 SV=1	1	8	8	8	7	7	6	8	7	7	7	7	6	8	7	7	7	7	6	8	7	7	86.6	86.6	86.6	10.345	97	97	0	81.728	By MS/MS	By MS/MS	By MS/MS	By MS/MS	By MS/MS	By MS/MS	86.6	86.6	83.5	86.6	86.6	83.5
		A0A3S6EZT0	A0A3S6EZT0	2	2	2	tr|A0A3S6EZT0|A0A3S6EZT0_YERET FAD assembly factor SdhE OS=Yersinia entomophaga OX=935293 GN=PL78_09040 PE=3 SV=1	1	2	2	2	0	1	1	0	1	2	0	1	1	0	1	2	0	1	1	0	1	2	38.6	38.6	38.6	10.548	88	88	0	15.159		By matching	By matching		By matching	By MS/MS	0	9.1	9.1	0	29.5	38.6
		A0A3S6EZT6	A0A3S6EZT6	12	12	12	tr|A0A3S6EZT6|A0A3S6EZT6_YERET Uridylate kinase OS=Yersinia entomophaga OX=935293 GN=pyrH PE=3 SV=1	1	12	12	12	10	11	8	8	9	12	10	11	8	8	9	12	10	11	8	8	9	12	66	66	66	26.002	241	241	0	219.22	By MS/MS	By MS/MS	By MS/MS	By MS/MS	By MS/MS	By MS/MS	55.2	58.1	41.5	47.3	55.2	66
		A0A3S6EZT7	A0A3S6EZT7	9	9	9	tr|A0A3S6EZT7|A0A3S6EZT7_YERET tRNA-modifying protein YgfZ OS=Yersinia entomophaga OX=935293 GN=ygfZ PE=3 SV=1	1	9	9	9	8	9	9	7	8	8	8	9	9	7	8	8	8	9	9	7	8	8	37.9	37.9	37.9	35.802	330	330	0	71.068	By MS/MS	By MS/MS	By MS/MS	By MS/MS	By MS/MS	By MS/MS	34.2	37.9	37.9	23.9	34.2	34.2
		A0A3S6EZT8	A0A3S6EZT8	1	1	1	tr|A0A3S6EZT8|A0A3S6EZT8_YERET Uncharacterized protein OS=Yersinia entomophaga OX=935293 GN=PL78_06240 PE=4 SV=1	1	1	1	1	0	1	0	1	0	0	0	1	0	1	0	0	0	1	0	1	0	0	8.1	8.1	8.1	14.882	135	135	0.0061145	1.9167		By matching		By MS/MS			0	8.1	0	8.1	0	0
		A0A3S6EZU0	A0A3S6EZU0	8	8	8	tr|A0A3S6EZU0|A0A3S6EZU0_YERET Thiol:disulfide interchange protein OS=Yersinia entomophaga OX=935293 GN=PL78_09005 PE=3 SV=1	1	8	8	8	7	6	6	5	8	8	7	6	6	5	8	8	7	6	6	5	8	8	43.3	43.3	43.3	25.743	238	238	0	84.507	By MS/MS	By MS/MS	By MS/MS	By MS/MS	By MS/MS	By MS/MS	40.3	33.2	38.2	31.5	43.3	43.3
		A0A3S6EZU2	A0A3S6EZU2	6	6	6	tr|A0A3S6EZU2|A0A3S6EZU2_YERET 2-octaprenyl-6-methoxyphenyl hydroxylase OS=Yersinia entomophaga OX=935293 GN=PL78_09090 PE=3 SV=1	1	6	6	6	6	4	4	3	5	5	6	4	4	3	5	5	6	4	4	3	5	5	21.2	21.2	21.2	42.263	392	392	0	34.669	By MS/MS	By matching	By MS/MS	By matching	By MS/MS	By MS/MS	21.2	11.5	11.5	8.2	17.9	17.9
		A0A3S6EZU7	A0A3S6EZU7	17	17	17	tr|A0A3S6EZU7|A0A3S6EZU7_YERET Proline aminopeptidase P II OS=Yersinia entomophaga OX=935293 GN=PL78_09095 PE=4 SV=1	1	17	17	17	15	15	11	9	14	14	15	15	11	9	14	14	15	15	11	9	14	14	44.2	44.2	44.2	49.128	437	437	0	152.91	By MS/MS	By MS/MS	By MS/MS	By MS/MS	By MS/MS	By MS/MS	42.1	34.3	29.1	15.3	33	40
		A0A3S6EZU8	A0A3S6EZU8	3	3	3	tr|A0A3S6EZU8|A0A3S6EZU8_YERET Protein Syd OS=Yersinia entomophaga OX=935293 GN=syd PE=3 SV=1	1	3	3	3	3	2	1	3	2	2	3	2	1	3	2	2	3	2	1	3	2	2	23	23	23	20.784	183	183	0	16.412	By MS/MS	By MS/MS	By matching	By matching	By matching	By MS/MS	23	15.3	8.2	23	15.8	15.3
		A0A3S6EZV1	A0A3S6EZV1	8	8	8	tr|A0A3S6EZV1|A0A3S6EZV1_YERET Mechanosensitive ion channel protein MscS OS=Yersinia entomophaga OX=935293 GN=PL78_09140 PE=3 SV=1	1	8	8	8	8	5	8	1	8	5	8	5	8	1	8	5	8	5	8	1	8	5	22.4	22.4	22.4	30.735	286	286	0	32.796	By MS/MS	By MS/MS	By MS/MS	By matching	By MS/MS	By MS/MS	22.4	15.7	22.4	3.8	22.4	20.6
		A0A3S6EZV3	A0A3S6EZV3	4	4	4	tr|A0A3S6EZV3|A0A3S6EZV3_YERET Lysine decarboxylase LdcC OS=Yersinia entomophaga OX=935293 GN=PL78_08555 PE=3 SV=1	1	4	4	4	4	0	4	1	4	4	4	0	4	1	4	4	4	0	4	1	4	4	5.6	5.6	5.6	80.466	712	712	0.00059453	3.0758	By MS/MS		By MS/MS	By MS/MS	By MS/MS	By MS/MS	5.6	0	5.6	1.1	5.6	5.6
		A0A3S6EZV9	A0A3S6EZV9	16	16	16	tr|A0A3S6EZV9|A0A3S6EZV9_YERET Lipoprotein OS=Yersinia entomophaga OX=935293 GN=metQ PE=3 SV=1	1	16	16	16	15	10	15	9	15	8	15	10	15	9	15	8	15	10	15	9	15	8	66.1	66.1	66.1	29.43	271	271	0	304.91	By MS/MS	By MS/MS	By MS/MS	By MS/MS	By MS/MS	By MS/MS	66.1	49.8	63.8	49.1	66.1	42.4
		A0A3S6EZW0	A0A3S6EZW0	2	2	2	tr|A0A3S6EZW0|A0A3S6EZW0_YERET Cell division protein ZapA OS=Yersinia entomophaga OX=935293 GN=zapA PE=3 SV=1	1	2	2	2	1	1	2	0	0	1	1	1	2	0	0	1	1	1	2	0	0	1	24.8	24.8	24.8	12.655	109	109	0	9.1483	By matching	By MS/MS	By MS/MS			By MS/MS	11	11	24.8	0	0	13.8
		A0A3S6EZW3	A0A3S6EZW3	15	15	15	tr|A0A3S6EZW3|A0A3S6EZW3_YERET Zinc ABC transporter ATPase OS=Yersinia entomophaga OX=935293 GN=zntA PE=3 SV=1	1	15	15	15	14	4	12	1	13	0	14	4	12	1	13	0	14	4	12	1	13	0	26.1	26.1	26.1	81.409	771	771	0	70.163	By MS/MS	By matching	By MS/MS	By MS/MS	By MS/MS		25	6.4	19.5	1.6	23.7	0
		A0A3S6EZW4	A0A3S6EZW4	9	9	9	tr|A0A3S6EZW4|A0A3S6EZW4_YERET Chaperone protein Skp OS=Yersinia entomophaga OX=935293 GN=PL78_08605 PE=3 SV=1	1	9	9	9	9	8	7	7	9	7	9	8	7	7	9	7	9	8	7	7	9	7	43.6	43.6	43.6	18.295	165	165	0	69.287	By MS/MS	By MS/MS	By MS/MS	By MS/MS	By MS/MS	By MS/MS	43.6	38.2	38.2	37	43.6	32.1
		A0A3S6EZX3	A0A3S6EZX3	14	14	14	tr|A0A3S6EZX3|A0A3S6EZX3_YERET Methionine aminopeptidase OS=Yersinia entomophaga OX=935293 GN=map PE=3 SV=1	1	14	14	14	12	13	11	11	12	11	12	13	11	11	12	11	12	13	11	11	12	11	67.3	67.3	67.3	29.209	263	263	0	110.75	By MS/MS	By MS/MS	By MS/MS	By MS/MS	By MS/MS	By MS/MS	63.9	63.9	46.8	49.4	63.9	55.5
		A0A3S6EZX5	A0A3S6EZX5	8	8	8	tr|A0A3S6EZX5|A0A3S6EZX5_YERET Metalloprotease OS=Yersinia entomophaga OX=935293 GN=PL78_09370 PE=3 SV=1	1	8	8	8	7	5	8	5	7	3	7	5	8	5	7	3	7	5	8	5	7	3	32	32	32	26.734	250	250	0	76.711	By MS/MS	By MS/MS	By MS/MS	By matching	By MS/MS	By matching	32	26.4	32	25.2	32	16
		A0A3S6EZY0	A0A3S6EZY0	12	12	12	tr|A0A3S6EZY0|A0A3S6EZY0_YERET 3-hydroxyacyl-[acyl-carrier-protein] dehydratase FabZ OS=Yersinia entomophaga OX=935293 GN=fabZ PE=3 SV=1	1	12	12	12	10	11	8	9	9	11	10	11	8	9	9	11	10	11	8	9	9	11	65.2	65.2	65.2	17.985	161	161	0	113.63	By MS/MS	By MS/MS	By MS/MS	By MS/MS	By MS/MS	By MS/MS	64.6	65.2	41	51.6	52.8	65.2
		A0A3S6EZY5	A0A3S6EZY5	11	11	11	tr|A0A3S6EZY5|A0A3S6EZY5_YERET Ribosomal RNA small subunit methyltransferase E OS=Yersinia entomophaga OX=935293 GN=PL78_09420 PE=3 SV=1	1	11	11	11	10	9	7	8	9	10	10	9	7	8	9	10	10	9	7	8	9	10	58.8	58.8	58.8	26.915	243	243	0	52.297	By MS/MS	By MS/MS	By MS/MS	By MS/MS	By MS/MS	By MS/MS	46.5	58.8	36.2	39.9	40.3	58.8
		A0A3S6EZY7	A0A3S6EZY7	30	30	30	tr|A0A3S6EZY7|A0A3S6EZY7_YERET Elongation factor Ts OS=Yersinia entomophaga OX=935293 GN=tsf PE=3 SV=1	1	30	30	30	28	29	27	26	26	27	28	29	27	26	26	27	28	29	27	26	26	27	83.5	83.5	83.5	30.773	285	285	0	323.31	By MS/MS	By MS/MS	By MS/MS	By MS/MS	By MS/MS	By MS/MS	82.8	83.5	82.8	81.1	77.2	81.1
		A0A3S6EZZ0	A0A3S6EZZ0	9	9	9	tr|A0A3S6EZZ0|A0A3S6EZZ0_YERET Uncharacterized protein OS=Yersinia entomophaga OX=935293 GN=PL78_09485 PE=4 SV=1	1	9	9	9	6	8	7	9	9	6	6	8	7	9	9	6	6	8	7	9	9	6	42.3	42.3	42.3	26.284	239	239	0	63.085	By MS/MS	By MS/MS	By MS/MS	By MS/MS	By MS/MS	By MS/MS	30.5	42.3	42.3	42.3	42.3	38.5
		A0A3S6EZZ3	A0A3S6EZZ3	4	4	4	tr|A0A3S6EZZ3|A0A3S6EZZ3_YERET Uroporphyrinogen-III synthase OS=Yersinia entomophaga OX=935293 GN=hemD PE=3 SV=1	1	4	4	4	2	2	1	1	1	2	2	2	1	1	1	2	2	2	1	1	1	2	16.7	16.7	16.7	27.397	246	246	0	6.0665	By MS/MS	By MS/MS	By matching	By matching	By MS/MS	By MS/MS	7.7	8.1	5.7	5.7	5.7	8.9
		A0A3S6EZZ4	A0A3S6EZZ4	3	3	3	tr|A0A3S6EZZ4|A0A3S6EZZ4_YERET N-acetylmuramoyl-L-alanine amidase OS=Yersinia entomophaga OX=935293 GN=amiC PE=4 SV=1	1	3	3	3	3	1	1	2	2	1	3	1	1	2	2	1	3	1	1	2	2	1	7	7	7	45.953	416	416	0.0017281	2.4605	By MS/MS	By matching	By MS/MS	By matching	By matching	By MS/MS	7	2.4	2.4	4.6	4.6	2.4
		A0A3S6EZZ9	A0A3S6EZZ9	13	13	13	tr|A0A3S6EZZ9|A0A3S6EZZ9_YERET NADPH-dependent 7-cyano-7-deazaguanine reductase OS=Yersinia entomophaga OX=935293 GN=queF PE=3 SV=1	1	13	13	13	11	10	9	12	11	11	11	10	9	12	11	11	11	10	9	12	11	11	57.3	57.3	57.3	32.29	281	281	0	84.432	By MS/MS	By MS/MS	By MS/MS	By MS/MS	By MS/MS	By MS/MS	52	39.9	39.5	54.8	50.5	49.1
		A0A3S6F000	A0A3S6F000	28	28	28	tr|A0A3S6F000|A0A3S6F000_YERET Fructose-bisphosphate aldolase OS=Yersinia entomophaga OX=935293 GN=PL78_09345 PE=3 SV=1	1	28	28	28	25	26	20	16	24	27	25	26	20	16	24	27	25	26	20	16	24	27	81.1	81.1	81.1	39.057	359	359	0	323.31	By MS/MS	By MS/MS	By MS/MS	By MS/MS	By MS/MS	By MS/MS	78.8	78.8	65.7	46.2	78.8	79.1
		A0A3S6F002	A0A3S6F002	10	10	10	tr|A0A3S6F002|A0A3S6F002_YERET Glucose-1-phosphate thymidylyltransferase OS=Yersinia entomophaga OX=935293 GN=PL78_07515 PE=3 SV=1	1	10	10	10	8	6	5	5	8	10	8	6	5	5	8	10	8	6	5	5	8	10	46.8	46.8	46.8	32.646	293	293	0	51.164	By MS/MS	By MS/MS	By MS/MS	By MS/MS	By MS/MS	By MS/MS	34.1	22.2	18.4	18.4	34.1	46.8
		A0A3S6F003	A0A3S6F003	29	29	29	tr|A0A3S6F003|A0A3S6F003_YERET S-adenosylmethionine synthase OS=Yersinia entomophaga OX=935293 GN=metK PE=3 SV=1	1	29	29	29	29	26	27	24	28	17	29	26	27	24	28	17	29	26	27	24	28	17	78.6	78.6	78.6	41.979	384	384	0	317.04	By MS/MS	By MS/MS	By MS/MS	By MS/MS	By MS/MS	By MS/MS	78.6	69.5	78.6	65.4	78.6	43.8
		A0A3S6F004	A0A3S6F004	10	10	10	tr|A0A3S6F004|A0A3S6F004_YERET Thymidylate synthase OS=Yersinia entomophaga OX=935293 GN=thyA PE=3 SV=1	1	10	10	10	9	8	8	8	7	7	9	8	8	8	7	7	9	8	8	8	7	7	40.5	40.5	40.5	30.259	264	264	0	63.229	By MS/MS	By MS/MS	By MS/MS	By MS/MS	By MS/MS	By MS/MS	37.1	28.4	33.3	31.4	28	28.4
		A0A3S6F007	A0A3S6F007	4	4	4	tr|A0A3S6F007|A0A3S6F007_YERET Uncharacterized protein OS=Yersinia entomophaga OX=935293 GN=PL78_09590 PE=4 SV=1	1	4	4	4	4	4	3	3	0	2	4	4	3	3	0	2	4	4	3	3	0	2	52.6	52.6	52.6	15.26	137	137	0	45.305	By MS/MS	By MS/MS	By MS/MS	By MS/MS		By MS/MS	52.6	52.6	36.5	36.5	0	27.7
		A0A3S6F008	A0A3S6F008	3	3	3	tr|A0A3S6F008|A0A3S6F008_YERET Sulfur acceptor protein CsdL OS=Yersinia entomophaga OX=935293 GN=PL78_08745 PE=4 SV=1	1	3	3	3	3	3	2	2	3	1	3	3	2	2	3	1	3	3	2	2	3	1	12.9	12.9	12.9	29.243	271	271	0	11.24	By MS/MS	By MS/MS	By MS/MS	By matching	By MS/MS	By matching	12.9	12.9	7.4	7.4	12.9	5.5
		A0A3S6F009	A0A3S6F009	25	25	25	tr|A0A3S6F009|A0A3S6F009_YERET Aminoacyl-histidine dipeptidase OS=Yersinia entomophaga OX=935293 GN=PL78_06605 PE=4 SV=1	1	25	25	25	21	23	19	18	21	22	21	23	19	18	21	22	21	23	19	18	21	22	61.9	61.9	61.9	52.865	486	486	0	323.31	By MS/MS	By MS/MS	By MS/MS	By MS/MS	By MS/MS	By MS/MS	55.8	61.1	50.4	46.1	55.8	61.9
		A0A3S6F010	A0A3S6F010	14	14	14	tr|A0A3S6F010|A0A3S6F010_YERET Carbon-nitrogen hydrolase OS=Yersinia entomophaga OX=935293 GN=PL78_09440 PE=4 SV=1	1	14	14	14	14	13	13	11	13	12	14	13	13	11	13	12	14	13	13	11	13	12	59.2	59.2	59.2	32.836	294	294	0	323.31	By MS/MS	By MS/MS	By MS/MS	By MS/MS	By MS/MS	By MS/MS	59.2	59.2	59.2	53.1	59.2	48
		A0A3S6F012	A0A3S6F012	6	6	6	tr|A0A3S6F012|A0A3S6F012_YERET D-erythrose-4-phosphate dehydrogenase OS=Yersinia entomophaga OX=935293 GN=gapA PE=3 SV=1	1	6	6	6	5	5	3	2	5	2	5	5	3	2	5	2	5	5	3	2	5	2	23.1	23.1	23.1	37.094	338	338	0	41.045	By MS/MS	By matching	By MS/MS	By matching	By MS/MS	By MS/MS	16.3	20.4	10.7	5	20.4	11.8
		A0A3S6F019	A0A3S6F019	10	10	10	tr|A0A3S6F019|A0A3S6F019_YERET Na(+)-translocating NADH-quinone reductase subunit A OS=Yersinia entomophaga OX=935293 GN=nqrA PE=3 SV=1	1	10	10	10	10	2	9	0	10	2	10	2	9	0	10	2	10	2	9	0	10	2	26.8	26.8	26.8	48.577	447	447	0	35.467	By MS/MS	By matching	By MS/MS		By MS/MS	By matching	26.8	4.9	24.2	0	26.8	4
		A0A3S6F020	A0A3S6F020	9	9	9	tr|A0A3S6F020|A0A3S6F020_YERET Putative agmatine deiminase OS=Yersinia entomophaga OX=935293 GN=aguA PE=3 SV=1	1	9	9	9	8	7	6	7	6	6	8	7	6	7	6	6	8	7	6	7	6	6	34.7	34.7	34.7	40.678	363	363	0	61.723	By MS/MS	By MS/MS	By MS/MS	By MS/MS	By MS/MS	By MS/MS	31.7	25.3	22.3	25.3	18.5	25.3
		A0A3S6F024	A0A3S6F024	2	2	2	tr|A0A3S6F024|A0A3S6F024_YERET Bifunctional protein Aas OS=Yersinia entomophaga OX=935293 GN=aas PE=3 SV=1	1	2	2	2	2	0	2	0	2	0	2	0	2	0	2	0	2	0	2	0	2	0	3.1	3.1	3.1	79.548	718	718	0	3.4815	By matching		By MS/MS		By MS/MS		3.1	0	3.1	0	3.1	0
		A0A3S6F025	A0A3S6F025	9	9	9	tr|A0A3S6F025|A0A3S6F025_YERET Enterobactin synthase subunit E OS=Yersinia entomophaga OX=935293 GN=entE PE=4 SV=1	1	9	9	9	8	7	5	4	5	9	8	7	5	4	5	9	8	7	5	4	5	9	21.2	21.2	21.2	60.007	543	543	0	54.186	By MS/MS	By MS/MS	By matching	By MS/MS	By MS/MS	By MS/MS	19.7	17.9	13.4	8.7	12.3	21.2
		A0A3S6F026	A0A3S6F026	33	33	33	tr|A0A3S6F026|A0A3S6F026_YERET Transporter OS=Yersinia entomophaga OX=935293 GN=PL78_09625 PE=3 SV=1	1	33	33	33	32	16	27	10	11	5	32	16	27	10	11	5	32	16	27	10	11	5	58.4	58.4	58.4	86.085	791	791	0	252.33	By MS/MS	By MS/MS	By MS/MS	By MS/MS	By MS/MS	By MS/MS	56.8	27.1	47.5	18	20.6	8.3
		A0A3S6F030	A0A3S6F030	1	1	1	tr|A0A3S6F030|A0A3S6F030_YERET Uncharacterized protein OS=Yersinia entomophaga OX=935293 GN=PL78_09495 PE=4 SV=1	1	1	1	1	1	0	1	1	1	1	1	0	1	1	1	1	1	0	1	1	1	1	12	12	12	12.566	108	108	0	19.159	By matching		By matching	By MS/MS	By matching	By MS/MS	12	0	12	12	12	12
		A0A3S6F033	A0A3S6F033	10	10	10	tr|A0A3S6F033|A0A3S6F033_YERET Transcriptional regulator OS=Yersinia entomophaga OX=935293 GN=PL78_07700 PE=3 SV=1	1	10	10	10	10	9	9	3	10	6	10	9	9	3	10	6	10	9	9	3	10	6	33.8	33.8	33.8	34.367	305	305	0	31.121	By MS/MS	By MS/MS	By MS/MS	By matching	By MS/MS	By MS/MS	33.8	33.1	33.4	12.8	33.8	30.2
		A0A3S6F034	A0A3S6F034	6	6	6	tr|A0A3S6F034|A0A3S6F034_YERET Pyridoxal phosphate homeostasis protein OS=Yersinia entomophaga OX=935293 GN=PL78_09455 PE=3 SV=1	1	6	6	6	4	6	4	4	5	6	4	6	4	4	5	6	4	6	4	4	5	6	32.1	32.1	32.1	25.978	237	237	0	21.695	By MS/MS	By MS/MS	By MS/MS	By MS/MS	By MS/MS	By MS/MS	19.4	32.1	19.4	19.4	26.2	32.1
		A0A3S6F035	A0A3S6F035	6	6	6	tr|A0A3S6F035|A0A3S6F035_YERET Enterochelin esterase OS=Yersinia entomophaga OX=935293 GN=PL78_09740 PE=3 SV=1	1	6	6	6	5	5	2	3	3	5	5	5	2	3	3	5	5	5	2	3	3	5	24.1	24.1	24.1	49.025	435	435	0	15.167	By MS/MS	By MS/MS	By matching	By MS/MS	By matching	By matching	19.1	20.9	8.7	11.5	13.1	19.1
		A0A3S6F039	A0A3S6F039	3	3	3	tr|A0A3S6F039|A0A3S6F039_YERET Tail protein OS=Yersinia entomophaga OX=935293 GN=PL78_09160 PE=4 SV=1	1	3	3	3	2	1	2	1	1	2	2	1	2	1	1	2	2	1	2	1	1	2	3.4	3.4	3.4	103.28	972	972	0.0028539	2.3189	By matching	By MS/MS	By MS/MS	By MS/MS	By MS/MS	By MS/MS	1.9	0.7	1.9	0.7	0.7	2.3
		A0A3S6F042	A0A3S6F042	7	7	7	tr|A0A3S6F042|A0A3S6F042_YERET Argininosuccinate lyase OS=Yersinia entomophaga OX=935293 GN=argH PE=3 SV=1	1	7	7	7	6	5	6	6	6	7	6	5	6	6	6	7	6	5	6	6	6	7	12.5	12.5	12.5	50.305	457	457	0	13.358	By MS/MS	By MS/MS	By MS/MS	By MS/MS	By MS/MS	By MS/MS	9.2	6.8	9.2	9.2	9.2	12.5
		A0A3S6F043	A0A3S6F043	12	12	12	tr|A0A3S6F043|A0A3S6F043_YERET Endotoxin_N domain-containing protein OS=Yersinia entomophaga OX=935293 GN=PL78_09595 PE=3 SV=1	1	12	12	12	2	10	3	10	1	11	2	10	3	10	1	11	2	10	3	10	1	11	34.1	34.1	34.1	47.054	416	416	0	179.05	By MS/MS	By MS/MS	By matching	By MS/MS	By matching	By MS/MS	5	27.2	8.7	28.4	3.8	31.5
		A0A3S6F045;A0A3S6F1C1	A0A3S6F045	4;1	4;1	4;1	tr|A0A3S6F045|A0A3S6F045_YERET Cystathionine beta-lyase OS=Yersinia entomophaga OX=935293 GN=PL78_09790 PE=3 SV=1	2	4	4	4	4	3	3	4	4	4	4	3	3	4	4	4	4	3	3	4	4	4	11.4	11.4	11.4	44.233	402	402;396	0.00059559	3.1073	By MS/MS	By matching	By MS/MS	By MS/MS	By MS/MS	By MS/MS	11.4	8.2	8.2	11.4	11.4	11.4
		A0A3S6F048	A0A3S6F048	2	2	2	tr|A0A3S6F048|A0A3S6F048_YERET Regulator of sigma D OS=Yersinia entomophaga OX=935293 GN=rsd PE=3 SV=1	1	2	2	2	1	0	1	0	0	2	1	0	1	0	0	2	1	0	1	0	0	2	22.8	22.8	22.8	18.973	167	167	0	5.1225	By MS/MS		By MS/MS			By MS/MS	9	0	9	0	0	22.8
		A0A3S6F050	A0A3S6F050	1	1	1	tr|A0A3S6F050|A0A3S6F050_YERET Flavodoxin OS=Yersinia entomophaga OX=935293 GN=PL78_09015 PE=3 SV=1	1	1	1	1	1	1	1	1	1	1	1	1	1	1	1	1	1	1	1	1	1	1	4.1	4.1	4.1	19.664	172	172	0.0082873	1.8329	By MS/MS	By MS/MS	By MS/MS	By MS/MS	By matching	By MS/MS	4.1	4.1	4.1	4.1	4.1	4.1
		A0A3S6F051	A0A3S6F051	4	4	4	tr|A0A3S6F051|A0A3S6F051_YERET 50S ribosomal protein L31 OS=Yersinia entomophaga OX=935293 GN=rpmE PE=3 SV=1	1	4	4	4	3	4	4	3	4	4	3	4	4	3	4	4	3	4	4	3	4	4	66.2	66.2	66.2	7.7808	71	71	0	59.734	By MS/MS	By MS/MS	By MS/MS	By MS/MS	By MS/MS	By MS/MS	64.8	66.2	66.2	64.8	66.2	66.2
		A0A3S6F052	A0A3S6F052	17	17	17	tr|A0A3S6F052|A0A3S6F052_YERET Thermolabile hemolysin OS=Yersinia entomophaga OX=935293 GN=PL78_09600 PE=4 SV=1	1	17	17	17	8	16	9	16	3	16	8	16	9	16	3	16	8	16	9	16	3	16	37.6	37.6	37.6	47.86	426	426	0	157.99	By MS/MS	By MS/MS	By MS/MS	By MS/MS	By MS/MS	By MS/MS	23.9	37.6	22.8	37.6	10.3	35.9
		A0A3S6F057	A0A3S6F057	3	3	3	tr|A0A3S6F057|A0A3S6F057_YERET Glycine cleavage system H protein OS=Yersinia entomophaga OX=935293 GN=gcvH PE=3 SV=1	1	3	3	3	3	2	3	1	3	2	3	2	3	1	3	2	3	2	3	1	3	2	26.6	26.6	26.6	13.592	128	128	0	67.554	By MS/MS	By matching	By MS/MS	By MS/MS	By MS/MS	By MS/MS	26.6	19.5	26.6	13.3	26.6	19.5
		A0A3S6F058	A0A3S6F058	7	7	7	tr|A0A3S6F058|A0A3S6F058_YERET Shikimate dehydrogenase OS=Yersinia entomophaga OX=935293 GN=PL78_09775 PE=4 SV=1	1	7	7	7	6	6	6	5	6	6	6	6	6	5	6	6	6	6	6	5	6	6	40.8	40.8	40.8	29.5	272	272	0	34.572	By MS/MS	By MS/MS	By MS/MS	By MS/MS	By MS/MS	By MS/MS	29.4	35.3	34.9	29.4	34.9	38.2
		A0A3S6F062	A0A3S6F062	21	21	21	tr|A0A3S6F062|A0A3S6F062_YERET Glycerol kinase OS=Yersinia entomophaga OX=935293 GN=glpK PE=3 SV=1	1	21	21	21	21	14	20	15	18	19	21	14	20	15	18	19	21	14	20	15	18	19	51.8	51.8	51.8	56.241	506	506	0	95.071	By MS/MS	By MS/MS	By MS/MS	By MS/MS	By MS/MS	By MS/MS	51.8	33.2	46.6	34.4	45.8	47.2
		A0A3S6F064	A0A3S6F064	11	11	11	tr|A0A3S6F064|A0A3S6F064_YERET Isochorismate synthase OS=Yersinia entomophaga OX=935293 GN=PL78_09695 PE=3 SV=1	1	11	11	11	10	8	4	5	8	11	10	8	4	5	8	11	10	8	4	5	8	11	34	34	34	45.29	415	415	0	83.841	By MS/MS	By MS/MS	By MS/MS	By MS/MS	By MS/MS	By MS/MS	30.4	30.1	11.8	16.6	28.4	34
		A0A3S6F065	A0A3S6F065	7	7	7	tr|A0A3S6F065|A0A3S6F065_YERET GSP_synth domain-containing protein OS=Yersinia entomophaga OX=935293 GN=PL78_09890 PE=4 SV=1	1	7	7	7	4	6	4	5	4	6	4	6	4	5	4	6	4	6	4	5	4	6	17.4	17.4	17.4	44.995	386	386	0	36.992	By MS/MS	By MS/MS	By MS/MS	By MS/MS	By MS/MS	By MS/MS	8.5	15.5	10.1	12.7	10.6	15
		A0A3S6F066	A0A3S6F066	4	4	4	tr|A0A3S6F066|A0A3S6F066_YERET HTH-type transcriptional regulator ArgP OS=Yersinia entomophaga OX=935293 GN=argP PE=3 SV=1	1	4	4	4	3	4	2	3	4	3	3	4	2	3	4	3	3	4	2	3	4	3	14.1	14.1	14.1	33.479	297	297	0	12.166	By MS/MS	By MS/MS	By matching	By MS/MS	By MS/MS	By MS/MS	10.8	14.1	7.4	10.8	14.1	10.8
		A0A3S6F067	A0A3S6F067	8	8	8	tr|A0A3S6F067|A0A3S6F067_YERET Bifunctional ligase/repressor BirA OS=Yersinia entomophaga OX=935293 GN=birA PE=3 SV=1	1	8	8	8	7	7	6	4	8	8	7	7	6	4	8	8	7	7	6	4	8	8	36.8	36.8	36.8	35.077	321	321	0	22.011	By MS/MS	By MS/MS	By MS/MS	By MS/MS	By MS/MS	By MS/MS	33.3	28.3	24.9	16.2	36.8	36.8
		A0A3S6F068	A0A3S6F068	1	1	1	tr|A0A3S6F068|A0A3S6F068_YERET Uncharacterized protein OS=Yersinia entomophaga OX=935293 GN=PL78_09310 PE=4 SV=1	1	1	1	1	1	1	1	1	1	1	1	1	1	1	1	1	1	1	1	1	1	1	16.2	16.2	16.2	12.712	111	111	1	-2	By matching	By MS/MS	By matching	By matching	By matching	By MS/MS	16.2	16.2	16.2	16.2	16.2	16.2
		A0A3S6F069	A0A3S6F069	8	8	8	tr|A0A3S6F069|A0A3S6F069_YERET Cell division protein FtsP OS=Yersinia entomophaga OX=935293 GN=ftsP PE=3 SV=1	1	8	8	8	7	7	6	3	7	4	7	7	6	3	7	4	7	7	6	3	7	4	30.4	30.4	30.4	52.003	474	474	0	25.821	By MS/MS	By MS/MS	By MS/MS	By MS/MS	By MS/MS	By MS/MS	26.2	25.7	17.9	8.4	27.4	12.4
		A0A3S6F070	A0A3S6F070	20	20	20	tr|A0A3S6F070|A0A3S6F070_YERET 2-oxoglutarate reductase OS=Yersinia entomophaga OX=935293 GN=PL78_09115 PE=3 SV=1	1	20	20	20	17	19	14	13	18	17	17	19	14	13	18	17	17	19	14	13	18	17	53.3	53.3	53.3	44.545	413	413	0	220.32	By MS/MS	By MS/MS	By MS/MS	By MS/MS	By MS/MS	By MS/MS	46	48.2	36.6	36.3	50.8	48.9
		A0A3S6F071	A0A3S6F071	3	3	3	tr|A0A3S6F071|A0A3S6F071_YERET Periplasmic stress adaptor protein CpxP OS=Yersinia entomophaga OX=935293 GN=cpxP PE=3 SV=1	1	3	3	3	3	2	3	3	2	2	3	2	3	3	2	2	3	2	3	3	2	2	32.3	32.3	32.3	18.032	161	161	0	17.502	By MS/MS	By MS/MS	By MS/MS	By MS/MS	By MS/MS	By matching	32.3	24.8	32.3	32.3	21.7	21.7
		A0A3S6F072	A0A3S6F072	1	1	1	tr|A0A3S6F072|A0A3S6F072_YERET Iron ABC transporter substrate-binding protein OS=Yersinia entomophaga OX=935293 GN=PL78_09700 PE=4 SV=1	1	1	1	1	1	0	0	0	0	0	1	0	0	0	0	0	1	0	0	0	0	0	7.8	7.8	7.8	37.41	346	346	0	7.5854	By MS/MS						7.8	0	0	0	0	0
		A0A3S6F073	A0A3S6F073	3	3	3	tr|A0A3S6F073|A0A3S6F073_YERET Glycine/betaine ABC transporter OS=Yersinia entomophaga OX=935293 GN=PL78_09660 PE=4 SV=1	1	3	3	3	3	0	2	0	2	2	3	0	2	0	2	2	3	0	2	0	2	2	10.4	10.4	10.4	54.71	500	500	0	18.445	By MS/MS		By MS/MS		By MS/MS	By MS/MS	10.4	0	5.2	0	8.4	5.2
		A0A3S6F074	A0A3S6F074	7	7	7	tr|A0A3S6F074|A0A3S6F074_YERET Multifunctional CCA protein OS=Yersinia entomophaga OX=935293 GN=cca PE=3 SV=1	1	7	7	7	7	4	6	5	7	6	7	4	6	5	7	6	7	4	6	5	7	6	22.5	22.5	22.5	47.011	417	417	0	13.1	By MS/MS	By matching	By MS/MS	By MS/MS	By MS/MS	By MS/MS	22.5	13.9	20.4	14.4	22.5	16.5
		A0A3S6F075	A0A3S6F075	25	25	25	tr|A0A3S6F075|A0A3S6F075_YERET Ferrichrysobactin receptor OS=Yersinia entomophaga OX=935293 GN=PL78_09745 PE=3 SV=1	1	25	25	25	24	14	19	7	20	16	24	14	19	7	20	16	24	14	19	7	20	16	46.7	46.7	46.7	81.466	736	736	0	229.86	By MS/MS	By MS/MS	By MS/MS	By MS/MS	By MS/MS	By MS/MS	43.9	27.6	35.5	11.7	38.9	29.8
		A0A3S6F076	A0A3S6F076	9	9	9	tr|A0A3S6F076|A0A3S6F076_YERET Catalase-related peroxidase OS=Yersinia entomophaga OX=935293 GN=PL78_07025 PE=3 SV=1	1	9	9	9	3	4	2	2	5	9	3	4	2	2	5	9	3	4	2	2	5	9	29.4	29.4	29.4	36.645	327	327	0	49.126	By MS/MS	By MS/MS	By MS/MS	By MS/MS	By MS/MS	By MS/MS	12.2	12.5	6.7	6.7	19.6	29.4
		A0A3S6F078	A0A3S6F078	7	7	7	tr|A0A3S6F078|A0A3S6F078_YERET ADP-ribose diphosphatase OS=Yersinia entomophaga OX=935293 GN=nudF PE=3 SV=1	1	7	7	7	3	5	4	5	4	6	3	5	4	5	4	6	3	5	4	5	4	6	39	39	39	23.652	210	210	0	33.313	By MS/MS	By MS/MS	By MS/MS	By MS/MS	By MS/MS	By MS/MS	26.2	26.7	15.7	26.7	26.7	38.6
		A0A3S6F081	A0A3S6F081	4	4	4	tr|A0A3S6F081|A0A3S6F081_YERET Peptidase M37 OS=Yersinia entomophaga OX=935293 GN=PL78_07950 PE=4 SV=1	1	4	4	4	4	2	4	0	3	0	4	2	4	0	3	0	4	2	4	0	3	0	10.3	10.3	10.3	50.398	457	457	0	85.329	By MS/MS	By matching	By MS/MS		By MS/MS		10.3	4.6	10.3	0	7.7	0
		A0A3S6F086	A0A3S6F086	7	7	7	tr|A0A3S6F086|A0A3S6F086_YERET Ubiquinone/menaquinone biosynthesis C-methyltransferase UbiE OS=Yersinia entomophaga OX=935293 GN=ubiE PE=3 SV=1	1	7	7	7	7	6	5	4	7	6	7	6	5	4	7	6	7	6	5	4	7	6	36.7	36.7	36.7	28.288	251	251	0	33.028	By MS/MS	By MS/MS	By MS/MS	By MS/MS	By MS/MS	By MS/MS	36.7	29.1	23.5	17.1	36.7	29.1
		A0A3S6F088	A0A3S6F088	11	11	11	tr|A0A3S6F088|A0A3S6F088_YERET Bifunctional glutamine synthetase adenylyltransferase/adenylyl-removing enzyme OS=Yersinia entomophaga OX=935293 GN=glnE PE=3 SV=1	1	11	11	11	10	4	9	5	8	7	10	4	9	5	8	7	10	4	9	5	8	7	10.8	10.8	10.8	108.17	944	944	0	26.066	By MS/MS	By matching	By MS/MS	By matching	By MS/MS	By MS/MS	9.9	4.2	8.4	4.6	8.2	6.6
		A0A3S6F097	A0A3S6F097	33	33	32	tr|A0A3S6F097|A0A3S6F097_YERET RNA polymerase sigma factor RpoD OS=Yersinia entomophaga OX=935293 GN=rpoD PE=3 SV=1	1	33	33	32	28	32	27	25	28	31	28	32	27	25	28	31	27	31	27	25	27	30	50.7	50.7	49.1	70.166	613	613	0	302.22	By MS/MS	By MS/MS	By MS/MS	By MS/MS	By MS/MS	By MS/MS	44.5	50.2	42.7	46.7	43.2	50.7
		A0A3S6F098	A0A3S6F098	8	8	8	tr|A0A3S6F098|A0A3S6F098_YERET Uncharacterized protein OS=Yersinia entomophaga OX=935293 GN=PL78_09275 PE=4 SV=1	1	8	8	8	7	0	7	2	8	2	7	0	7	2	8	2	7	0	7	2	8	2	36	36	36	26.375	228	228	0	52.402	By MS/MS		By MS/MS	By matching	By MS/MS	By matching	29.8	0	35.1	13.2	36	8.3
		A0A3S6F099	A0A3S6F099	11	11	11	tr|A0A3S6F099|A0A3S6F099_YERET Pyrroline-5-carboxylate reductase OS=Yersinia entomophaga OX=935293 GN=proC PE=3 SV=1	1	11	11	11	9	10	6	5	9	8	9	10	6	5	9	8	9	10	6	5	9	8	60.4	60.4	60.4	29.147	273	273	0	104.87	By MS/MS	By MS/MS	By MS/MS	By MS/MS	By MS/MS	By MS/MS	52.4	60.4	32.6	23.1	52.4	42.9
		A0A3S6F0A3	A0A3S6F0A3	3	3	3	tr|A0A3S6F0A3|A0A3S6F0A3_YERET Alcohol dehydrogenase OS=Yersinia entomophaga OX=935293 GN=PL78_09810 PE=3 SV=1	1	3	3	3	1	0	0	0	2	2	1	0	0	0	2	2	1	0	0	0	2	2	8.8	8.8	8.8	37.821	351	351	0.00059277	3.0205	By matching				By MS/MS	By MS/MS	3.1	0	0	0	6	6
		A0A3S6F0A8	A0A3S6F0A8	6	6	6	tr|A0A3S6F0A8|A0A3S6F0A8_YERET Probable Fe(2+)-trafficking protein OS=Yersinia entomophaga OX=935293 GN=PL78_09510 PE=3 SV=1	1	6	6	6	5	5	6	5	6	5	5	5	6	5	6	5	5	5	6	5	6	5	55.6	55.6	55.6	10.652	90	90	0	44.001	By MS/MS	By MS/MS	By MS/MS	By MS/MS	By MS/MS	By MS/MS	45.6	47.8	55.6	45.6	55.6	47.8
		A0A3S6F0B1	A0A3S6F0B1	15	15	15	tr|A0A3S6F0B1|A0A3S6F0B1_YERET Guanosine-3,5-bis(diphosphate) 3-pyrophosphohydrolase OS=Yersinia entomophaga OX=935293 GN=PL78_08100 PE=3 SV=1	1	15	15	15	11	13	10	5	10	11	11	13	10	5	10	11	11	13	10	5	10	11	25.7	25.7	25.7	78.871	700	700	0	39.404	By MS/MS	By MS/MS	By MS/MS	By MS/MS	By MS/MS	By MS/MS	21.1	23.3	17	9.4	18.1	19.4
		A0A3S6F0B3	A0A3S6F0B3	6	6	6	tr|A0A3S6F0B3|A0A3S6F0B3_YERET 3,4-dihydroxy-2-butanone 4-phosphate synthase OS=Yersinia entomophaga OX=935293 GN=ribB PE=3 SV=1	1	6	6	6	5	6	5	6	4	6	5	6	5	6	4	6	5	6	5	6	4	6	35.9	35.9	35.9	23.331	217	217	0	40.182	By MS/MS	By MS/MS	By MS/MS	By MS/MS	By MS/MS	By MS/MS	32.3	35.9	29.5	35.9	29	35.9
		A0A3S6F0B7	A0A3S6F0B7	15	15	15	tr|A0A3S6F0B7|A0A3S6F0B7_YERET ATPase OS=Yersinia entomophaga OX=935293 GN=PL78_10145 PE=4 SV=1	1	15	15	15	15	9	12	10	11	4	15	9	12	10	11	4	15	9	12	10	11	4	38.4	38.4	38.4	39.844	354	354	0	48.699	By MS/MS	By MS/MS	By MS/MS	By MS/MS	By MS/MS	By MS/MS	38.4	23.4	29.9	23.2	34.2	12.1
		A0A3S6F0C0	A0A3S6F0C0	41	41	41	tr|A0A3S6F0C0|A0A3S6F0C0_YERET Transketolase OS=Yersinia entomophaga OX=935293 GN=PL78_09365 PE=3 SV=1	1	41	41	41	40	41	40	37	40	39	40	41	40	37	40	39	40	41	40	37	40	39	72	72	72	72.061	664	664	0	323.31	By MS/MS	By MS/MS	By MS/MS	By MS/MS	By MS/MS	By MS/MS	72	72	70.6	66.9	72	70.3
		A0A3S6F0C2	A0A3S6F0C2	44	44	44	tr|A0A3S6F0C2|A0A3S6F0C2_YERET 50S ribosomal subunit assembly factor BipA OS=Yersinia entomophaga OX=935293 GN=bipA PE=3 SV=1	1	44	44	44	43	41	40	34	43	42	43	41	40	34	43	42	43	41	40	34	43	42	67.2	67.2	67.2	67.311	607	607	0	323.31	By MS/MS	By MS/MS	By MS/MS	By MS/MS	By MS/MS	By MS/MS	66.6	64.4	64.1	59	67.2	67.2
		A0A3S6F0C4	A0A3S6F0C4	7	7	7	tr|A0A3S6F0C4|A0A3S6F0C4_YERET Repressor OS=Yersinia entomophaga OX=935293 GN=PL78_10195 PE=4 SV=1	1	7	7	7	5	6	5	4	4	6	5	6	5	4	4	6	5	6	5	4	4	6	34.9	34.9	34.9	21.078	192	192	0	27.375	By MS/MS	By MS/MS	By MS/MS	By MS/MS	By MS/MS	By MS/MS	26.6	33.9	31.8	17.7	26.6	26
		A0A3S6F0C6	A0A3S6F0C6	5	5	5	tr|A0A3S6F0C6|A0A3S6F0C6_YERET 7,8-dihydroneopterin aldolase OS=Yersinia entomophaga OX=935293 GN=folB PE=3 SV=1	1	5	5	5	5	5	4	4	4	5	5	5	4	4	4	5	5	5	4	4	4	5	33.6	33.6	33.6	13.382	119	119	0	11.468	By MS/MS	By MS/MS	By MS/MS	By MS/MS	By MS/MS	By MS/MS	33.6	33.6	26.9	26.9	26.9	33.6
		A0A3S6F0C7	A0A3S6F0C7	14	14	14	tr|A0A3S6F0C7|A0A3S6F0C7_YERET Glutathione synthetase OS=Yersinia entomophaga OX=935293 GN=gshB PE=3 SV=1	1	14	14	14	14	14	14	11	14	12	14	14	14	11	14	12	14	14	14	11	14	12	59.9	59.9	59.9	35.847	319	319	0	115.95	By MS/MS	By MS/MS	By MS/MS	By MS/MS	By MS/MS	By MS/MS	59.9	59.9	59.9	46.7	59.9	50.8
		A0A3S6F0D0	A0A3S6F0D0	4	4	4	tr|A0A3S6F0D0|A0A3S6F0D0_YERET DNA-specific endonuclease I OS=Yersinia entomophaga OX=935293 GN=PL78_09415 PE=3 SV=1	1	4	4	4	1	4	1	3	0	1	1	4	1	3	0	1	1	4	1	3	0	1	19.6	19.6	19.6	27.253	235	235	0	4.8885	By MS/MS	By MS/MS	By MS/MS	By MS/MS		By MS/MS	3	19.6	3	14	0	3
		A0A3S6F0D1	A0A3S6F0D1	5	5	5	tr|A0A3S6F0D1|A0A3S6F0D1_YERET Stress response kinase A OS=Yersinia entomophaga OX=935293 GN=srkA PE=3 SV=1	1	5	5	5	5	3	3	5	5	3	5	3	3	5	5	3	5	3	3	5	5	3	15	15	15	38.932	334	334	0	16.676	By MS/MS	By MS/MS	By MS/MS	By MS/MS	By MS/MS	By MS/MS	15	11.7	10.5	15	15	7.2
		A0A3S6F0D2	A0A3S6F0D2	17	17	17	tr|A0A3S6F0D2|A0A3S6F0D2_YERET Glycerol-3-phosphate dehydrogenase OS=Yersinia entomophaga OX=935293 GN=PL78_07325 PE=3 SV=1	1	17	17	17	15	1	17	1	10	3	15	1	17	1	10	3	15	1	17	1	10	3	42.2	42.2	42.2	60.211	552	552	0	108.26	By MS/MS	By matching	By MS/MS	By MS/MS	By MS/MS	By MS/MS	38.6	1.3	42.2	1.3	23.6	4.7
		A0A3S6F0D3	A0A3S6F0D3	7	7	7	tr|A0A3S6F0D3|A0A3S6F0D3_YERET tRNA N6-adenosine threonylcarbamoyltransferase OS=Yersinia entomophaga OX=935293 GN=tsaD PE=3 SV=1	1	7	7	7	6	7	7	3	6	3	6	7	7	3	6	3	6	7	7	3	6	3	19	19	19	36.214	337	337	0	10.7	By MS/MS	By MS/MS	By MS/MS	By matching	By MS/MS	By matching	18.7	19	19	9.5	18.7	9.5
		A0A3S6F0D7	A0A3S6F0D7	5	5	5	tr|A0A3S6F0D7|A0A3S6F0D7_YERET dITP/XTP pyrophosphatase OS=Yersinia entomophaga OX=935293 GN=PL78_09475 PE=3 SV=1	1	5	5	5	4	5	4	5	3	5	4	5	4	5	3	5	4	5	4	5	3	5	44.2	44.2	44.2	20.799	197	197	0	82.273	By MS/MS	By MS/MS	By MS/MS	By MS/MS	By MS/MS	By MS/MS	37.1	44.2	27.9	44.2	33.5	44.2
		A0A3S6F0E0	A0A3S6F0E0	8	8	8	tr|A0A3S6F0E0|A0A3S6F0E0_YERET Phospholipase A1 OS=Yersinia entomophaga OX=935293 GN=PL78_07375 PE=3 SV=1	1	8	8	8	8	3	8	4	7	4	8	3	8	4	7	4	8	3	8	4	7	4	36.1	36.1	36.1	34.37	296	296	0	114.9	By MS/MS	By matching	By MS/MS	By matching	By MS/MS	By MS/MS	36.1	14.9	36.1	17.2	30.7	18.6
		A0A3S6F0E1	A0A3S6F0E1	2	2	2	tr|A0A3S6F0E1|A0A3S6F0E1_YERET Membrane protein OS=Yersinia entomophaga OX=935293 GN=PL78_09465 PE=3 SV=1	1	2	2	2	2	2	2	1	2	1	2	2	2	1	2	1	2	2	2	1	2	1	6	6	6	20.819	184	184	0.00059844	3.1785	By MS/MS	By matching	By MS/MS	By matching	By MS/MS	By matching	6	6	6	5.4	6	6
		A0A3S6F0E2	A0A3S6F0E2	2	2	2	tr|A0A3S6F0E2|A0A3S6F0E2_YERET Mu-like prophage FluMu gp41 family protein OS=Yersinia entomophaga OX=935293 GN=PL78_10015 PE=4 SV=1	1	2	2	2	0	2	0	0	0	0	0	2	0	0	0	0	0	2	0	0	0	0	29.1	29.1	29.1	11.05	103	103	0	4.1385		By MS/MS					0	29.1	0	0	0	0
		A0A3S6F0E3	A0A3S6F0E3	1	1	1	tr|A0A3S6F0E3|A0A3S6F0E3_YERET Fumarate reductase subunit D OS=Yersinia entomophaga OX=935293 GN=frdD PE=3 SV=1	1	1	1	1	0	0	1	0	1	1	0	0	1	0	1	1	0	0	1	0	1	1	7.6	7.6	7.6	12.827	118	118	0.0017472	2.6554			By MS/MS		By MS/MS	By MS/MS	0	0	7.6	0	7.6	7.6
		A0A3S6F0E7	A0A3S6F0E7	2	2	2	tr|A0A3S6F0E7|A0A3S6F0E7_YERET 2,4-dienoyl-CoA reductase OS=Yersinia entomophaga OX=935293 GN=fadH PE=3 SV=1	1	2	2	2	2	0	0	0	2	0	2	0	0	0	2	0	2	0	0	0	2	0	2.8	2.8	2.8	73.159	673	673	0	5.127	By MS/MS				By MS/MS		2.8	0	0	0	2.8	0
		A0A3S6F0F1	A0A3S6F0F1	1	1	1	tr|A0A3S6F0F1|A0A3S6F0F1_YERET Uncharacterized lipoprotein YifL OS=Yersinia entomophaga OX=935293 GN=PL78_07425 PE=4 SV=1	1	1	1	1	1	0	1	0	1	0	1	0	1	0	1	0	1	0	1	0	1	0	27.3	27.3	27.3	7.1431	66	66	0	64.32	By MS/MS		By MS/MS		By MS/MS		27.3	0	27.3	0	27.3	0
		A0A3S6F0F3	A0A3S6F0F3	5	5	5	tr|A0A3S6F0F3|A0A3S6F0F3_YERET EF-P post-translational modification enzyme B OS=Yersinia entomophaga OX=935293 GN=PL78_08305 PE=3 SV=1	1	5	5	5	4	3	3	3	3	3	4	3	3	3	3	3	4	3	3	3	3	3	14	14	14	38.771	342	342	0	4.4112	By MS/MS	By MS/MS	By MS/MS	By MS/MS	By MS/MS	By MS/MS	9.4	6.1	7	6.1	10.8	9.4
		A0A3S6F0G1	A0A3S6F0G1	4	4	4	tr|A0A3S6F0G1|A0A3S6F0G1_YERET TDP-N-acetylfucosamine:lipid II N-acetylfucosaminyltransferase OS=Yersinia entomophaga OX=935293 GN=wecF PE=3 SV=1	1	4	4	4	3	1	3	2	4	1	3	1	3	2	4	1	3	1	3	2	4	1	13.6	13.6	13.6	41.02	361	361	0	19.155	By MS/MS	By matching	By MS/MS	By matching	By MS/MS	By MS/MS	11.1	3	8	8	13.6	3
		A0A3S6F0G3	A0A3S6F0G3	19	19	19	tr|A0A3S6F0G3|A0A3S6F0G3_YERET Amidohydrolase OS=Yersinia entomophaga OX=935293 GN=PL78_08355 PE=4 SV=1	1	19	19	19	12	13	13	13	13	14	12	13	13	13	13	14	12	13	13	13	13	14	44	44	44	63.605	575	575	0	96.33	By MS/MS	By MS/MS	By MS/MS	By MS/MS	By MS/MS	By MS/MS	30.3	30.4	30.4	26.3	27.5	33.7
		A0A3S6F0G5	A0A3S6F0G5	9	9	9	tr|A0A3S6F0G5|A0A3S6F0G5_YERET Capsid protein OS=Yersinia entomophaga OX=935293 GN=PL78_10115 PE=4 SV=1	1	9	9	9	1	9	1	3	0	1	1	9	1	3	0	1	1	9	1	3	0	1	27.2	27.2	27.2	43.278	383	383	0	18.294	By MS/MS	By MS/MS	By MS/MS	By matching		By MS/MS	4.2	27.2	4.2	7.8	0	4.2
		A0A3S6F0G8	A0A3S6F0G8	11	11	11	tr|A0A3S6F0G8|A0A3S6F0G8_YERET 2,5-diketo-D-gluconic acid reductase OS=Yersinia entomophaga OX=935293 GN=dkgA PE=4 SV=1	1	11	11	11	7	5	5	4	11	6	7	5	5	4	11	6	7	5	5	4	11	6	57.1	57.1	57.1	30.98	273	273	0	63.312	By MS/MS	By matching	By MS/MS	By matching	By MS/MS	By MS/MS	34.4	23.8	23.8	18.7	57.1	33.7
		A0A3S6F0G9	A0A3S6F0G9	1	1	1	tr|A0A3S6F0G9|A0A3S6F0G9_YERET Membrane protein OS=Yersinia entomophaga OX=935293 GN=PL78_10330 PE=4 SV=1	1	1	1	1	1	0	0	0	1	0	1	0	0	0	1	0	1	0	0	0	1	0	7.6	7.6	7.6	14.132	131	131	0	3.4199	By MS/MS				By MS/MS		7.6	0	0	0	7.6	0
		A0A3S6F0H0	A0A3S6F0H0	9	9	9	tr|A0A3S6F0H0|A0A3S6F0H0_YERET Iron-dicitrate transporter substrate-binding subunit OS=Yersinia entomophaga OX=935293 GN=fecB PE=4 SV=1	1	9	9	9	7	9	7	8	1	3	7	9	7	8	1	3	7	9	7	8	1	3	36.1	36.1	36.1	33.152	302	302	0	36.392	By MS/MS	By MS/MS	By MS/MS	By MS/MS	By matching	By MS/MS	33.1	36.1	29.8	33.1	7.3	16.2
		A0A3S6F0H1	A0A3S6F0H1	31	31	31	tr|A0A3S6F0H1|A0A3S6F0H1_YERET Transcription termination factor Rho OS=Yersinia entomophaga OX=935293 GN=rho PE=3 SV=1	1	31	31	31	30	29	29	27	29	24	30	29	29	27	29	24	30	29	29	27	29	24	75.4	75.4	75.4	46.966	419	419	0	323.31	By MS/MS	By MS/MS	By MS/MS	By MS/MS	By MS/MS	By MS/MS	70.2	70.2	69.9	67.5	67.5	57
		A0A3S6F0H2	A0A3S6F0H2	7	7	7	tr|A0A3S6F0H2|A0A3S6F0H2_YERET 2,3-dihydroxybenzoate-2,3-dehydrogenase OS=Yersinia entomophaga OX=935293 GN=PL78_09680 PE=4 SV=1	1	7	7	7	5	4	4	2	4	5	5	4	4	2	4	5	5	4	4	2	4	5	48.4	48.4	48.4	26.412	248	248	0	43.535	By MS/MS	By MS/MS	By MS/MS	By matching	By MS/MS	By MS/MS	29.4	24.2	24.2	9.7	23.8	35.1
		A0A3S6F0H6	A0A3S6F0H6	4	4	4	tr|A0A3S6F0H6|A0A3S6F0H6_YERET Oxidoreductase OS=Yersinia entomophaga OX=935293 GN=PL78_10250 PE=4 SV=1	1	4	4	4	4	1	2	1	2	1	4	1	2	1	2	1	4	1	2	1	2	1	15.4	15.4	15.4	36.775	332	332	0	7.2866	By MS/MS	By matching	By MS/MS	By matching	By MS/MS	By matching	15.4	3	8.1	3	6.6	3.6
		A0A3S6F0H7	A0A3S6F0H7	2	2	2	tr|A0A3S6F0H7|A0A3S6F0H7_YERET Cell division protein ZapE OS=Yersinia entomophaga OX=935293 GN=zapE PE=3 SV=1	1	2	2	2	2	2	1	0	2	1	2	2	1	0	2	1	2	2	1	0	2	1	6.7	6.7	6.7	42.975	375	375	0	3.651	By MS/MS	By MS/MS	By MS/MS		By MS/MS	By MS/MS	6.7	6.7	2.4	0	6.7	2.4
		A0A3S6F0H8	A0A3S6F0H8	4	4	4	tr|A0A3S6F0H8|A0A3S6F0H8_YERET 3,5-cyclic adenosine monophosphate phosphodiesterase CpdA OS=Yersinia entomophaga OX=935293 GN=cpdA PE=3 SV=1	1	4	4	4	2	2	1	2	3	2	2	2	1	2	3	2	2	2	1	2	3	2	26.5	26.5	26.5	30.912	275	275	0	8.94	By MS/MS	By MS/MS	By matching	By matching	By MS/MS	By MS/MS	12.4	12.4	3.6	12.4	22.5	14.2
		A0A3S6F0I1	A0A3S6F0I1	10	10	10	tr|A0A3S6F0I1|A0A3S6F0I1_YERET Peptidase C56 OS=Yersinia entomophaga OX=935293 GN=PL78_10215 PE=4 SV=1	1	10	10	10	7	4	6	6	10	6	7	4	6	6	10	6	7	4	6	6	10	6	38.3	38.3	38.3	25.233	227	227	0	83.718	By MS/MS	By MS/MS	By MS/MS	By MS/MS	By MS/MS	By MS/MS	31.7	26	25.1	30.8	38.3	37
		A0A3S6F0I2	A0A3S6F0I2	17	17	17	tr|A0A3S6F0I2|A0A3S6F0I2_YERET Dihydroxy-acid dehydratase OS=Yersinia entomophaga OX=935293 GN=ilvD PE=3 SV=1	1	17	17	17	12	13	14	10	13	13	12	13	14	10	13	13	12	13	14	10	13	13	32.1	32.1	32.1	65.602	616	616	0	57.119	By MS/MS	By MS/MS	By MS/MS	By MS/MS	By MS/MS	By MS/MS	23.1	22.6	27.1	20.1	24.4	25.5
		A0A3S6F0I3	A0A3S6F0I3	2	2	2	tr|A0A3S6F0I3|A0A3S6F0I3_YERET D,D-heptose 1,7-bisphosphate phosphatase OS=Yersinia entomophaga OX=935293 GN=PL78_08480 PE=3 SV=1	1	2	2	2	2	2	1	2	2	2	2	2	1	2	2	2	2	2	1	2	2	2	26.6	26.6	26.6	20.833	188	188	0	30.584	By MS/MS	By MS/MS	By matching	By MS/MS	By MS/MS	By MS/MS	26.6	26.6	11.7	26.6	26.6	26.6
		A0A3S6F0I4	A0A3S6F0I4	31	31	31	tr|A0A3S6F0I4|A0A3S6F0I4_YERET Chromophore lyase OS=Yersinia entomophaga OX=935293 GN=PL78_09730 PE=4 SV=1	1	31	31	31	15	25	14	17	17	28	15	25	14	17	17	28	15	25	14	17	17	28	18.3	18.3	18.3	262.88	2399	2399	0	95.053	By MS/MS	By MS/MS	By MS/MS	By MS/MS	By MS/MS	By MS/MS	8.9	14.3	7.3	8.5	9	16.8
		A0A3S6F0I5	A0A3S6F0I5	3	3	3	tr|A0A3S6F0I5|A0A3S6F0I5_YERET ABC transporter ATP-binding protein OS=Yersinia entomophaga OX=935293 GN=PL78_10495 PE=4 SV=1	1	3	3	3	2	1	3	0	2	1	2	1	3	0	2	1	2	1	3	0	2	1	17.6	17.6	17.6	29.259	267	267	0	23.228	By MS/MS	By matching	By MS/MS		By MS/MS	By MS/MS	15	2.6	17.6	0	12	2.6
		A0A3S6F0I7	A0A3S6F0I7	12	12	12	tr|A0A3S6F0I7|A0A3S6F0I7_YERET Stringent starvation protein A OS=Yersinia entomophaga OX=935293 GN=sspA PE=3 SV=1	1	12	12	12	10	12	10	10	11	12	10	12	10	10	11	12	10	12	10	10	11	12	47.4	47.4	47.4	24.636	213	213	0	123.5	By MS/MS	By MS/MS	By MS/MS	By MS/MS	By MS/MS	By MS/MS	41.8	47.4	45.5	45.5	45.5	47.4
		A0A3S6F0J3	A0A3S6F0J3	9	9	9	tr|A0A3S6F0J3|A0A3S6F0J3_YERET ABC transporter substrate-binding protein OS=Yersinia entomophaga OX=935293 GN=PL78_10480 PE=4 SV=1	1	9	9	9	8	9	8	8	8	8	8	9	8	8	8	8	8	9	8	8	8	8	50	50	50	23.548	208	208	0	40.39	By MS/MS	By MS/MS	By MS/MS	By MS/MS	By MS/MS	By MS/MS	38.9	50	38.9	38.9	38.9	45.7
		A0A3S6F0J4	A0A3S6F0J4	9	9	9	tr|A0A3S6F0J4|A0A3S6F0J4_YERET 30S ribosomal protein S21 OS=Yersinia entomophaga OX=935293 GN=rpsU PE=3 SV=1	1	9	9	9	9	9	8	9	8	9	9	9	8	9	8	9	9	9	8	9	8	9	47.9	47.9	47.9	8.4999	71	71	0	47.849	By MS/MS	By MS/MS	By MS/MS	By MS/MS	By MS/MS	By MS/MS	47.9	47.9	47.9	47.9	47.9	47.9
		A0A3S6F0J5	A0A3S6F0J5	7	7	7	tr|A0A3S6F0J5|A0A3S6F0J5_YERET RNase adapter protein RapZ OS=Yersinia entomophaga OX=935293 GN=rapZ PE=3 SV=1	1	7	7	7	5	5	6	4	6	5	5	5	6	4	6	5	5	5	6	4	6	5	29.7	29.7	29.7	32.354	283	283	0	48.48	By MS/MS	By MS/MS	By MS/MS	By MS/MS	By MS/MS	By MS/MS	19.8	20.1	24.7	15.2	24.7	21.9
		A0A3S6F0J9	A0A3S6F0J9	11	11	11	tr|A0A3S6F0J9|A0A3S6F0J9_YERET tRNA/tmRNA (uracil-C(5))-methyltransferase OS=Yersinia entomophaga OX=935293 GN=trmA PE=3 SV=1	1	11	11	11	11	11	8	6	10	9	11	11	8	6	10	9	11	11	8	6	10	9	34.3	34.3	34.3	42.575	367	367	0	36.257	By MS/MS	By MS/MS	By MS/MS	By MS/MS	By MS/MS	By MS/MS	34.3	34.3	24.5	19.9	29.7	28.3
		A0A3S6F0K1	A0A3S6F0K1	11	11	11	tr|A0A3S6F0K1|A0A3S6F0K1_YERET Ribosomal RNA small subunit methyltransferase I OS=Yersinia entomophaga OX=935293 GN=rsmI PE=3 SV=1	1	11	11	11	10	9	9	7	8	5	10	9	9	7	8	5	10	9	9	7	8	5	50.3	50.3	50.3	32.749	298	298	0	61.77	By MS/MS	By MS/MS	By MS/MS	By MS/MS	By MS/MS	By MS/MS	45	40.3	40.3	30.9	38.3	24.5
		A0A3S6F0K2	A0A3S6F0K2	5	5	5	tr|A0A3S6F0K2|A0A3S6F0K2_YERET Uncharacterized protein OS=Yersinia entomophaga OX=935293 GN=PL78_10315 PE=3 SV=1	1	5	5	5	3	3	5	3	4	5	3	3	5	3	4	5	3	3	5	3	4	5	50.5	50.5	50.5	10.956	101	101	0	39.714	By MS/MS	By matching	By MS/MS	By matching	By MS/MS	By MS/MS	41.6	41.6	50.5	41.6	43.6	50.5
		A0A3S6F0K6	A0A3S6F0K6	6	6	6	tr|A0A3S6F0K6|A0A3S6F0K6_YERET 1-acyl-sn-glycerol-3-phosphate acyltransferase OS=Yersinia entomophaga OX=935293 GN=PL78_09830 PE=3 SV=1	1	6	6	6	6	2	6	2	5	3	6	2	6	2	5	3	6	2	6	2	5	3	22.5	22.5	22.5	27.242	244	244	0	22.429	By MS/MS	By MS/MS	By MS/MS	By MS/MS	By MS/MS	By MS/MS	22.5	9.4	22.5	9.4	22.5	12.7
		A0A3S6F0K9	A0A3S6F0K9	34	34	34	tr|A0A3S6F0K9|A0A3S6F0K9_YERET Glutamate synthase OS=Yersinia entomophaga OX=935293 GN=gltB PE=3 SV=1	1	34	34	34	28	26	27	18	24	30	28	26	27	18	24	30	28	26	27	18	24	30	31.4	31.4	31.4	163.31	1485	1485	0	203.46	By MS/MS	By MS/MS	By MS/MS	By MS/MS	By MS/MS	By MS/MS	25.7	24.8	23.8	16	23	27.4
		A0A3S6F0L0	A0A3S6F0L0	1	1	1	tr|A0A3S6F0L0|A0A3S6F0L0_YERET UPF0313 protein PL78_09820 OS=Yersinia entomophaga OX=935293 GN=PL78_09820 PE=3 SV=1	1	1	1	1	1	0	1	0	0	1	1	0	1	0	0	1	1	0	1	0	0	1	1.5	1.5	1.5	89.413	803	803	0	4.0003	By matching		By matching			By MS/MS	1.5	0	1.5	0	0	1.5
		A0A3S6F0L2	A0A3S6F0L2	14	14	14	tr|A0A3S6F0L2|A0A3S6F0L2_YERET Glutamate synthase OS=Yersinia entomophaga OX=935293 GN=PL78_10405 PE=4 SV=1	1	14	14	14	11	9	10	8	11	8	11	9	10	8	11	8	11	9	10	8	11	8	37.3	37.3	37.3	51.725	472	472	0	40.52	By MS/MS	By MS/MS	By MS/MS	By MS/MS	By MS/MS	By MS/MS	30.7	25.6	25.8	20.6	32.4	21.2
		A0A3S6F0L4	A0A3S6F0L4	1	1	1	tr|A0A3S6F0L4|A0A3S6F0L4_YERET Cytochrome B562 OS=Yersinia entomophaga OX=935293 GN=PL78_10645 PE=3 SV=1	1	1	1	1	1	0	1	0	1	1	1	0	1	0	1	1	1	0	1	0	1	1	7.8	7.8	7.8	13.994	128	128	0	4.1327	By matching		By matching		By matching	By MS/MS	7.8	0	7.8	0	7.8	7.8
		A0A3S6F0L5	A0A3S6F0L5	11	11	11	tr|A0A3S6F0L5|A0A3S6F0L5_YERET 1-deoxy-D-xylulose 5-phosphate reductoisomerase OS=Yersinia entomophaga OX=935293 GN=dxr PE=3 SV=1	1	11	11	11	10	8	8	7	6	6	10	8	8	7	6	6	10	8	8	7	6	6	31.9	31.9	31.9	42.865	398	398	0	35.645	By MS/MS	By MS/MS	By MS/MS	By MS/MS	By MS/MS	By MS/MS	30.2	24.1	24.4	23.6	20.4	17.3
		A0A3S6F0L7	A0A3S6F0L7	2	2	2	tr|A0A3S6F0L7|A0A3S6F0L7_YERET Uncharacterized protein OS=Yersinia entomophaga OX=935293 GN=PL78_10070 PE=4 SV=1	1	2	2	2	1	2	1	0	1	0	1	2	1	0	1	0	1	2	1	0	1	0	10.7	10.7	10.7	28.214	243	243	0.0050195	1.9984	By MS/MS	By MS/MS	By matching		By matching		4.5	10.7	4.5	0	4.5	0
		A0A3S6F0L8	A0A3S6F0L8	24	24	24	tr|A0A3S6F0L8|A0A3S6F0L8_YERET Membrane protein OS=Yersinia entomophaga OX=935293 GN=PL78_09880 PE=3 SV=1	1	24	24	24	24	18	24	14	24	14	24	18	24	14	24	14	24	18	24	14	24	14	75.3	75.3	75.3	52.535	486	486	0	323.31	By MS/MS	By MS/MS	By MS/MS	By MS/MS	By MS/MS	By MS/MS	75.3	56.6	75.3	41.2	75.3	45.5
		A0A3S6F0L9	A0A3S6F0L9	7	7	7	tr|A0A3S6F0L9|A0A3S6F0L9_YERET Cytochrome D ubiquinol oxidase subunit III OS=Yersinia entomophaga OX=935293 GN=PL78_10450 PE=4 SV=1	1	7	7	7	6	1	7	0	5	2	6	1	7	0	5	2	6	1	7	0	5	2	71.6	71.6	71.6	15.48	134	134	0	50.55	By MS/MS	By matching	By MS/MS		By MS/MS	By matching	58.2	7.5	71.6	0	45.5	20.9
		A0A3S6F0M0	A0A3S6F0M0	10	10	10	tr|A0A3S6F0M0|A0A3S6F0M0_YERET Protease TldD OS=Yersinia entomophaga OX=935293 GN=tldD PE=3 SV=1	1	10	10	10	8	9	7	6	9	7	8	9	7	6	9	7	8	9	7	6	9	7	38.5	38.5	38.5	50.943	481	481	0	64.627	By MS/MS	By MS/MS	By MS/MS	By MS/MS	By MS/MS	By MS/MS	33.3	33.3	25.2	19.1	36.4	24.1
		A0A3S6F0M4	A0A3S6F0M4	23	23	23	tr|A0A3S6F0M4|A0A3S6F0M4_YERET Periplasmic serine endoprotease DegP-like OS=Yersinia entomophaga OX=935293 GN=PL78_10455 PE=3 SV=1	1	23	23	23	19	23	19	21	19	16	19	23	19	21	19	16	19	23	19	21	19	16	61.7	61.7	61.7	47.393	457	457	0	323.31	By MS/MS	By MS/MS	By MS/MS	By MS/MS	By MS/MS	By MS/MS	58.2	61.7	49.7	58.4	57.5	52.3
		A0A3S6F0M8	A0A3S6F0M8	14	14	14	tr|A0A3S6F0M8|A0A3S6F0M8_YERET Adenylate cyclase OS=Yersinia entomophaga OX=935293 GN=PL78_09930 PE=4 SV=1	1	14	14	14	12	13	9	10	8	14	12	13	9	10	8	14	12	13	9	10	8	14	39.5	39.5	39.5	48.704	435	435	0	130.26	By MS/MS	By MS/MS	By MS/MS	By MS/MS	By MS/MS	By MS/MS	33.6	39.5	25.1	31	24.6	39.5
		A0A3S6F0N1	A0A3S6F0N1	8	8	8	tr|A0A3S6F0N1|A0A3S6F0N1_YERET Protein-methionine-sulfoxide reductase catalytic subunit MsrP OS=Yersinia entomophaga OX=935293 GN=msrP PE=3 SV=1	1	8	8	8	4	6	6	6	8	4	4	6	6	6	8	4	4	6	6	6	8	4	31.8	31.8	31.8	37.547	333	333	0	24.791	By MS/MS	By MS/MS	By MS/MS	By MS/MS	By MS/MS	By MS/MS	19.5	24.3	24.3	24.3	31.8	19.5
		A0A3S6F0N2	A0A3S6F0N2	22	22	22	tr|A0A3S6F0N2|A0A3S6F0N2_YERET UDP-N-acetylglucosamine 1-carboxyvinyltransferase OS=Yersinia entomophaga OX=935293 GN=murA PE=3 SV=1	1	22	22	22	18	18	18	15	17	14	18	18	18	15	17	14	18	18	18	15	17	14	63.7	63.7	63.7	44.711	419	419	0	106.95	By MS/MS	By MS/MS	By MS/MS	By MS/MS	By MS/MS	By MS/MS	45.3	48.4	44.4	35.8	51.1	43.7
		A0A3S6F0N3	A0A3S6F0N3	23	23	23	tr|A0A3S6F0N3|A0A3S6F0N3_YERET Bifunctional protein HldE OS=Yersinia entomophaga OX=935293 GN=hldE PE=3 SV=1	1	23	23	23	22	18	18	14	21	13	22	18	18	14	21	13	22	18	18	14	21	13	64.9	64.9	64.9	50.932	476	476	0	142.9	By MS/MS	By MS/MS	By MS/MS	By MS/MS	By MS/MS	By MS/MS	60.1	46.4	43.3	37.2	56.1	35.7
		A0A3S6F0N5	A0A3S6F0N5	13	13	13	tr|A0A3S6F0N5|A0A3S6F0N5_YERET Arabinose 5-phosphate isomerase OS=Yersinia entomophaga OX=935293 GN=PL78_10505 PE=3 SV=1	1	13	13	13	10	10	10	10	11	13	10	10	10	10	11	13	10	10	10	10	11	13	48.8	48.8	48.8	35.181	328	328	0	119.48	By MS/MS	By MS/MS	By MS/MS	By MS/MS	By MS/MS	By MS/MS	33.8	37.2	32.6	32.3	37.5	48.8
		A0A3S6F0N9	A0A3S6F0N9	24	24	24	tr|A0A3S6F0N9|A0A3S6F0N9_YERET Triosephosphate isomerase OS=Yersinia entomophaga OX=935293 GN=tpiA PE=3 SV=1	1	24	24	24	24	23	23	16	24	23	24	23	23	16	24	23	24	23	23	16	24	23	92.2	92.2	92.2	26.776	255	255	0	323.31	By MS/MS	By MS/MS	By MS/MS	By MS/MS	By MS/MS	By MS/MS	92.2	92.2	92.2	69.4	92.2	87.5
		A0A3S6F0P0	A0A3S6F0P0	18	18	18	tr|A0A3S6F0P0|A0A3S6F0P0_YERET Cell shape-determining protein MreB OS=Yersinia entomophaga OX=935293 GN=mreB PE=3 SV=1	1	18	18	18	17	16	18	15	17	15	17	16	18	15	17	15	17	16	18	15	17	15	53	53	53	36.901	347	347	0	176.57	By MS/MS	By MS/MS	By MS/MS	By MS/MS	By MS/MS	By MS/MS	53	50.7	53	49	53	48.4
		A0A3S6F0P1	A0A3S6F0P1	4	4	4	tr|A0A3S6F0P1|A0A3S6F0P1_YERET Lipopolysaccharide export system protein LptC OS=Yersinia entomophaga OX=935293 GN=lptC PE=3 SV=1	1	4	4	4	3	1	4	0	2	0	3	1	4	0	2	0	3	1	4	0	2	0	29.9	29.9	29.9	21.385	187	187	0	31.862	By MS/MS	By matching	By MS/MS		By MS/MS		26.2	4.8	29.9	0	19.8	0
		A0A3S6F0P2	A0A3S6F0P2	3	3	3	tr|A0A3S6F0P2|A0A3S6F0P2_YERET DNA primase OS=Yersinia entomophaga OX=935293 GN=dnaG PE=3 SV=1	1	3	3	3	3	3	2	1	3	2	3	3	2	1	3	2	3	3	2	1	3	2	6.9	6.9	6.9	65.733	582	582	0	3.677	By MS/MS	By MS/MS	By MS/MS	By MS/MS	By matching	By MS/MS	6.9	6.9	4.6	1.5	6.9	4.6
		A0A3S6F0P4	A0A3S6F0P4	17	17	17	tr|A0A3S6F0P4|A0A3S6F0P4_YERET Uncharacterized protein OS=Yersinia entomophaga OX=935293 GN=PL78_10220 PE=4 SV=1	1	17	17	17	15	15	15	13	11	10	15	15	15	13	11	10	15	15	15	13	11	10	45.4	45.4	45.4	49.272	443	443	0	66.535	By MS/MS	By MS/MS	By MS/MS	By MS/MS	By MS/MS	By MS/MS	40.2	40.2	39.5	40.9	28.4	32.3
		A0A3S6F0P5	A0A3S6F0P5	10	10	10	tr|A0A3S6F0P5|A0A3S6F0P5_YERET Aspartate carbamoyltransferase OS=Yersinia entomophaga OX=935293 GN=pyrB PE=3 SV=1	1	10	10	10	8	7	6	7	9	10	8	7	6	7	9	10	8	7	6	7	9	10	47.6	47.6	47.6	34.419	311	311	0	53.323	By MS/MS	By MS/MS	By MS/MS	By MS/MS	By MS/MS	By MS/MS	35	28.3	22.5	29.3	41.8	47.6
		A0A3S6F0P9	A0A3S6F0P9	4	4	4	tr|A0A3S6F0P9|A0A3S6F0P9_YERET Protein-export protein SecB OS=Yersinia entomophaga OX=935293 GN=secB PE=3 SV=1	1	4	4	4	4	4	4	4	4	3	4	4	4	4	4	3	4	4	4	4	4	3	41.1	41.1	41.1	17.548	158	158	0	277.06	By MS/MS	By MS/MS	By MS/MS	By MS/MS	By MS/MS	By MS/MS	41.1	41.1	41.1	41.1	41.1	28.5
		A0A3S6F0Q0	A0A3S6F0Q0	6	6	6	tr|A0A3S6F0Q0|A0A3S6F0Q0_YERET Endoribonuclease L-PSP OS=Yersinia entomophaga OX=935293 GN=PL78_10565 PE=3 SV=1	1	6	6	6	5	6	5	5	6	6	5	6	5	5	6	6	5	6	5	5	6	6	47.7	47.7	47.7	13.641	128	128	0	56.568	By MS/MS	By MS/MS	By MS/MS	By MS/MS	By MS/MS	By MS/MS	37.5	47.7	45.3	46.9	47.7	47.7
		A0A3S6F0Q1	A0A3S6F0Q1	7	7	7	tr|A0A3S6F0Q1|A0A3S6F0Q1_YERET Tail sheath protein OS=Yersinia entomophaga OX=935293 GN=PL78_10025 PE=3 SV=1	1	7	7	7	0	7	0	1	0	0	0	7	0	1	0	0	0	7	0	1	0	0	29.8	29.8	29.8	42.157	389	389	0	15.247		By MS/MS		By matching			0	29.8	0	3.6	0	0
		A0A3S6F0Q2;CON__Q9N2I2	A0A3S6F0Q2	6;1	6;1	6;1	tr|A0A3S6F0Q2|A0A3S6F0Q2_YERET Ribosomal protein L11 methyltransferase OS=Yersinia entomophaga OX=935293 GN=prmA PE=3 SV=1	2	6	6	6	6	5	4	4	5	5	6	5	4	4	5	5	6	5	4	4	5	5	41.6	41.6	41.6	31.883	293	293;404	0	60.648	By MS/MS	By MS/MS	By MS/MS	By MS/MS	By MS/MS	By MS/MS	41.6	38.9	14	14	28.3	27.3
		A0A3S6F0Q4	A0A3S6F0Q4	4	4	4	tr|A0A3S6F0Q4|A0A3S6F0Q4_YERET Tellurium resistance protein TerF OS=Yersinia entomophaga OX=935293 GN=PL78_10845 PE=4 SV=1	1	4	4	4	4	4	2	1	4	2	4	4	2	1	4	2	4	4	2	1	4	2	13.2	13.2	13.2	46.718	423	423	0	5.596	By MS/MS	By MS/MS	By matching	By matching	By MS/MS	By matching	13.2	13.2	5.4	3.5	13.2	7.6
		A0A3S6F0Q8	A0A3S6F0Q8	23	23	23	tr|A0A3S6F0Q8|A0A3S6F0Q8_YERET Peptidase PmbA OS=Yersinia entomophaga OX=935293 GN=pmbA PE=3 SV=1	1	23	23	23	21	20	21	18	20	20	21	20	21	18	20	20	21	20	21	18	20	20	62.6	62.6	62.6	48.091	446	446	0	153.34	By MS/MS	By MS/MS	By MS/MS	By MS/MS	By MS/MS	By MS/MS	59.4	58.5	55.4	50.7	52.5	56.7
		A0A3S6F0Q9	A0A3S6F0Q9	6	6	6	tr|A0A3S6F0Q9|A0A3S6F0Q9_YERET ADP-heptose--LPS heptosyltransferase OS=Yersinia entomophaga OX=935293 GN=PL78_07980 PE=4 SV=1	1	6	6	6	5	4	3	3	4	3	5	4	3	3	4	3	5	4	3	3	4	3	26.5	26.5	26.5	36.069	321	321	0	19.981	By MS/MS	By MS/MS	By MS/MS	By MS/MS	By MS/MS	By MS/MS	22.4	17.8	13.7	13.7	20.2	14.6
		A0A3S6F0R2	A0A3S6F0R2	3	3	3	tr|A0A3S6F0R2|A0A3S6F0R2_YERET Glutathione S-transferase OS=Yersinia entomophaga OX=935293 GN=PL78_10830 PE=4 SV=1	1	3	3	3	2	0	2	0	3	0	2	0	2	0	3	0	2	0	2	0	3	0	16.7	16.7	16.7	25.602	222	222	0	7.5174	By MS/MS		By MS/MS		By MS/MS		7.7	0	7.7	0	16.7	0
		A0A3S6F0R3	A0A3S6F0R3	7	7	7	tr|A0A3S6F0R3|A0A3S6F0R3_YERET PELOTA_1 domain-containing protein OS=Yersinia entomophaga OX=935293 GN=PL78_10895 PE=4 SV=1	1	7	7	7	7	4	3	4	0	1	7	4	3	4	0	1	7	4	3	4	0	1	24.8	24.8	24.8	39.733	359	359	0	25.26	By MS/MS	By matching	By MS/MS	By matching		By matching	24.8	12.5	8.4	12	0	3.1
		A0A3S6F0R4	A0A3S6F0R4	14	14	14	tr|A0A3S6F0R4|A0A3S6F0R4_YERET UPF0307 protein PL78_10655 OS=Yersinia entomophaga OX=935293 GN=PL78_10655 PE=3 SV=1	1	14	14	14	11	14	11	9	12	11	11	14	11	9	12	11	11	14	11	9	12	11	68.1	68.1	68.1	21.209	182	182	0	112.01	By MS/MS	By MS/MS	By MS/MS	By MS/MS	By MS/MS	By MS/MS	61.5	68.1	52.2	59.3	62.6	54.4
		A0A3S6F0R6	A0A3S6F0R6	1	1	1	tr|A0A3S6F0R6|A0A3S6F0R6_YERET Membrane protein OS=Yersinia entomophaga OX=935293 GN=PL78_10320 PE=4 SV=1	1	1	1	1	0	0	1	0	1	0	0	0	1	0	1	0	0	0	1	0	1	0	6.1	6.1	6.1	14.515	131	131	0.0039503	2.1721			By matching		By MS/MS		0	0	6.1	0	6.1	0
		A0A3S6F0R9	A0A3S6F0R9	13	13	13	tr|A0A3S6F0R9|A0A3S6F0R9_YERET Amidohydrolase OS=Yersinia entomophaga OX=935293 GN=PL78_10700 PE=3 SV=1	1	13	13	13	13	13	11	11	12	11	13	13	11	11	12	11	13	13	11	11	12	11	62.6	62.6	62.6	32.127	286	286	0	148.47	By MS/MS	By MS/MS	By MS/MS	By MS/MS	By MS/MS	By MS/MS	62.6	62.6	55.6	55.6	55.9	52.1
		A0A3S6F0S0	A0A3S6F0S0	4	4	4	tr|A0A3S6F0S0|A0A3S6F0S0_YERET Nucleoid occlusion factor SlmA OS=Yersinia entomophaga OX=935293 GN=slmA PE=3 SV=1	1	4	4	4	4	4	4	2	3	3	4	4	4	2	3	3	4	4	4	2	3	3	22.7	22.7	22.7	23.06	198	198	0	6.9175	By MS/MS	By MS/MS	By MS/MS	By matching	By MS/MS	By MS/MS	22.7	22.7	22.7	12.1	15.7	15.7
		A0A3S6F0S3	A0A3S6F0S3	10	10	10	tr|A0A3S6F0S3|A0A3S6F0S3_YERET Quinone oxidoreductase OS=Yersinia entomophaga OX=935293 GN=PL78_10945 PE=3 SV=1	1	10	10	10	9	2	7	4	10	8	9	2	7	4	10	8	9	2	7	4	10	8	49.8	49.8	49.8	35.256	329	329	0	22.139	By MS/MS	By matching	By MS/MS	By matching	By MS/MS	By MS/MS	46.2	8.2	30.1	18.2	49.8	37.1
		A0A3S6F0S4	A0A3S6F0S4	6	6	6	tr|A0A3S6F0S4|A0A3S6F0S4_YERET Uncharacterized protein OS=Yersinia entomophaga OX=935293 GN=PL78_10705 PE=4 SV=1	1	6	6	6	5	0	5	0	6	0	5	0	5	0	6	0	5	0	5	0	6	0	4.8	4.8	4.8	141.63	1284	1284	0	11.81	By MS/MS		By MS/MS		By MS/MS		4.1	0	3.9	0	4.8	0
		A0A3S6F0S6	A0A3S6F0S6	3	3	3	tr|A0A3S6F0S6|A0A3S6F0S6_YERET dTTP/UTP pyrophosphatase OS=Yersinia entomophaga OX=935293 GN=PL78_10715 PE=3 SV=1	1	3	3	3	1	2	1	2	1	2	1	2	1	2	1	2	1	2	1	2	1	2	21.8	21.8	21.8	21.375	197	197	0	6.0156	By matching	By MS/MS	By MS/MS	By MS/MS	By MS/MS	By MS/MS	9.1	14.7	9.1	12.7	9.1	12.7
		A0A3S6F0S7	A0A3S6F0S7	1	1	1	tr|A0A3S6F0S7|A0A3S6F0S7_YERET DnaA initiator-associating protein DiaA OS=Yersinia entomophaga OX=935293 GN=diaA PE=3 SV=1	1	1	1	1	1	1	1	1	1	1	1	1	1	1	1	1	1	1	1	1	1	1	7.7	7.7	7.7	21.127	196	196	0	7.2178	By MS/MS	By MS/MS	By MS/MS	By MS/MS	By MS/MS	By MS/MS	7.7	7.7	7.7	7.7	7.7	7.7
		A0A3S6F0T2	A0A3S6F0T2	13	13	13	tr|A0A3S6F0T2|A0A3S6F0T2_YERET Aminotransferase OS=Yersinia entomophaga OX=935293 GN=PL78_10930 PE=3 SV=1	1	13	13	13	13	13	11	9	10	10	13	13	11	9	10	10	13	13	11	9	10	10	45.1	45.1	45.1	44.015	397	397	0	113.54	By MS/MS	By MS/MS	By MS/MS	By MS/MS	By MS/MS	By MS/MS	45.1	45.1	36.8	25.7	36.5	33.2
		A0A3S6F0T3	A0A3S6F0T3	1	1	1	tr|A0A3S6F0T3|A0A3S6F0T3_YERET Maltose-binding protein OS=Yersinia entomophaga OX=935293 GN=PL78_10995 PE=4 SV=1	1	1	1	1	0	0	0	0	1	0	0	0	0	0	1	0	0	0	0	0	1	0	8.6	8.6	8.6	31.611	302	302	0	10.305					By MS/MS		0	0	0	0	8.6	0
		A0A3S6F0T5	A0A3S6F0T5	33	33	33	tr|A0A3S6F0T5|A0A3S6F0T5_YERET Biotin carboxylase OS=Yersinia entomophaga OX=935293 GN=PL78_10765 PE=4 SV=1	1	33	33	33	31	28	27	27	30	29	31	28	27	27	30	29	31	28	27	27	30	29	65.9	65.9	65.9	49.527	449	449	0	323.31	By MS/MS	By MS/MS	By MS/MS	By MS/MS	By MS/MS	By MS/MS	63.5	58.8	59	57.7	63.5	59.7
		A0A3S6F0T6	A0A3S6F0T6	7	7	7	tr|A0A3S6F0T6|A0A3S6F0T6_YERET Single-stranded-DNA-specific exonuclease RecJ OS=Yersinia entomophaga OX=935293 GN=PL78_09000 PE=3 SV=1	1	7	7	7	4	6	5	4	3	5	4	6	5	4	3	5	4	6	5	4	3	5	14.7	14.7	14.7	62.962	577	577	0	11.044	By MS/MS	By MS/MS	By MS/MS	By MS/MS	By matching	By MS/MS	6.6	11.8	10.6	6.4	6.2	10.6
		A0A3S6F0T7	A0A3S6F0T7	5	5	5	tr|A0A3S6F0T7|A0A3S6F0T7_YERET Uncharacterized protein OS=Yersinia entomophaga OX=935293 GN=PL78_10420 PE=4 SV=1	1	5	5	5	4	5	4	4	4	3	4	5	4	4	4	3	4	5	4	4	4	3	44.1	44.1	44.1	16.994	161	161	0	23.239	By MS/MS	By MS/MS	By MS/MS	By MS/MS	By MS/MS	By MS/MS	38.5	44.1	38.5	34.2	38.5	33.5
		A0A3S6F0T8	A0A3S6F0T8	17	17	17	tr|A0A3S6F0T8|A0A3S6F0T8_YERET Ribosomal RNA large subunit methyltransferase G OS=Yersinia entomophaga OX=935293 GN=rlmG PE=3 SV=1	1	17	17	17	16	15	15	12	14	14	16	15	15	12	14	14	16	15	15	12	14	14	47.7	47.7	47.7	43.876	396	396	0	111.28	By MS/MS	By MS/MS	By MS/MS	By MS/MS	By MS/MS	By MS/MS	44.4	43.4	43.7	34.1	41.7	43.9
		A0A3S6F0T9	A0A3S6F0T9	11	11	11	tr|A0A3S6F0T9|A0A3S6F0T9_YERET Carbonic anhydrase OS=Yersinia entomophaga OX=935293 GN=PL78_10800 PE=3 SV=1	1	11	11	11	11	11	10	11	10	10	11	11	10	11	10	10	11	11	10	11	10	10	58.7	58.7	58.7	23.082	213	213	0	148.35	By MS/MS	By MS/MS	By MS/MS	By MS/MS	By MS/MS	By MS/MS	58.7	58.7	48.8	58.7	48.8	58.7
		A0A3S6F0U0	A0A3S6F0U0	4	4	4	tr|A0A3S6F0U0|A0A3S6F0U0_YERET N-acetyltransferase domain-containing protein OS=Yersinia entomophaga OX=935293 GN=PL78_08130 PE=4 SV=1	1	4	4	4	4	3	4	2	4	2	4	3	4	2	4	2	4	3	4	2	4	2	14.3	14.3	14.3	34.035	307	307	0	8.2036	By MS/MS	By MS/MS	By MS/MS	By matching	By MS/MS	By MS/MS	14.3	11.4	14.3	6.2	14.3	6.2
		A0A3S6F0U1	A0A3S6F0U1	6	6	6	tr|A0A3S6F0U1|A0A3S6F0U1_YERET Aspartokinase OS=Yersinia entomophaga OX=935293 GN=PL78_11045 PE=3 SV=1	1	6	6	6	3	3	4	4	4	4	3	3	4	4	4	4	3	3	4	4	4	4	16.7	16.7	16.7	49.092	455	455	0	15.864	By MS/MS	By MS/MS	By MS/MS	By MS/MS	By MS/MS	By MS/MS	8.4	7.5	9.7	10.1	10.1	10.1
		A0A3S6F0U2	A0A3S6F0U2	20	20	20	tr|A0A3S6F0U2|A0A3S6F0U2_YERET Glycerol-3-phosphate acyltransferase OS=Yersinia entomophaga OX=935293 GN=plsB PE=3 SV=1	1	20	20	20	18	11	17	12	18	8	18	11	17	12	18	8	18	11	17	12	18	8	31.8	31.8	31.8	92.908	818	818	0	86.788	By MS/MS	By MS/MS	By MS/MS	By matching	By MS/MS	By MS/MS	29.7	16.9	23.2	19.6	29.7	11.6
		A0A3S6F0U3	A0A3S6F0U3	1	1	1	tr|A0A3S6F0U3|A0A3S6F0U3_YERET Uncharacterized protein OS=Yersinia entomophaga OX=935293 GN=PL78_10225 PE=3 SV=1	1	1	1	1	1	0	0	0	1	0	1	0	0	0	1	0	1	0	0	0	1	0	3.1	3.1	3.1	72.727	653	653	0.0083011	1.8391	By MS/MS				By matching		3.1	0	0	0	3.1	0
		A0A3S6F0U7	A0A3S6F0U7	3	3	3	tr|A0A3S6F0U7|A0A3S6F0U7_YERET Cell division protein BolA OS=Yersinia entomophaga OX=935293 GN=PL78_10470 PE=3 SV=1	1	3	3	3	1	2	2	2	2	3	1	2	2	2	2	3	1	2	2	2	2	3	38.1	38.1	38.1	9.5488	84	84	0	21.271	By matching	By MS/MS	By MS/MS	By MS/MS	By MS/MS	By MS/MS	8.3	19	19	19	19	38.1
		A0A3S6F0U8	A0A3S6F0U8	12	12	12	tr|A0A3S6F0U8|A0A3S6F0U8_YERET Chemical-damaging agent resistance protein C OS=Yersinia entomophaga OX=935293 GN=PL78_10850 PE=4 SV=1	1	12	12	12	10	9	9	9	10	10	10	9	9	9	10	10	10	9	9	9	10	10	84.3	84.3	84.3	20.465	191	191	0	245.55	By MS/MS	By MS/MS	By MS/MS	By MS/MS	By MS/MS	By MS/MS	77.5	77.5	77	77	77	73.8
		A0A3S6F0V2	A0A3S6F0V2	12	12	12	tr|A0A3S6F0V2|A0A3S6F0V2_YERET Chemical-damaging agent resistance protein C OS=Yersinia entomophaga OX=935293 GN=PL78_10855 PE=4 SV=1	1	12	12	12	10	11	9	8	11	10	10	11	9	8	11	10	10	11	9	8	11	10	67.7	67.7	67.7	20.643	192	192	0	107.1	By MS/MS	By MS/MS	By MS/MS	By MS/MS	By MS/MS	By MS/MS	67.7	67.7	55.7	44.3	67.7	45.3
		A0A3S6F0V4	A0A3S6F0V4	5	5	5	tr|A0A3S6F0V4|A0A3S6F0V4_YERET Uncharacterized protein OS=Yersinia entomophaga OX=935293 GN=PL78_11130 PE=4 SV=1	1	5	5	5	4	2	3	2	5	5	4	2	3	2	5	5	4	2	3	2	5	5	37.2	37.2	37.2	19.483	180	180	0	37.394	By MS/MS	By matching	By MS/MS	By MS/MS	By MS/MS	By MS/MS	31.1	12.2	25.6	12.2	37.2	37.2
		A0A3S6F0V5	A0A3S6F0V5	9	9	9	tr|A0A3S6F0V5|A0A3S6F0V5_YERET Lipopolysaccharide export system protein LptA OS=Yersinia entomophaga OX=935293 GN=lptA PE=3 SV=1	1	9	9	9	7	7	7	6	8	7	7	7	7	6	8	7	7	7	7	6	8	7	56.9	56.9	56.9	19.797	181	181	0	59.471	By MS/MS	By MS/MS	By MS/MS	By MS/MS	By MS/MS	By MS/MS	43.1	41.4	41.4	28.7	44.2	39.8
		A0A3S6F0V6	A0A3S6F0V6	2	2	2	tr|A0A3S6F0V6|A0A3S6F0V6_YERET UPF0149 protein PL78_09100 OS=Yersinia entomophaga OX=935293 GN=PL78_09100 PE=3 SV=1	1	2	2	2	2	2	2	1	2	1	2	2	2	1	2	1	2	2	2	1	2	1	8.3	8.3	8.3	21.151	192	192	0	14.808	By MS/MS	By MS/MS	By MS/MS	By matching	By matching	By MS/MS	8.3	8.3	8.3	5.7	8.3	8.3
		A0A3S6F0V7	A0A3S6F0V7	8	8	8	tr|A0A3S6F0V7|A0A3S6F0V7_YERET Tellurium resistance protein TerB OS=Yersinia entomophaga OX=935293 GN=PL78_10865 PE=4 SV=1	1	8	8	8	5	6	7	6	6	6	5	6	7	6	6	6	5	6	7	6	6	6	57.6	57.6	57.6	16.576	151	151	0	113.52	By MS/MS	By MS/MS	By MS/MS	By MS/MS	By MS/MS	By MS/MS	43.7	43.7	56.3	52.3	47.7	47.7
		A0A3S6F0V9	A0A3S6F0V9	3	3	3	tr|A0A3S6F0V9|A0A3S6F0V9_YERET Glutathionyl-hydroquinone reductase YqjG OS=Yersinia entomophaga OX=935293 GN=PL78_10335 PE=4 SV=1	1	3	3	3	2	1	3	1	3	1	2	1	3	1	3	1	2	1	3	1	3	1	11.5	11.5	11.5	37.544	330	330	0	19.256	By MS/MS	By matching	By MS/MS	By matching	By MS/MS	By MS/MS	7.6	3.9	11.5	3.9	11.5	3.9
		A0A3S6F0W0	A0A3S6F0W0	5	5	5	tr|A0A3S6F0W0|A0A3S6F0W0_YERET Elongation factor P--(R)-beta-lysine ligase OS=Yersinia entomophaga OX=935293 GN=epmA PE=3 SV=1	1	5	5	5	4	4	3	3	3	3	4	4	3	3	3	3	4	4	3	3	3	3	18.2	18.2	18.2	36.608	325	325	0	20.737	By MS/MS	By MS/MS	By matching	By matching	By MS/MS	By MS/MS	14.5	17.8	14.2	14.2	14.2	12.6
		A0A3S6F0W1	A0A3S6F0W1	4	4	4	tr|A0A3S6F0W1|A0A3S6F0W1_YERET Isocitrase OS=Yersinia entomophaga OX=935293 GN=PL78_11080 PE=4 SV=1	1	4	4	4	0	2	1	1	4	2	0	2	1	1	4	2	0	2	1	1	4	2	12.2	12.2	12.2	47.538	435	435	0	5.3625		By matching	By matching	By matching	By MS/MS	By MS/MS	0	6	2.5	2.5	12.2	6
		A0A3S6F0W4	A0A3S6F0W4	19	19	19	tr|A0A3S6F0W4|A0A3S6F0W4_YERET Trehalose-6-phosphate hydrolase OS=Yersinia entomophaga OX=935293 GN=PL78_10570 PE=4 SV=1	1	19	19	19	19	7	16	8	15	13	19	7	16	8	15	13	19	7	16	8	15	13	35.1	35.1	35.1	63.454	552	552	0	168.34	By MS/MS	By MS/MS	By MS/MS	By MS/MS	By MS/MS	By MS/MS	35.1	14.3	29	16.3	31.3	29.3
		A0A3S6F0W5	A0A3S6F0W5	5	5	5	tr|A0A3S6F0W5|A0A3S6F0W5_YERET Large-conductance mechanosensitive channel OS=Yersinia entomophaga OX=935293 GN=mscL PE=3 SV=1	1	5	5	5	5	0	5	0	5	1	5	0	5	0	5	1	5	0	5	0	5	1	28.7	28.7	28.7	14.999	136	136	0	36.175	By MS/MS		By MS/MS		By MS/MS	By matching	28.7	0	28.7	0	28.7	12.5
		A0A3S6F0W7	A0A3S6F0W7	6	6	6	tr|A0A3S6F0W7|A0A3S6F0W7_YERET Single-stranded DNA-binding protein OS=Yersinia entomophaga OX=935293 GN=PL78_10915 PE=3 SV=1	1	6	6	6	6	6	6	5	5	4	6	6	6	5	5	4	6	6	6	5	5	4	59.6	59.6	59.6	19.413	183	183	0	80.489	By MS/MS	By MS/MS	By MS/MS	By MS/MS	By MS/MS	By MS/MS	59.6	59.6	59.6	57.4	45.4	23
		A0A3S6F0W9	A0A3S6F0W9	7	7	7	tr|A0A3S6F0W9|A0A3S6F0W9_YERET Maltoporin OS=Yersinia entomophaga OX=935293 GN=lamB PE=2 SV=1	1	7	7	7	0	0	0	0	7	0	0	0	0	0	7	0	0	0	0	0	7	0	23.6	23.6	23.6	47.624	428	428	0	76.449					By MS/MS		0	0	0	0	23.6	0
		A0A3S6F0X0	A0A3S6F0X0	14	14	14	tr|A0A3S6F0X0|A0A3S6F0X0_YERET Methionyl-tRNA formyltransferase OS=Yersinia entomophaga OX=935293 GN=fmt PE=3 SV=1	1	14	14	14	13	9	8	8	12	11	13	9	8	8	12	11	13	9	8	8	12	11	51.7	51.7	51.7	34.424	315	315	0	33.965	By MS/MS	By MS/MS	By MS/MS	By MS/MS	By MS/MS	By MS/MS	49.5	34.6	26.7	32.4	42.5	47
		A0A3S6F0X1	A0A3S6F0X1	11	11	11	tr|A0A3S6F0X1|A0A3S6F0X1_YERET tRNA-dihydrouridine(20/20a) synthase OS=Yersinia entomophaga OX=935293 GN=dusA PE=3 SV=1	1	11	11	11	10	11	7	5	5	7	10	11	7	5	5	7	10	11	7	5	5	7	46.6	46.6	46.6	38.28	343	343	0	38.714	By MS/MS	By MS/MS	By MS/MS	By MS/MS	By MS/MS	By MS/MS	42.3	46.6	31.5	25.1	19	25.4
		A0A3S6F0X3	A0A3S6F0X3	6	6	6	tr|A0A3S6F0X3|A0A3S6F0X3_YERET Glyoxalase OS=Yersinia entomophaga OX=935293 GN=PL78_10385 PE=3 SV=1	1	6	6	6	6	5	4	3	5	3	6	5	4	3	5	3	6	5	4	3	5	3	47.5	47.5	47.5	22.792	217	217	0	56.094	By MS/MS	By MS/MS	By MS/MS	By MS/MS	By MS/MS	By MS/MS	47.5	33.6	33.6	21.2	33.6	21.2
		A0A3S6F0X5	A0A3S6F0X5	8	8	8	tr|A0A3S6F0X5|A0A3S6F0X5_YERET Membrane protein OS=Yersinia entomophaga OX=935293 GN=PL78_10375 PE=4 SV=1	1	8	8	8	7	2	7	2	6	3	7	2	7	2	6	3	7	2	7	2	6	3	60.4	60.4	60.4	20.078	192	192	0	65.096	By MS/MS	By MS/MS	By MS/MS	By MS/MS	By MS/MS	By MS/MS	60.4	15.1	45.8	15.1	55.2	24.5
		A0A3S6F0X7	A0A3S6F0X7	16	16	16	tr|A0A3S6F0X7|A0A3S6F0X7_YERET Succinate-semialdehyde dehydrogenase OS=Yersinia entomophaga OX=935293 GN=gabD PE=3 SV=1	1	16	16	16	13	8	8	9	15	10	13	8	8	9	15	10	13	8	8	9	15	10	41.3	41.3	41.3	52.549	489	489	0	62.318	By MS/MS	By MS/MS	By MS/MS	By MS/MS	By MS/MS	By MS/MS	36	23.3	23.1	20.7	38.2	29.2
		A0A3S6F0X8	A0A3S6F0X8	10	10	10	tr|A0A3S6F0X8|A0A3S6F0X8_YERET Protein translocase subunit SecY OS=Yersinia entomophaga OX=935293 GN=secY PE=3 SV=1	1	10	10	10	9	5	8	4	6	6	9	5	8	4	6	6	9	5	8	4	6	6	18.7	18.7	18.7	48.602	443	443	0	30.03	By MS/MS	By MS/MS	By MS/MS	By matching	By MS/MS	By MS/MS	18.5	10.8	14.7	9.3	14.7	14.9
		A0A3S6F0Y0	A0A3S6F0Y0	2	2	2	tr|A0A3S6F0Y0|A0A3S6F0Y0_YERET Anaerobic C4-dicarboxylate transporter OS=Yersinia entomophaga OX=935293 GN=PL78_08335 PE=3 SV=1	1	2	2	2	2	0	2	0	2	1	2	0	2	0	2	1	2	0	2	0	2	1	3.5	3.5	3.5	45.531	433	433	0	12.15	By MS/MS		By MS/MS		By MS/MS	By matching	3.5	0	3.5	0	3.5	3.2
		A0A3S6F0Y1	A0A3S6F0Y1	14	14	14	tr|A0A3S6F0Y1|A0A3S6F0Y1_YERET 30S ribosomal protein S9 OS=Yersinia entomophaga OX=935293 GN=rpsI PE=3 SV=1	1	14	14	14	13	13	14	12	12	10	13	13	14	12	12	10	13	13	14	12	12	10	80.8	80.8	80.8	14.709	130	130	0	90.738	By MS/MS	By MS/MS	By MS/MS	By MS/MS	By MS/MS	By MS/MS	80	75.4	80.8	72.3	74.6	67.7
		A0A3S6F0Y2	A0A3S6F0Y2	3	3	3	tr|A0A3S6F0Y2|A0A3S6F0Y2_YERET Maltose/maltodextrin transporter ATP-binding protein OS=Yersinia entomophaga OX=935293 GN=PL78_11005 PE=4 SV=1	1	3	3	3	2	1	2	1	3	1	2	1	2	1	3	1	2	1	2	1	3	1	9.7	9.7	9.7	40.874	370	370	0	11.823	By MS/MS	By matching	By matching	By matching	By MS/MS	By MS/MS	7.3	4.3	7.3	4.3	9.7	4.3
		A0A3S6F0Y3	A0A3S6F0Y3	3	3	3	tr|A0A3S6F0Y3|A0A3S6F0Y3_YERET Clp protease ClpP OS=Yersinia entomophaga OX=935293 GN=PL78_10425 PE=4 SV=1	1	3	3	3	3	2	2	1	3	1	3	2	2	1	3	1	3	2	2	1	3	1	24.3	24.3	24.3	18.689	169	169	0	7.1048	By MS/MS	By MS/MS	By MS/MS	By matching	By MS/MS	By matching	24.3	15.4	15.4	6.5	24.3	8.9
		A0A3S6F0Y5	A0A3S6F0Y5	8	8	8	tr|A0A3S6F0Y5|A0A3S6F0Y5_YERET 30S ribosomal protein S11 OS=Yersinia entomophaga OX=935293 GN=rpsK PE=3 SV=1	1	8	8	8	8	8	8	7	8	8	8	8	8	7	8	8	8	8	8	7	8	8	61.2	61.2	61.2	13.832	129	129	0	218.75	By MS/MS	By MS/MS	By MS/MS	By MS/MS	By MS/MS	By MS/MS	61.2	61.2	61.2	60.5	61.2	61.2
		A0A3S6F0Y6	A0A3S6F0Y6	9	9	9	tr|A0A3S6F0Y6|A0A3S6F0Y6_YERET Shikimate dehydrogenase (NADP(+)) OS=Yersinia entomophaga OX=935293 GN=aroE PE=3 SV=1	1	9	9	9	6	6	6	5	6	9	6	6	6	5	6	9	6	6	6	5	6	9	35.2	35.2	35.2	29.345	273	273	0	25.314	By MS/MS	By MS/MS	By MS/MS	By MS/MS	By MS/MS	By MS/MS	24.2	21.6	27.1	20.9	25.3	35.2
		A0A3S6F0Y7	A0A3S6F0Y7	10	10	10	tr|A0A3S6F0Y7|A0A3S6F0Y7_YERET 50S ribosomal protein L14 OS=Yersinia entomophaga OX=935293 GN=rplN PE=3 SV=1	1	10	10	10	9	10	9	8	9	10	9	10	9	8	9	10	9	10	9	8	9	10	65.9	65.9	65.9	13.598	123	123	0	216.47	By MS/MS	By MS/MS	By MS/MS	By MS/MS	By MS/MS	By MS/MS	65	65.9	65	65	65	65.9
		A0A3S6F0Z0	A0A3S6F0Z0	9	9	9	tr|A0A3S6F0Z0|A0A3S6F0Z0_YERET Maltodextrin-binding protein OS=Yersinia entomophaga OX=935293 GN=malE PE=3 SV=1	1	9	9	9	3	2	2	0	9	4	3	2	2	0	9	4	3	2	2	0	9	4	30.3	30.3	30.3	43.946	403	403	0	28.411	By MS/MS	By matching	By matching		By MS/MS	By MS/MS	7.9	5.7	5.2	0	30.3	11.9
		A0A3S6F0Z3	A0A3S6F0Z3	11	11	11	tr|A0A3S6F0Z3|A0A3S6F0Z3_YERET 30S ribosomal protein S14 OS=Yersinia entomophaga OX=935293 GN=rpsN PE=3 SV=1	1	11	11	11	11	10	10	7	10	11	11	10	10	7	10	11	11	10	10	7	10	11	56.4	56.4	56.4	11.621	101	101	0	102.94	By MS/MS	By MS/MS	By MS/MS	By MS/MS	By MS/MS	By MS/MS	56.4	52.5	52.5	43.6	52.5	56.4
		A0A3S6F0Z7	A0A3S6F0Z7	7	7	7	tr|A0A3S6F0Z7|A0A3S6F0Z7_YERET Phospholipid ABC transporter substrate-binding protein OS=Yersinia entomophaga OX=935293 GN=PL78_10485 PE=4 SV=1	1	7	7	7	7	1	6	0	7	1	7	1	6	0	7	1	7	1	6	0	7	1	46.1	46.1	46.1	18.984	178	178	0	62.142	By MS/MS	By matching	By MS/MS		By MS/MS	By matching	46.1	6.7	46.1	0	46.1	11.8
		A0A3S6F0Z8	A0A3S6F0Z8	13	13	13	tr|A0A3S6F0Z8|A0A3S6F0Z8_YERET Methionine synthase OS=Yersinia entomophaga OX=935293 GN=metH PE=3 SV=1	1	13	13	13	12	7	10	3	11	7	12	7	10	3	11	7	12	7	10	3	11	7	14.2	14.2	14.2	136.77	1236	1236	0	27.184	By MS/MS	By MS/MS	By MS/MS	By matching	By MS/MS	By MS/MS	13.2	8.4	10.9	3.2	12	7.1
		A0A3S6F0Z9	A0A3S6F0Z9	30	30	30	tr|A0A3S6F0Z9|A0A3S6F0Z9_YERET Phosphoglycerate kinase OS=Yersinia entomophaga OX=935293 GN=pgk PE=3 SV=1	1	30	30	30	28	29	27	26	27	30	28	29	27	26	27	30	28	29	27	26	27	30	73.6	73.6	73.6	41.025	387	387	0	323.31	By MS/MS	By MS/MS	By MS/MS	By MS/MS	By MS/MS	By MS/MS	73.6	73.6	66.1	71.8	73.6	73.6
		A0A3S6F100	A0A3S6F100	24	24	24	tr|A0A3S6F100|A0A3S6F100_YERET 50S ribosomal protein L3 OS=Yersinia entomophaga OX=935293 GN=rplC PE=3 SV=1	1	24	24	24	23	23	23	17	20	18	23	23	23	17	20	18	23	23	23	17	20	18	72.2	72.2	72.2	22.275	209	209	0	243.55	By MS/MS	By MS/MS	By MS/MS	By MS/MS	By MS/MS	By MS/MS	72.2	72.2	72.2	65.1	71.8	66
		A0A3S6F103	A0A3S6F103	13	13	13	tr|A0A3S6F103|A0A3S6F103_YERET Lipopolysaccharide export system ATP-binding protein LptB OS=Yersinia entomophaga OX=935293 GN=PL78_10525 PE=3 SV=1	1	13	13	13	13	10	11	10	13	9	13	10	11	10	13	9	13	10	11	10	13	9	55.2	55.2	55.2	26.93	241	241	0	47.475	By MS/MS	By MS/MS	By MS/MS	By MS/MS	By MS/MS	By MS/MS	55.2	51	51	44.8	55.2	41.5
		A0A3S6F104	A0A3S6F104	27	27	27	tr|A0A3S6F104|A0A3S6F104_YERET 50S ribosomal protein L2 OS=Yersinia entomophaga OX=935293 GN=rplB PE=3 SV=1	1	27	27	27	25	26	25	20	24	26	25	26	25	20	24	26	25	26	25	20	24	26	68.2	68.2	68.2	30.12	274	274	0	218.26	By MS/MS	By MS/MS	By MS/MS	By MS/MS	By MS/MS	By MS/MS	67.9	66.1	67.9	64.2	66.8	67.9
		A0A3S6F106	A0A3S6F106	12	12	12	tr|A0A3S6F106|A0A3S6F106_YERET 50S ribosomal protein L15 OS=Yersinia entomophaga OX=935293 GN=rplO PE=3 SV=1	1	12	12	12	11	11	11	12	11	11	11	11	11	12	11	11	11	11	11	12	11	11	68.8	68.8	68.8	15.165	144	144	0	146.53	By MS/MS	By MS/MS	By MS/MS	By MS/MS	By MS/MS	By MS/MS	68.8	68.8	68.8	68.8	68.8	63.2
		A0A3S6F107	A0A3S6F107	9	9	9	tr|A0A3S6F107|A0A3S6F107_YERET PTS system trehalose(Maltose)-specific transporter subunits IIBC OS=Yersinia entomophaga OX=935293 GN=PL78_10575 PE=4 SV=1	1	9	9	9	9	0	9	1	9	4	9	0	9	1	9	4	9	0	9	1	9	4	20.8	20.8	20.8	50.919	471	471	0	141.43	By MS/MS		By MS/MS	By matching	By MS/MS	By matching	20.8	0	20.8	1.7	20.8	10.2
		A0A3S6F110	A0A3S6F110	4	4	4	tr|A0A3S6F110|A0A3S6F110_YERET Threonylcarbamoyl-AMP synthase OS=Yersinia entomophaga OX=935293 GN=tsaC PE=3 SV=1	1	4	4	4	3	3	2	2	2	4	3	3	2	2	2	4	3	3	2	2	2	4	23.3	23.3	23.3	20.911	189	189	0	17.191	By MS/MS	By MS/MS	By matching	By matching	By matching	By MS/MS	19.6	19.6	14.8	14.8	14.8	23.3
		A0A3S6F112	A0A3S6F112	44	44	44	tr|A0A3S6F112|A0A3S6F112_YERET Proline--tRNA ligase OS=Yersinia entomophaga OX=935293 GN=proS PE=3 SV=1	1	44	44	44	43	39	40	28	41	37	43	39	40	28	41	37	43	39	40	28	41	37	74.1	74.1	74.1	63.963	572	572	0	323.31	By MS/MS	By MS/MS	By MS/MS	By MS/MS	By MS/MS	By MS/MS	74.1	72.9	65.4	53.7	69.1	65.7
		A0A3S6F113	A0A3S6F113	8	8	8	tr|A0A3S6F113|A0A3S6F113_YERET 30S ribosomal protein S12 OS=Yersinia entomophaga OX=935293 GN=rpsL PE=3 SV=1	1	8	8	8	8	8	7	7	8	7	8	8	7	7	8	7	8	8	7	7	8	7	54.8	54.8	54.8	13.714	124	124	0	92.791	By MS/MS	By MS/MS	By MS/MS	By MS/MS	By MS/MS	By MS/MS	54.8	54.8	33.1	33.1	54.8	54.8
		A0A3S6F115	A0A3S6F115	4	4	4	tr|A0A3S6F115|A0A3S6F115_YERET 30S ribosomal protein S17 OS=Yersinia entomophaga OX=935293 GN=rpsQ PE=3 SV=1	1	4	4	4	4	4	4	4	4	4	4	4	4	4	4	4	4	4	4	4	4	4	52.4	52.4	52.4	9.7043	84	84	0	89.042	By MS/MS	By MS/MS	By MS/MS	By MS/MS	By MS/MS	By MS/MS	52.4	52.4	52.4	52.4	52.4	52.4
		A0A3S6F116	A0A3S6F116	8	8	8	tr|A0A3S6F116|A0A3S6F116_YERET Tellurium resistance protein TerA OS=Yersinia entomophaga OX=935293 GN=PL78_10870 PE=4 SV=1	1	8	8	8	8	5	7	5	4	5	8	5	7	5	4	5	8	5	7	5	4	5	23.6	23.6	23.6	42.035	386	386	0	45.993	By MS/MS	By matching	By MS/MS	By MS/MS	By MS/MS	By MS/MS	23.6	13.7	18.9	15	13.7	14
		A0A3S6F118	A0A3S6F118	6	6	6	tr|A0A3S6F118|A0A3S6F118_YERET Taurine dioxygenase OS=Yersinia entomophaga OX=935293 GN=tauD PE=4 SV=1	1	6	6	6	6	0	5	0	4	5	6	0	5	0	4	5	6	0	5	0	4	5	29.1	29.1	29.1	32.228	282	282	0	26.823	By MS/MS		By MS/MS		By MS/MS	By MS/MS	29.1	0	21.6	0	20.6	24.8
		A0A3S6F124	A0A3S6F124	31	31	31	tr|A0A3S6F124|A0A3S6F124_YERET UvrABC system protein A OS=Yersinia entomophaga OX=935293 GN=uvrA PE=3 SV=1	1	31	31	31	27	26	23	22	24	26	27	26	23	22	24	26	27	26	23	22	24	26	38.3	38.3	38.3	103.91	943	943	0	142.41	By MS/MS	By MS/MS	By MS/MS	By MS/MS	By MS/MS	By MS/MS	35.2	34.7	32.2	26.6	34	33.2
		A0A3S6F125	A0A3S6F125	18	18	18	tr|A0A3S6F125|A0A3S6F125_YERET 30S ribosomal protein S10 OS=Yersinia entomophaga OX=935293 GN=rpsJ PE=3 SV=1	1	18	18	18	15	16	15	15	16	18	15	16	15	15	16	18	15	16	15	15	16	18	88.3	88.3	88.3	11.697	103	103	0	162.9	By MS/MS	By MS/MS	By MS/MS	By MS/MS	By MS/MS	By MS/MS	74.8	74.8	74.8	88.3	74.8	88.3
		A0A3S6F126	A0A3S6F126	8	8	8	tr|A0A3S6F126|A0A3S6F126_YERET 50S ribosomal protein L17 OS=Yersinia entomophaga OX=935293 GN=rplQ PE=3 SV=1	1	8	8	8	8	7	8	7	6	7	8	7	8	7	6	7	8	7	8	7	6	7	65.5	65.5	65.5	12.204	110	110	0	49.306	By MS/MS	By MS/MS	By MS/MS	By MS/MS	By MS/MS	By MS/MS	65.5	56.4	65.5	56.4	48.2	57.3
		A0A3S6F129	A0A3S6F129	5	5	5	tr|A0A3S6F129|A0A3S6F129_YERET tRNA (guanine-N(7)-)-methyltransferase OS=Yersinia entomophaga OX=935293 GN=trmB PE=3 SV=1	1	5	5	5	4	4	3	3	2	3	4	4	3	3	2	3	4	4	3	3	2	3	23.8	23.8	23.8	27.17	239	239	0	19.839	By MS/MS	By MS/MS	By MS/MS	By MS/MS	By MS/MS	By MS/MS	23.8	23.8	18.8	12.6	12.6	17.6
		A0A3S6F130	A0A3S6F130	2	2	2	tr|A0A3S6F130|A0A3S6F130_YERET Uncharacterized protein OS=Yersinia entomophaga OX=935293 GN=PL78_11480 PE=4 SV=1	1	2	2	2	0	2	0	1	0	2	0	2	0	1	0	2	0	2	0	1	0	2	13.3	13.3	13.3	14.689	135	135	0.0005988	3.1825		By MS/MS		By matching		By MS/MS	0	13.3	0	5.9	0	13.3
		A0A3S6F131	A0A3S6F131	10	10	10	tr|A0A3S6F131|A0A3S6F131_YERET LexA repressor OS=Yersinia entomophaga OX=935293 GN=lexA PE=3 SV=1	1	10	10	10	9	9	10	5	9	6	9	9	10	5	9	6	9	9	10	5	9	6	68.3	68.3	68.3	22.428	202	202	0	45.481	By MS/MS	By MS/MS	By MS/MS	By matching	By MS/MS	By MS/MS	61.4	57.4	68.3	28.2	60.9	38.1
		A0A3S6F133	A0A3S6F133	9	9	9	tr|A0A3S6F133|A0A3S6F133_YERET 50S ribosomal protein L30 OS=Yersinia entomophaga OX=935293 GN=rpmD PE=3 SV=1	1	9	9	9	8	8	9	5	9	9	8	8	9	5	9	9	8	8	9	5	9	9	81.4	81.4	81.4	6.5457	59	59	0	47.173	By MS/MS	By MS/MS	By MS/MS	By MS/MS	By MS/MS	By MS/MS	76.3	81.4	81.4	72.9	81.4	81.4
		A0A3S6F134	A0A3S6F134	47	47	47	tr|A0A3S6F134|A0A3S6F134_YERET Outer membrane protein assembly factor BamA OS=Yersinia entomophaga OX=935293 GN=bamA PE=3 SV=1	1	47	47	47	45	32	42	28	44	27	45	32	42	28	44	27	45	32	42	28	44	27	60.1	60.1	60.1	87.712	795	795	0	323.31	By MS/MS	By MS/MS	By MS/MS	By MS/MS	By MS/MS	By MS/MS	58.9	43.8	53.8	41	58.7	36.4
		A0A3S6F135	A0A3S6F135	8	8	8	tr|A0A3S6F135|A0A3S6F135_YERET 50S ribosomal protein L18 OS=Yersinia entomophaga OX=935293 GN=rplR PE=3 SV=1	1	8	8	8	7	7	7	4	8	6	7	7	7	4	8	6	7	7	7	4	8	6	65.8	65.8	65.8	12.827	117	117	0	92.359	By MS/MS	By MS/MS	By MS/MS	By MS/MS	By MS/MS	By MS/MS	59.8	59.8	59.8	32.5	65.8	53
		A0A3S6F136	A0A3S6F136	8	8	8	tr|A0A3S6F136|A0A3S6F136_YERET Uncharacterized protein OS=Yersinia entomophaga OX=935293 GN=PL78_11385 PE=4 SV=1	1	8	8	8	7	6	5	5	7	7	7	6	5	5	7	7	7	6	5	5	7	7	39.6	39.6	39.6	26.701	240	240	0	58.233	By MS/MS	By MS/MS	By MS/MS	By MS/MS	By MS/MS	By MS/MS	33.8	30.8	21.7	30.8	33.8	35.8
		A0A3S6F137	A0A3S6F137	8	8	8	tr|A0A3S6F137|A0A3S6F137_YERET Cell shape-determining protein MreC OS=Yersinia entomophaga OX=935293 GN=PL78_10725 PE=3 SV=1	1	8	8	8	8	1	5	0	7	2	8	1	5	0	7	2	8	1	5	0	7	2	33	33	33	36.022	330	330	0	41.405	By MS/MS	By matching	By MS/MS		By MS/MS	By matching	33	7.3	23.3	0	30	8.2
		A0A3S6F140	A0A3S6F140	18	18	18	tr|A0A3S6F140|A0A3S6F140_YERET Diacetylchitobiose-6-phosphate hydrolase OS=Yersinia entomophaga OX=935293 GN=PL78_11530 PE=3 SV=1	1	18	18	18	12	1	17	15	12	7	12	1	17	15	12	7	12	1	17	15	12	7	56.1	56.1	56.1	48.113	435	435	0	173.52	By MS/MS	By matching	By MS/MS	By MS/MS	By MS/MS	By MS/MS	41.6	2.3	56.1	45.5	41.1	24.6
		A0A3S6F142	A0A3S6F142	4	4	4	tr|A0A3S6F142|A0A3S6F142_YERET 50S ribosomal protein L29 OS=Yersinia entomophaga OX=935293 GN=rpmC PE=3 SV=1	1	4	4	4	3	3	3	4	4	4	3	3	3	4	4	4	3	3	3	4	4	4	61.9	61.9	61.9	7.2613	63	63	0	181.55	By MS/MS	By MS/MS	By MS/MS	By MS/MS	By MS/MS	By MS/MS	61.9	61.9	61.9	61.9	61.9	61.9
		A0A3S6F144	A0A3S6F144	6	6	6	tr|A0A3S6F144|A0A3S6F144_YERET Bifunctional uridylyltransferase/uridylyl-removing enzyme OS=Yersinia entomophaga OX=935293 GN=glnD PE=3 SV=1	1	6	6	6	3	1	5	0	5	2	3	1	5	0	5	2	3	1	5	0	5	2	9	9	9	102.98	892	892	0	11.746	By MS/MS	By matching	By MS/MS		By MS/MS	By MS/MS	4.7	1.2	7.3	0	7.7	2.1
		A0A3S6F145	A0A3S6F145	25	25	25	tr|A0A3S6F145|A0A3S6F145_YERET 30S ribosomal protein S3 OS=Yersinia entomophaga OX=935293 GN=rpsC PE=3 SV=1	1	25	25	25	24	24	21	21	22	22	24	24	21	21	22	22	24	24	21	21	22	22	78	78	78	25.883	232	232	0	323.31	By MS/MS	By MS/MS	By MS/MS	By MS/MS	By MS/MS	By MS/MS	78	75.9	73.3	73.3	75.9	74.1
		A0A3S6F148	A0A3S6F148	16	16	16	tr|A0A3S6F148|A0A3S6F148_YERET Tryptophan--tRNA ligase OS=Yersinia entomophaga OX=935293 GN=trpS PE=3 SV=1	1	16	16	16	15	16	14	13	12	13	15	16	14	13	12	13	15	16	14	13	12	13	39.5	39.5	39.5	38.101	339	339	0	77.464	By MS/MS	By MS/MS	By MS/MS	By MS/MS	By MS/MS	By MS/MS	39.2	39.5	38.9	37.8	38.1	37.2
		A0A3S6F152	A0A3S6F152	8	8	8	tr|A0A3S6F152|A0A3S6F152_YERET Transcriptional repressor IclR OS=Yersinia entomophaga OX=935293 GN=PL78_11070 PE=4 SV=1	1	8	8	8	7	7	7	5	8	8	7	7	7	5	8	8	7	7	7	5	8	8	34.5	34.5	34.5	30.054	278	278	0	48.137	By MS/MS	By MS/MS	By MS/MS	By MS/MS	By MS/MS	By MS/MS	30.2	28.1	30.2	23.4	34.5	34.5
		A0A3S6F156	A0A3S6F156	16	16	16	tr|A0A3S6F156|A0A3S6F156_YERET Catabolite activator protein OS=Yersinia entomophaga OX=935293 GN=PL78_11485 PE=4 SV=1	1	16	16	16	14	14	13	13	16	13	14	14	13	13	16	13	14	14	13	13	16	13	68.6	68.6	68.6	23.628	210	210	0	136.38	By MS/MS	By MS/MS	By MS/MS	By MS/MS	By MS/MS	By MS/MS	60.5	68.6	56.7	56.7	68.6	61.4
		A0A3S6F159	A0A3S6F159	27	27	27	tr|A0A3S6F159|A0A3S6F159_YERET Peptidyl-prolyl cis-trans isomerase OS=Yersinia entomophaga OX=935293 GN=PL78_11390 PE=3 SV=1	1	27	27	27	24	26	24	22	24	23	24	26	24	22	24	23	24	26	24	22	24	23	71	71	71	29.06	272	272	0	323.31	By MS/MS	By MS/MS	By MS/MS	By MS/MS	By MS/MS	By MS/MS	71	71	69.5	69.5	71	68.4
		A0A3S6F162	A0A3S6F162	3	3	3	tr|A0A3S6F162|A0A3S6F162_YERET Permase OS=Yersinia entomophaga OX=935293 GN=PL78_10825 PE=4 SV=1	1	3	3	3	3	0	3	0	3	0	3	0	3	0	3	0	3	0	3	0	3	0	9.2	9.2	9.2	46.75	455	455	0	23.181	By MS/MS		By MS/MS		By MS/MS		9.2	0	9.2	0	9.2	0
		A0A3S6F166	A0A3S6F166	6	6	6	tr|A0A3S6F166|A0A3S6F166_YERET Peptidyl-prolyl cis-trans isomerase OS=Yersinia entomophaga OX=935293 GN=PL78_11400 PE=3 SV=1	1	6	6	6	6	6	6	6	6	6	6	6	6	6	6	6	6	6	6	6	6	6	45.7	45.7	45.7	21.189	197	197	0	169.05	By MS/MS	By MS/MS	By MS/MS	By MS/MS	By MS/MS	By MS/MS	45.7	45.7	45.7	45.7	45.7	45.7
		A0A3S6F169	A0A3S6F169	16	16	16	tr|A0A3S6F169|A0A3S6F169_YERET Osmolarity response regulator OS=Yersinia entomophaga OX=935293 GN=ompR PE=4 SV=1	1	16	16	16	14	16	13	14	15	12	14	16	13	14	15	12	14	16	13	14	15	12	69	69	69	27.357	239	239	0	85.707	By MS/MS	By MS/MS	By MS/MS	By MS/MS	By MS/MS	By MS/MS	59.4	69	62.3	63.2	66.5	53.6
		A0A3S6F170	A0A3S6F170	32	32	32	tr|A0A3S6F170|A0A3S6F170_YERET DNA-directed RNA polymerase subunit alpha OS=Yersinia entomophaga OX=935293 GN=rpoA PE=3 SV=1	1	32	32	32	30	29	28	24	29	29	30	29	28	24	29	29	30	29	28	24	29	29	93.9	93.9	93.9	36.481	329	329	0	323.31	By MS/MS	By MS/MS	By MS/MS	By MS/MS	By MS/MS	By MS/MS	90.3	92.4	90.6	77.8	90.3	92.4
		A0A3S6F171	A0A3S6F171	9	9	9	tr|A0A3S6F171|A0A3S6F171_YERET Tellurium resistance protein TerZ OS=Yersinia entomophaga OX=935293 GN=PL78_10875 PE=4 SV=1	1	9	9	9	9	6	7	5	5	6	9	6	7	5	5	6	9	6	7	5	5	6	62.4	62.4	62.4	21.291	194	194	0	124.04	By MS/MS	By MS/MS	By MS/MS	By MS/MS	By MS/MS	By MS/MS	62.4	52.6	61.3	43.8	42.8	52.1
		A0A3S6F173	A0A3S6F173	11	11	11	tr|A0A3S6F173|A0A3S6F173_YERET 33 kDa chaperonin OS=Yersinia entomophaga OX=935293 GN=hslO PE=3 SV=1	1	11	11	11	8	10	9	8	7	10	8	10	9	8	7	10	8	10	9	8	7	10	50.3	50.3	50.3	32.592	292	292	0	176.77	By MS/MS	By MS/MS	By MS/MS	By MS/MS	By MS/MS	By MS/MS	33.9	46.2	43.8	33.9	33.9	43.8
		A0A3S6F174	A0A3S6F174	1	1	1	tr|A0A3S6F174|A0A3S6F174_YERET Phosphatidylglycerol--prolipoprotein diacylglyceryl transferase OS=Yersinia entomophaga OX=935293 GN=lgt PE=3 SV=1	1	1	1	1	1	0	0	0	1	0	1	0	0	0	1	0	1	0	0	0	1	0	4.2	4.2	4.2	32.595	289	289	0	4.8718	By MS/MS				By MS/MS		4.2	0	0	0	4.2	0
		A0A3S6F175	A0A3S6F175	3	3	3	tr|A0A3S6F175|A0A3S6F175_YERET PhzF family phenazine biosynthesis protein OS=Yersinia entomophaga OX=935293 GN=PL78_11450 PE=3 SV=1	1	3	3	3	3	3	2	2	3	3	3	3	2	2	3	3	3	3	2	2	3	3	19.5	19.5	19.5	28.534	261	261	0	7.9498	By MS/MS	By MS/MS	By MS/MS	By MS/MS	By MS/MS	By MS/MS	19.5	19.5	10	10	19.5	19.5
		A0A3S6F176	A0A3S6F176	5	5	5	tr|A0A3S6F176|A0A3S6F176_YERET Phosphoglycolate phosphatase OS=Yersinia entomophaga OX=935293 GN=PL78_11585 PE=3 SV=1	1	5	5	5	4	4	3	3	5	5	4	4	3	3	5	5	4	4	3	3	5	5	30.2	30.2	30.2	24.806	232	232	0	11.243	By MS/MS	By MS/MS	By MS/MS	By matching	By MS/MS	By MS/MS	23.7	23.7	15.9	15.9	30.2	30.2
		A0A3S6F181	A0A3S6F181	3	3	3	tr|A0A3S6F181|A0A3S6F181_YERET DUF1471 domain-containing protein OS=Yersinia entomophaga OX=935293 GN=PL78_11730 PE=4 SV=1	1	3	3	3	0	0	1	0	3	0	0	0	1	0	3	0	0	0	1	0	3	0	41.6	41.6	41.6	9.5559	89	89	0	8.8594			By matching		By MS/MS		0	0	19.1	0	41.6	0
		A0A3S6F182	A0A3S6F182	18	18	18	tr|A0A3S6F182|A0A3S6F182_YERET 50S ribosomal protein L6 OS=Yersinia entomophaga OX=935293 GN=rplF PE=3 SV=1	1	18	18	18	17	18	16	14	18	18	17	18	16	14	18	18	17	18	16	14	18	18	86.4	86.4	86.4	18.913	177	177	0	323.31	By MS/MS	By MS/MS	By MS/MS	By MS/MS	By MS/MS	By MS/MS	86.4	86.4	83.1	78	86.4	86.4
		A0A3S6F187	A0A3S6F187	10	10	10	tr|A0A3S6F187|A0A3S6F187_YERET Alanine racemase OS=Yersinia entomophaga OX=935293 GN=alr PE=3 SV=1	1	10	10	10	9	9	9	8	6	9	9	9	9	8	6	9	9	9	9	8	6	9	38.2	38.2	38.2	39.106	359	359	0	61.476	By MS/MS	By MS/MS	By MS/MS	By MS/MS	By MS/MS	By MS/MS	35.9	34	35.9	28.7	22.8	34
		A0A3S6F189	A0A3S6F189	33	33	33	tr|A0A3S6F189|A0A3S6F189_YERET Glycerol-3-phosphate dehydrogenase OS=Yersinia entomophaga OX=935293 GN=glpD PE=3 SV=1	1	33	33	33	29	28	30	20	27	25	29	28	30	20	27	25	29	28	30	20	27	25	66.7	66.7	66.7	56.994	504	504	0	172.52	By MS/MS	By MS/MS	By MS/MS	By MS/MS	By MS/MS	By MS/MS	61.7	54.4	60.7	46.2	54.8	50.6
		A0A3S6F190	A0A3S6F190	16	16	16	tr|A0A3S6F190|A0A3S6F190_YERET Aldehyde reductase OS=Yersinia entomophaga OX=935293 GN=PL78_09805 PE=3 SV=1	1	16	16	16	14	13	11	14	14	15	14	13	11	14	14	15	14	13	11	14	14	15	55.1	55.1	55.1	41.984	385	385	0	150.7	By MS/MS	By MS/MS	By MS/MS	By MS/MS	By MS/MS	By MS/MS	43.6	41.8	36.6	48.8	43.6	55.1
		A0A3S6F192	A0A3S6F192	14	14	14	tr|A0A3S6F192|A0A3S6F192_YERET 50S ribosomal protein L22 OS=Yersinia entomophaga OX=935293 GN=rplV PE=3 SV=1	1	14	14	14	14	13	14	13	14	14	14	13	14	13	14	14	14	13	14	13	14	14	65.5	65.5	65.5	12.156	110	110	0	323.31	By MS/MS	By MS/MS	By MS/MS	By MS/MS	By MS/MS	By MS/MS	65.5	63.6	65.5	63.6	65.5	65.5
		A0A3S6F193	A0A3S6F193	15	15	15	tr|A0A3S6F193|A0A3S6F193_YERET TonB-dependent receptor OS=Yersinia entomophaga OX=935293 GN=PL78_11540 PE=3 SV=1	1	15	15	15	15	7	14	8	13	6	15	7	14	8	13	6	15	7	14	8	13	6	33.5	33.5	33.5	73.546	671	671	0	71.283	By MS/MS	By MS/MS	By MS/MS	By matching	By MS/MS	By MS/MS	33.5	12.4	31	14.3	30.3	10.7
		A0A3S6F199	A0A3S6F199	20	20	20	tr|A0A3S6F199|A0A3S6F199_YERET DNA topoisomerase 4 subunit B OS=Yersinia entomophaga OX=935293 GN=parE PE=3 SV=1	1	20	20	20	17	18	16	9	15	11	17	18	16	9	15	11	17	18	16	9	15	11	34.2	34.2	34.2	69.954	631	631	0	83.701	By MS/MS	By MS/MS	By MS/MS	By MS/MS	By MS/MS	By MS/MS	30.7	34.2	27.3	19.8	30.6	20.3
		A0A3S6F1A0	A0A3S6F1A0	16	16	16	tr|A0A3S6F1A0|A0A3S6F1A0_YERET Aspartate-semialdehyde dehydrogenase OS=Yersinia entomophaga OX=935293 GN=asd PE=3 SV=1	1	16	16	16	13	14	12	11	12	12	13	14	12	11	12	12	13	14	12	11	12	12	67.6	67.6	67.6	40.006	367	367	0	242.06	By MS/MS	By MS/MS	By MS/MS	By MS/MS	By MS/MS	By MS/MS	56.7	57.8	50.4	47.7	54.5	54.2
		A0A3S6F1A1	A0A3S6F1A1	64	64	64	tr|A0A3S6F1A1|A0A3S6F1A1_YERET Elongation factor G OS=Yersinia entomophaga OX=935293 GN=fusA PE=3 SV=1	1	64	64	64	61	61	59	53	60	56	61	61	59	53	60	56	61	61	59	53	60	56	90.2	90.2	90.2	77.368	702	702	0	323.31	By MS/MS	By MS/MS	By MS/MS	By MS/MS	By MS/MS	By MS/MS	89.9	90.2	89.3	83.5	89.3	88.2
		A0A3S6F1A3	A0A3S6F1A3	12	12	12	tr|A0A3S6F1A3|A0A3S6F1A3_YERET Ribulose-phosphate 3-epimerase OS=Yersinia entomophaga OX=935293 GN=rpe PE=3 SV=1	1	12	12	12	10	8	8	6	9	10	10	8	8	6	9	10	10	8	8	6	9	10	73.3	73.3	73.3	24.409	225	225	0	48.594	By MS/MS	By MS/MS	By MS/MS	By MS/MS	By MS/MS	By MS/MS	52.9	51.6	36	32.9	50.2	64
		A0A3S6F1A4	A0A3S6F1A4	5	5	5	tr|A0A3S6F1A4|A0A3S6F1A4_YERET Pimeloyl-[acyl-carrier protein] methyl ester esterase OS=Yersinia entomophaga OX=935293 GN=bioH PE=3 SV=1	1	5	5	5	4	5	4	2	4	4	4	5	4	2	4	4	4	5	4	2	4	4	21.2	21.2	21.2	28.801	260	260	0	9.4686	By MS/MS	By MS/MS	By MS/MS	By MS/MS	By MS/MS	By MS/MS	19.2	21.2	19.2	9.6	21.2	15.8
		A0A3S6F1A5	A0A3S6F1A5	7	7	7	tr|A0A3S6F1A5|A0A3S6F1A5_YERET Cell division protein DamX OS=Yersinia entomophaga OX=935293 GN=damX PE=3 SV=1	1	7	7	7	7	4	7	1	6	5	7	4	7	1	6	5	7	4	7	1	6	5	23.8	23.8	23.8	34.305	328	328	0	52.147	By MS/MS	By matching	By MS/MS	By matching	By MS/MS	By MS/MS	23.8	11.9	23.8	3.7	18.6	17.1
		A0A3S6F1A6	A0A3S6F1A6	5	5	5	tr|A0A3S6F1A6|A0A3S6F1A6_YERET Uncharacterized protein OS=Yersinia entomophaga OX=935293 GN=PL78_08975 PE=4 SV=1	1	5	5	5	0	1	0	1	1	5	0	1	0	1	1	5	0	1	0	1	1	5	35.3	35.3	35.3	16.251	139	139	0	22.49		By MS/MS		By matching	By matching	By MS/MS	0	10.1	0	10.1	10.1	35.3
		A0A3S6F1A9;CON__Q3ZBD7	A0A3S6F1A9	31;1	31;1	31;1	tr|A0A3S6F1A9|A0A3S6F1A9_YERET Glucose-6-phosphate isomerase OS=Yersinia entomophaga OX=935293 GN=pgi PE=3 SV=1	2	31	31	31	29	25	26	21	29	29	29	25	26	21	29	29	29	25	26	21	29	29	68.2	68.2	68.2	61.231	548	548;557	0	323.31	By MS/MS	By MS/MS	By MS/MS	By MS/MS	By MS/MS	By MS/MS	61.9	62.6	52.7	45.4	64.2	65.5
		A0A3S6F1B1	A0A3S6F1B1	26	26	26	tr|A0A3S6F1B1|A0A3S6F1B1_YERET DD-transpeptidase OS=Yersinia entomophaga OX=935293 GN=mrcA PE=3 SV=1	1	26	26	26	25	1	21	1	22	1	25	1	21	1	22	1	25	1	21	1	22	1	40.2	40.2	40.2	93.455	851	851	0	219.33	By MS/MS	By matching	By MS/MS	By MS/MS	By MS/MS	By matching	38.5	1.8	32.5	0.8	33.7	1.3
		A0A3S6F1B3	A0A3S6F1B3	8	8	8	tr|A0A3S6F1B3|A0A3S6F1B3_YERET Universal stress protein OS=Yersinia entomophaga OX=935293 GN=PL78_11880 PE=3 SV=1	1	8	8	8	7	2	5	1	7	8	7	2	5	1	7	8	7	2	5	1	7	8	71	71	71	16.084	145	145	0	160.39	By MS/MS	By matching	By MS/MS	By matching	By MS/MS	By MS/MS	56.6	16.6	58.6	26.9	71	71
		A0A3S6F1B4	A0A3S6F1B4	22	22	22	tr|A0A3S6F1B4|A0A3S6F1B4_YERET Alpha-1,4 glucan phosphorylase OS=Yersinia entomophaga OX=935293 GN=PL78_11785 PE=3 SV=1	1	22	22	22	21	4	18	5	22	15	21	4	18	5	22	15	21	4	18	5	22	15	37.4	37.4	37.4	92.99	815	815	0	167.16	By MS/MS	By MS/MS	By MS/MS	By matching	By MS/MS	By MS/MS	36.3	8.5	32	9.8	37.4	28.3
		A0A3S6F1B7	A0A3S6F1B7	10	10	10	tr|A0A3S6F1B7|A0A3S6F1B7_YERET Peptide deformylase OS=Yersinia entomophaga OX=935293 GN=def PE=3 SV=1	1	10	10	10	9	10	9	9	9	9	9	10	9	9	9	9	9	10	9	9	9	9	58.2	58.2	58.2	19.331	170	170	0	95.567	By MS/MS	By MS/MS	By MS/MS	By MS/MS	By MS/MS	By MS/MS	40	58.2	40	40	40	58.2
		A0A3S6F1B9	A0A3S6F1B9	5	5	5	tr|A0A3S6F1B9|A0A3S6F1B9_YERET Malate synthase OS=Yersinia entomophaga OX=935293 GN=PL78_11085 PE=4 SV=1	1	5	5	5	2	3	2	1	4	4	2	3	2	1	4	4	2	3	2	1	4	4	13.2	13.2	13.2	60.142	532	532	0	4.9786	By matching	By matching	By matching	By matching	By MS/MS	By MS/MS	6	8.1	6	1.3	11.8	9.4
		A0A3S6F1C3	A0A3S6F1C3	3	3	2	tr|A0A3S6F1C3|A0A3S6F1C3_YERET Membrane protein OS=Yersinia entomophaga OX=935293 GN=PL78_11930 PE=4 SV=1	1	3	3	2	2	0	2	0	1	1	2	0	2	0	1	1	2	0	2	0	1	1	12.7	12.7	10.1	37.063	338	338	0	4.3881	By MS/MS		By MS/MS		By matching	By matching	10.1	0	10.1	0	6.2	6.2
		A0A3S6F1C6	A0A3S6F1C6	16	16	16	tr|A0A3S6F1C6|A0A3S6F1C6_YERET Aminomethyltransferase OS=Yersinia entomophaga OX=935293 GN=gcvT PE=3 SV=1	1	16	16	16	13	11	12	8	13	16	13	11	12	8	13	16	13	11	12	8	13	16	59.7	59.7	59.7	39.998	365	365	0	115.75	By MS/MS	By MS/MS	By MS/MS	By MS/MS	By MS/MS	By MS/MS	40.8	36.4	35.1	23.6	44.9	59.7
		A0A3S6F1C7	A0A3S6F1C7	25	25	25	tr|A0A3S6F1C7|A0A3S6F1C7_YERET 30S ribosomal protein S4 OS=Yersinia entomophaga OX=935293 GN=rpsD PE=3 SV=1	1	25	25	25	24	24	21	21	22	22	24	24	21	21	22	22	24	24	21	21	22	22	77.2	77.2	77.2	23.549	206	206	0	323.31	By MS/MS	By MS/MS	By MS/MS	By MS/MS	By MS/MS	By MS/MS	71.8	71.8	71.8	70.9	71.8	73.8
		A0A3S6F1C8	A0A3S6F1C8	14	14	14	tr|A0A3S6F1C8|A0A3S6F1C8_YERET Ribosomal RNA small subunit methyltransferase B OS=Yersinia entomophaga OX=935293 GN=rsmB PE=3 SV=1	1	14	14	14	13	11	11	13	14	9	13	11	11	13	14	9	13	11	11	13	14	9	44.8	44.8	44.8	48.234	429	429	0	44.223	By MS/MS	By MS/MS	By MS/MS	By MS/MS	By MS/MS	By MS/MS	42.9	32.2	32.9	42.4	44.8	23.3
		A0A3S6F1D0	A0A3S6F1D0	9	9	9	tr|A0A3S6F1D0|A0A3S6F1D0_YERET ATP-binding protein OS=Yersinia entomophaga OX=935293 GN=PL78_11505 PE=4 SV=1	1	9	9	9	8	6	7	3	9	5	8	6	7	3	9	5	8	6	7	3	9	5	24.1	24.1	24.1	54.759	511	511	0	9.3856	By MS/MS	By matching	By MS/MS	By matching	By MS/MS	By MS/MS	21.1	15.7	18.8	7	24.1	11.5
		A0A3S6F1D4	A0A3S6F1D4	14	14	14	tr|A0A3S6F1D4|A0A3S6F1D4_YERET Glutamate dehydrogenase OS=Yersinia entomophaga OX=935293 GN=PL78_11885 PE=3 SV=1	1	14	14	14	11	10	12	10	12	13	11	10	12	10	12	13	11	10	12	10	12	13	41.8	41.8	41.8	48.688	447	447	0	158.3	By MS/MS	By MS/MS	By MS/MS	By MS/MS	By MS/MS	By MS/MS	31.3	28.9	35.1	29.5	36	39.4
		A0A3S6F1D5	A0A3S6F1D5	2	2	2	tr|A0A3S6F1D5|A0A3S6F1D5_YERET 4-alpha-glucanotransferase OS=Yersinia entomophaga OX=935293 GN=malQ PE=3 SV=1	1	2	2	2	0	0	2	0	1	1	0	0	2	0	1	1	0	0	2	0	1	1	3.3	3.3	3.3	78.294	699	699	0.0022883	2.3635			By MS/MS		By MS/MS	By MS/MS	0	0	3.3	0	1.3	1.3
		A0A3S6F1D6	A0A3S6F1D6	10	10	10	tr|A0A3S6F1D6|A0A3S6F1D6_YERET 30S ribosomal protein S8 OS=Yersinia entomophaga OX=935293 GN=rpsH PE=3 SV=1	1	10	10	10	10	10	10	10	10	10	10	10	10	10	10	10	10	10	10	10	10	10	73.8	73.8	73.8	14.165	130	130	0	78.104	By MS/MS	By MS/MS	By MS/MS	By MS/MS	By MS/MS	By MS/MS	73.8	73.8	73.8	73.8	73.8	73.8
		A0A3S6F1D7	A0A3S6F1D7	12	12	12	tr|A0A3S6F1D7|A0A3S6F1D7_YERET Uncharacterized protein OS=Yersinia entomophaga OX=935293 GN=PL78_09130 PE=4 SV=1	1	12	12	12	10	12	11	9	10	9	10	12	11	9	10	9	10	12	11	9	10	9	40.7	40.7	40.7	26.23	241	241	0	64.1	By MS/MS	By MS/MS	By MS/MS	By MS/MS	By MS/MS	By MS/MS	39.8	40.7	40.2	34.4	39.8	36.5
		A0A3S6F1D8	A0A3S6F1D8	4	4	4	tr|A0A3S6F1D8|A0A3S6F1D8_YERET Cytosine deaminase OS=Yersinia entomophaga OX=935293 GN=PL78_11555 PE=4 SV=1	1	4	4	4	3	3	4	0	3	3	3	3	4	0	3	3	3	3	4	0	3	3	12.1	12.1	12.1	48.126	429	429	0.0017241	2.4265	By MS/MS	By matching	By MS/MS		By matching	By MS/MS	8.9	10	12.1	0	10	9.1
		A0A3S6F1D9	A0A3S6F1D9	18	18	18	tr|A0A3S6F1D9|A0A3S6F1D9_YERET 30S ribosomal protein S13 OS=Yersinia entomophaga OX=935293 GN=rpsM PE=3 SV=1	1	18	18	18	17	15	17	11	15	16	17	15	17	11	15	16	17	15	17	11	15	16	78.8	78.8	78.8	13.244	118	118	0	221.38	By MS/MS	By MS/MS	By MS/MS	By MS/MS	By MS/MS	By MS/MS	78.8	78.8	78.8	57.6	78.8	78.8
		A0A3S6F1E0	A0A3S6F1E0	8	8	8	tr|A0A3S6F1E0|A0A3S6F1E0_YERET Membrane protein OS=Yersinia entomophaga OX=935293 GN=PL78_12015 PE=4 SV=1	1	8	8	8	8	3	6	1	7	2	8	3	6	1	7	2	8	3	6	1	7	2	23.1	23.1	23.1	61.493	553	553	0	54.165	By MS/MS	By MS/MS	By MS/MS	By MS/MS	By MS/MS	By matching	23.1	9.4	16.6	2.5	21.2	5.2
		A0A3S6F1E1	A0A3S6F1E1	9	9	9	tr|A0A3S6F1E1|A0A3S6F1E1_YERET Glycogen synthase OS=Yersinia entomophaga OX=935293 GN=glgA PE=3 SV=1	1	9	9	9	7	1	9	2	9	5	7	1	9	2	9	5	7	1	9	2	9	5	23.1	23.1	23.1	52.61	477	477	0	26.879	By MS/MS	By matching	By MS/MS	By matching	By MS/MS	By MS/MS	17.6	2.1	23.1	6.9	23.1	14.3
		A0A3S6F1E5	A0A3S6F1E5	12	12	12	tr|A0A3S6F1E5|A0A3S6F1E5_YERET 3-dehydroquinate synthase OS=Yersinia entomophaga OX=935293 GN=aroB PE=3 SV=1	1	12	12	12	10	11	8	7	9	8	10	11	8	7	9	8	10	11	8	7	9	8	49.9	49.9	49.9	39.003	363	363	0	41.421	By MS/MS	By MS/MS	By MS/MS	By MS/MS	By MS/MS	By MS/MS	44.4	43.8	31.1	25.1	36.9	31.1
		A0A3S6F1E6	A0A3S6F1E6	5	5	5	tr|A0A3S6F1E6|A0A3S6F1E6_YERET Glycogen debranching enzyme OS=Yersinia entomophaga OX=935293 GN=glgX PE=3 SV=1	1	5	5	5	2	0	2	0	4	3	2	0	2	0	4	3	2	0	2	0	4	3	10.1	10.1	10.1	74.753	666	666	0	10.637	By MS/MS		By matching		By MS/MS	By MS/MS	4.8	0	3	0	9	5.6
		A0A3S6F1E7	A0A3S6F1E7	9	9	9	tr|A0A3S6F1E7|A0A3S6F1E7_YERET 30S ribosomal protein S19 OS=Yersinia entomophaga OX=935293 GN=rpsS PE=3 SV=1	1	9	9	9	6	9	4	4	5	8	6	9	4	4	5	8	6	9	4	4	5	8	62	62	62	10.43	92	92	0	37.007	By MS/MS	By MS/MS	By MS/MS	By MS/MS	By MS/MS	By MS/MS	57.6	62	37	37	56.5	58.7
		A0A3S6F1E9	A0A3S6F1E9	1	1	1	tr|A0A3S6F1E9|A0A3S6F1E9_YERET Quercetin 2,3-dioxygenase OS=Yersinia entomophaga OX=935293 GN=PL78_11840 PE=3 SV=1	1	1	1	1	0	1	1	0	0	1	0	1	1	0	0	1	0	1	1	0	0	1	3.9	3.9	3.9	26.365	231	231	0.0061213	1.9413		By matching	By MS/MS			By MS/MS	0	3.9	3.9	0	0	3.9
		A0A3S6F1F0	A0A3S6F1F0	25	25	25	tr|A0A3S6F1F0|A0A3S6F1F0_YERET 50S ribosomal protein L5 OS=Yersinia entomophaga OX=935293 GN=rplE PE=3 SV=1	1	25	25	25	23	23	23	19	21	24	23	23	23	19	21	24	23	23	23	19	21	24	83.2	83.2	83.2	20.182	179	179	0	323.31	By MS/MS	By MS/MS	By MS/MS	By MS/MS	By MS/MS	By MS/MS	82.1	80.4	82.1	76	78.2	83.2
		A0A3S6F1F1	A0A3S6F1F1	7	7	7	tr|A0A3S6F1F1|A0A3S6F1F1_YERET Organic hydroperoxide resistance protein OS=Yersinia entomophaga OX=935293 GN=PL78_12070 PE=3 SV=1	1	7	7	7	5	7	4	7	7	7	5	7	4	7	7	7	5	7	4	7	7	7	36.2	36.2	36.2	14.588	141	141	0	20.881	By MS/MS	By MS/MS	By MS/MS	By MS/MS	By MS/MS	By MS/MS	36.2	36.2	29.1	36.2	36.2	36.2
		A0A3S6F1F3	A0A3S6F1F3	25	25	25	tr|A0A3S6F1F3|A0A3S6F1F3_YERET Cyclic di-GMP-binding protein OS=Yersinia entomophaga OX=935293 GN=PL78_11985 PE=3 SV=1	1	25	25	25	23	1	19	0	25	0	23	1	19	0	25	0	23	1	19	0	25	0	46.2	46.2	46.2	84.731	770	770	0	148.35	By MS/MS	By matching	By MS/MS		By MS/MS		41.8	2.7	31.3	0	46.2	0
		A0A3S6F1F5	A0A3S6F1F5	2	2	2	tr|A0A3S6F1F5|A0A3S6F1F5_YERET Nucleotidase OS=Yersinia entomophaga OX=935293 GN=PL78_11655 PE=4 SV=1	1	2	2	2	2	1	0	1	1	2	2	1	0	1	1	2	2	1	0	1	1	2	6.6	6.6	6.6	26.05	227	227	0.0066482	1.8689	By MS/MS	By matching		By matching	By matching	By MS/MS	6.6	6.6	0	4.8	6.6	6.6
		A0A3S6F1F6	A0A3S6F1F6	19	19	19	tr|A0A3S6F1F6|A0A3S6F1F6_YERET 30S ribosomal protein S7 OS=Yersinia entomophaga OX=935293 GN=rpsG PE=3 SV=1	1	19	19	19	19	18	17	17	16	19	19	18	17	17	16	19	19	18	17	17	16	19	75	75	75	17.624	156	156	0	323.31	By MS/MS	By MS/MS	By MS/MS	By MS/MS	By MS/MS	By MS/MS	75	75	75	69.9	69.2	75
		A0A3S6F1F9	A0A3S6F1F9	6	6	6	tr|A0A3S6F1F9|A0A3S6F1F9_YERET Ribosomal RNA small subunit methyltransferase J OS=Yersinia entomophaga OX=935293 GN=rsmJ PE=3 SV=1	1	6	6	6	4	6	4	3	3	4	4	6	4	3	3	4	4	6	4	3	3	4	35.6	35.6	35.6	26.821	247	247	0	17.639	By MS/MS	By MS/MS	By MS/MS	By MS/MS	By matching	By MS/MS	26.3	35.6	24.3	19.8	20.6	25.1
		A0A3S6F1G1	A0A3S6F1G1	7	7	7	tr|A0A3S6F1G1|A0A3S6F1G1_YERET 50S ribosomal protein L23 OS=Yersinia entomophaga OX=935293 GN=rplW PE=3 SV=1	1	7	7	7	7	7	6	6	7	7	7	7	6	6	7	7	7	7	6	6	7	7	67	67	67	11.172	100	100	0	122.53	By MS/MS	By MS/MS	By MS/MS	By MS/MS	By MS/MS	By MS/MS	67	67	62	62	67	67
		A0A3S6F1G4	A0A3S6F1G4	2	2	2	tr|A0A3S6F1G4|A0A3S6F1G4_YERET Type IV secretion protein Rhs OS=Yersinia entomophaga OX=935293 GN=PL78_12135 PE=4 SV=1	1	2	2	2	1	1	1	0	0	1	1	1	1	0	0	1	1	1	1	0	0	1	1.4	1.4	1.4	157.6	1400	1400	0	4.5518	By MS/MS	By matching	By MS/MS			By MS/MS	0.5	0.9	0.5	0	0	0.9
		A0A3S6F1G7	A0A3S6F1G7	13	13	13	tr|A0A3S6F1G7|A0A3S6F1G7_YERET Ribosomal RNA large subunit methyltransferase J OS=Yersinia entomophaga OX=935293 GN=rlmJ PE=3 SV=1	1	13	13	13	11	11	9	11	11	13	11	11	9	11	11	13	11	11	9	11	11	13	52.9	52.9	52.9	32.258	280	280	0	49.854	By MS/MS	By MS/MS	By MS/MS	By MS/MS	By MS/MS	By MS/MS	51.4	46.1	37.5	46.1	46.1	52.9
		A0A3S6F1H5	A0A3S6F1H5	3	3	3	tr|A0A3S6F1H5|A0A3S6F1H5_YERET Alpha-1,4 glucan phosphorylase OS=Yersinia entomophaga OX=935293 GN=PL78_11755 PE=3 SV=1	1	3	3	3	0	0	0	0	3	0	0	0	0	0	3	0	0	0	0	0	3	0	3.1	3.1	3.1	91.092	801	801	0	5.1707					By MS/MS		0	0	0	0	3.1	0
		A0A3S6F1H9	A0A3S6F1H9	16	16	16	tr|A0A3S6F1H9|A0A3S6F1H9_YERET ABC transporter ATP-binding protein OS=Yersinia entomophaga OX=935293 GN=PL78_11420 PE=4 SV=1	1	16	16	16	14	12	10	10	13	11	14	12	10	10	13	11	14	12	10	10	13	11	35.4	35.4	35.4	72.121	638	638	0	98.339	By MS/MS	By MS/MS	By MS/MS	By MS/MS	By MS/MS	By MS/MS	32.8	25.9	19.7	19.7	29	22.7
		A0A3S6F1I0	A0A3S6F1I0	1	1	1	tr|A0A3S6F1I0|A0A3S6F1I0_YERET Serine/threonine transporter SstT OS=Yersinia entomophaga OX=935293 GN=sstT PE=3 SV=1	1	1	1	1	1	0	1	0	1	0	1	0	1	0	1	0	1	0	1	0	1	0	2.4	2.4	2.4	42.932	415	415	0.0033879	2.1868	By MS/MS		By matching		By MS/MS		2.4	0	2.4	0	2.4	0
		A0A3S6F1I1	A0A3S6F1I1	6	6	6	tr|A0A3S6F1I1|A0A3S6F1I1_YERET Sulfate ABC transporter substrate-binding protein OS=Yersinia entomophaga OX=935293 GN=PL78_12225 PE=4 SV=1	1	6	6	6	6	4	6	3	6	3	6	4	6	3	6	3	6	4	6	3	6	3	32.8	32.8	32.8	21.41	195	195	0	12.415	By MS/MS	By matching	By MS/MS	By MS/MS	By MS/MS	By MS/MS	32.8	20	32.8	15.9	32.8	14.9
		A0A3S6F1I3	A0A3S6F1I3	1	1	1	tr|A0A3S6F1I3|A0A3S6F1I3_YERET Uncharacterized protein OS=Yersinia entomophaga OX=935293 GN=PL78_12140 PE=4 SV=1	1	1	1	1	0	1	1	0	1	1	0	1	1	0	1	1	0	1	1	0	1	1	10.4	10.4	10.4	16.323	144	144	0.0011737	2.8388		By matching	By matching		By matching	By MS/MS	0	10.4	10.4	0	10.4	10.4
		A0A3S6F1I4	A0A3S6F1I4	21	21	20	tr|A0A3S6F1I4|A0A3S6F1I4_YERET Chemotaxis protein OS=Yersinia entomophaga OX=935293 GN=PL78_12240 PE=4 SV=1	1	21	21	20	18	0	17	2	19	2	18	0	17	2	19	2	17	0	16	1	18	1	41.5	41.5	40	70.902	650	650	0	157.18	By MS/MS		By MS/MS	By matching	By MS/MS	By matching	38.8	0	36.9	2.9	39.2	2.9
		A0A3S6F1I6	A0A3S6F1I6	10	10	10	tr|A0A3S6F1I6|A0A3S6F1I6_YERET 1,4-alpha-glucan branching enzyme GlgB OS=Yersinia entomophaga OX=935293 GN=glgB PE=3 SV=1	1	10	10	10	8	2	6	1	10	7	8	2	6	1	10	7	8	2	6	1	10	7	18.6	18.6	18.6	83.551	727	727	0	25.281	By MS/MS	By MS/MS	By MS/MS	By MS/MS	By MS/MS	By MS/MS	11.4	3.4	7.8	1	18.6	11.7
		A0A3S6F1I8	A0A3S6F1I8	27	27	27	tr|A0A3S6F1I8|A0A3S6F1I8_YERET Biosynthetic arginine decarboxylase OS=Yersinia entomophaga OX=935293 GN=speA PE=3 SV=1	1	27	27	27	26	27	23	21	26	21	26	27	23	21	26	21	26	27	23	21	26	21	48.4	48.4	48.4	73.962	659	659	0	323.31	By MS/MS	By MS/MS	By MS/MS	By MS/MS	By MS/MS	By MS/MS	46.9	48.4	42	37.9	45.7	36.9
		A0A3S6F1I9	A0A3S6F1I9	6	6	6	tr|A0A3S6F1I9|A0A3S6F1I9_YERET Phosphoribulokinase OS=Yersinia entomophaga OX=935293 GN=PL78_11470 PE=3 SV=1	1	6	6	6	6	4	4	4	6	5	6	4	4	4	6	5	6	4	4	4	6	5	28	28	28	32.226	289	289	0	19.889	By MS/MS	By MS/MS	By MS/MS	By MS/MS	By MS/MS	By MS/MS	28	13.5	13.5	13.5	28	23.5
		A0A3S6F1J0	A0A3S6F1J0	4	4	4	tr|A0A3S6F1J0|A0A3S6F1J0_YERET Uncharacterized protein OS=Yersinia entomophaga OX=935293 GN=PL78_10310 PE=4 SV=1	1	4	4	4	2	2	3	2	2	4	2	2	3	2	2	4	2	2	3	2	2	4	31.5	31.5	31.5	13.716	124	124	0	17.867	By MS/MS	By MS/MS	By MS/MS	By MS/MS	By matching	By MS/MS	20.2	21.8	29.8	20.2	20.2	31.5
		A0A3S6F1J2	A0A3S6F1J2	4	4	4	tr|A0A3S6F1J2|A0A3S6F1J2_YERET Nitrite reductase OS=Yersinia entomophaga OX=935293 GN=PL78_11560 PE=4 SV=1	1	4	4	4	2	1	2	1	3	2	2	1	2	1	3	2	2	1	2	1	3	2	6.8	6.8	6.8	93.078	848	848	0	3.8214	By MS/MS	By matching	By MS/MS	By MS/MS	By MS/MS	By matching	2.6	1.7	3.2	1.7	4.6	2.9
		A0A3S6F1J4	A0A3S6F1J4	14	14	14	tr|A0A3S6F1J4|A0A3S6F1J4_YERET Peptide ABC transporter substrate-binding protein OS=Yersinia entomophaga OX=935293 GN=PL78_12040 PE=3 SV=1	1	14	14	14	13	4	9	6	13	9	13	4	9	6	13	9	13	4	9	6	13	9	29.9	29.9	29.9	60.341	536	536	0	66.856	By MS/MS	By MS/MS	By MS/MS	By matching	By MS/MS	By MS/MS	27.8	12.9	20.9	12.1	25	14.9
		A0A3S6F1J5	A0A3S6F1J5	13	13	13	tr|A0A3S6F1J5|A0A3S6F1J5_YERET Selenocysteinyl-tRNA-specific translation factor OS=Yersinia entomophaga OX=935293 GN=PL78_12195 PE=4 SV=1	1	13	13	13	11	10	7	5	12	10	11	10	7	5	12	10	11	10	7	5	12	10	23	23	23	68.805	621	621	0	52.576	By MS/MS	By MS/MS	By MS/MS	By MS/MS	By MS/MS	By MS/MS	21.3	19.2	13.2	8.1	22.5	18.8
		A0A3S6F1J8	A0A3S6F1J8	21	21	21	tr|A0A3S6F1J8|A0A3S6F1J8_YERET Penicillin-binding protein activator LpoA OS=Yersinia entomophaga OX=935293 GN=lpoA PE=3 SV=1	1	21	21	21	20	6	20	2	20	6	20	6	20	2	20	6	20	6	20	2	20	6	37.5	37.5	37.5	69.554	653	653	0	223.96	By MS/MS	By matching	By MS/MS	By matching	By MS/MS	By MS/MS	34.8	10.6	36.3	4.1	36.3	10.7
		A0A3S6F1K0	A0A3S6F1K0	4	4	4	tr|A0A3S6F1K0|A0A3S6F1K0_YERET UPF0301 protein PL78_09430 OS=Yersinia entomophaga OX=935293 GN=PL78_09430 PE=3 SV=1	1	4	4	4	4	3	3	2	3	2	4	3	3	2	3	2	4	3	3	2	3	2	26.7	26.7	26.7	20.591	187	187	0	5.916	By MS/MS	By MS/MS	By MS/MS	By MS/MS	By matching	By MS/MS	26.7	19.8	19.8	11.8	19.8	11.8
		A0A3S6F1K2	A0A3S6F1K2	12	12	12	tr|A0A3S6F1K2|A0A3S6F1K2_YERET Shikimate kinase 1 OS=Yersinia entomophaga OX=935293 GN=aroK PE=3 SV=1	1	12	12	12	12	11	11	10	11	10	12	11	11	10	11	10	12	11	11	10	11	10	78	78	78	19.446	173	173	0	103.04	By MS/MS	By MS/MS	By MS/MS	By MS/MS	By MS/MS	By MS/MS	78	78	64.7	73.4	78	71.1
		A0A3S6F1K4	A0A3S6F1K4	4	4	4	tr|A0A3S6F1K4|A0A3S6F1K4_YERET 6-N-hydroxylaminopurine resistance protein OS=Yersinia entomophaga OX=935293 GN=PL78_12245 PE=4 SV=1	1	4	4	4	3	2	4	2	3	4	3	2	4	2	3	4	3	2	4	2	3	4	23.5	23.5	23.5	25.459	226	226	0	15.645	By MS/MS	By MS/MS	By MS/MS	By matching	By MS/MS	By MS/MS	13.7	15	23.5	15	13.7	23.5
		A0A3S6F1K7	A0A3S6F1K7	25	25	25	tr|A0A3S6F1K7|A0A3S6F1K7_YERET Glutathione reductase OS=Yersinia entomophaga OX=935293 GN=PL78_11905 PE=3 SV=1	1	25	25	25	19	22	17	17	20	21	19	22	17	17	20	21	19	22	17	17	20	21	74.2	74.2	74.2	48.85	450	450	0	323.31	By MS/MS	By MS/MS	By MS/MS	By MS/MS	By MS/MS	By MS/MS	60	68.2	52	48.9	63.1	64
		A0A3S6F1L1	A0A3S6F1L1	1	1	1	tr|A0A3S6F1L1|A0A3S6F1L1_YERET Heat shock protein 15 OS=Yersinia entomophaga OX=935293 GN=PL78_11660 PE=3 SV=1	1	1	1	1	0	1	0	0	1	1	0	1	0	0	1	1	0	1	0	0	1	1	5.9	5.9	5.9	15.708	135	135	0.004507	2.1191		By MS/MS			By matching	By MS/MS	0	5.9	0	0	5.9	5.9
		A0A3S6F1L3	A0A3S6F1L3	7	7	7	tr|A0A3S6F1L3|A0A3S6F1L3_YERET Small heat shock protein IbpB OS=Yersinia entomophaga OX=935293 GN=ibpB PE=3 SV=1	1	7	7	7	7	6	7	6	7	5	7	6	7	6	7	5	7	6	7	6	7	5	52	52	52	17.334	152	152	0	29.413	By MS/MS	By MS/MS	By MS/MS	By MS/MS	By MS/MS	By MS/MS	52	47.4	52	47.4	52	39.5
		A0A3S6F1L5	A0A3S6F1L5	3	3	3	tr|A0A3S6F1L5|A0A3S6F1L5_YERET Ketodeoxygluconokinase OS=Yersinia entomophaga OX=935293 GN=PL78_11955 PE=4 SV=1	1	3	3	3	2	1	2	1	2	1	2	1	2	1	2	1	2	1	2	1	2	1	12.9	12.9	12.9	35.377	317	317	0	11.184	By MS/MS	By MS/MS	By MS/MS	By matching	By matching	By MS/MS	6.9	3.8	9.8	3.8	6.9	3.2
		A0A3S6F1L8	A0A3S6F1L8	1	1	1	tr|A0A3S6F1L8|A0A3S6F1L8_YERET Serine endoprotease OS=Yersinia entomophaga OX=935293 GN=PL78_10460 PE=3 SV=1	1	1	1	1	1	0	0	0	1	0	1	0	0	0	1	0	1	0	0	0	1	0	4.7	4.7	4.7	37.569	358	358	0	4.995	By matching				By MS/MS		4.7	0	0	0	4.7	0
		A0A3S6F1M1	A0A3S6F1M1	14	14	14	tr|A0A3S6F1M1|A0A3S6F1M1_YERET Beta sliding clamp OS=Yersinia entomophaga OX=935293 GN=PL78_12425 PE=3 SV=1	1	14	14	14	13	12	12	9	14	13	13	12	12	9	14	13	13	12	12	9	14	13	44.5	44.5	44.5	40.78	366	366	0	142.7	By MS/MS	By MS/MS	By MS/MS	By MS/MS	By MS/MS	By MS/MS	40.2	36.1	35.8	31.4	44.5	40.4
		A0A3S6F1M2	A0A3S6F1M2	34	34	34	tr|A0A3S6F1M2|A0A3S6F1M2_YERET Transcription accessory protein OS=Yersinia entomophaga OX=935293 GN=PL78_11710 PE=4 SV=1	1	34	34	34	24	29	30	26	27	25	24	29	30	26	27	25	24	29	30	26	27	25	53.8	53.8	53.8	86.219	783	783	0	313.98	By MS/MS	By MS/MS	By MS/MS	By MS/MS	By MS/MS	By MS/MS	40.7	47	48.3	43	44.6	43.8
		A0A3S6F1M3	A0A3S6F1M3	3	3	3	tr|A0A3S6F1M3|A0A3S6F1M3_YERET Cellulose biosynthesis protein BcsE OS=Yersinia entomophaga OX=935293 GN=PL78_12005 PE=4 SV=1	1	3	3	3	3	0	2	1	3	0	3	0	2	1	3	0	3	0	2	1	3	0	5.8	5.8	5.8	58.857	518	518	0.0099064	1.6901	By MS/MS		By MS/MS	By MS/MS	By MS/MS		5.8	0	4.1	1.9	5.8	0
		A0A3S6F1M4	A0A3S6F1M4	1	1	1	tr|A0A3S6F1M4|A0A3S6F1M4_YERET Formate dehydrogenase OS=Yersinia entomophaga OX=935293 GN=PL78_12210 PE=3 SV=1	1	1	1	1	1	0	1	0	1	0	1	0	1	0	1	0	1	0	1	0	1	0	5.7	5.7	5.7	24.577	211	211	1	-2	By MS/MS		By MS/MS		By matching		5.7	0	5.7	0	5.7	0
		A0A3S6F1M5	A0A3S6F1M5	3	3	3	tr|A0A3S6F1M5|A0A3S6F1M5_YERET Transcriptional regulator OS=Yersinia entomophaga OX=935293 GN=PL78_12345 PE=4 SV=1	1	3	3	3	3	2	2	0	2	2	3	2	2	0	2	2	3	2	2	0	2	2	18.9	18.9	18.9	24.117	217	217	0.0011799	2.9232	By MS/MS	By MS/MS	By MS/MS		By matching	By matching	18.9	12	12	0	14.3	14.3
		A0A3S6F1M6	A0A3S6F1M6	2	2	2	tr|A0A3S6F1M6|A0A3S6F1M6_YERET L-seryl-tRNA(Sec) selenium transferase OS=Yersinia entomophaga OX=935293 GN=selA PE=3 SV=1	1	2	2	2	1	0	1	0	2	0	1	0	1	0	2	0	1	0	1	0	2	0	5.4	5.4	5.4	50.688	460	460	0	8.1268	By matching		By MS/MS		By MS/MS		3	0	3	0	5.4	0
		A0A3S6F1M7	A0A3S6F1M7	2	2	2	tr|A0A3S6F1M7|A0A3S6F1M7_YERET 50S ribosomal protein L34 OS=Yersinia entomophaga OX=935293 GN=rpmH PE=3 SV=1	1	2	2	2	2	2	2	2	2	2	2	2	2	2	2	2	2	2	2	2	2	2	19.6	19.6	19.6	5.4264	46	46	0	4.0496	By MS/MS	By MS/MS	By MS/MS	By MS/MS	By MS/MS	By MS/MS	19.6	19.6	19.6	19.6	19.6	19.6
		A0A3S6F1M8	A0A3S6F1M8	1	1	1	tr|A0A3S6F1M8|A0A3S6F1M8_YERET 3-deoxy-D-manno-octulosonate 8-phosphate phosphatase KdsC OS=Yersinia entomophaga OX=935293 GN=PL78_10510 PE=3 SV=1	1	1	1	1	1	0	0	1	0	0	1	0	0	1	0	0	1	0	0	1	0	0	7.5	7.5	7.5	20.196	187	187	0.0011751	2.8529	By MS/MS			By matching			7.5	0	0	7.5	0	0
		A0A3S6F1M9	A0A3S6F1M9	30	30	30	tr|A0A3S6F1M9|A0A3S6F1M9_YERET Phosphoenolpyruvate carboxykinase (ATP) OS=Yersinia entomophaga OX=935293 GN=pckA PE=3 SV=1	1	30	30	30	29	14	27	15	29	27	29	14	27	15	29	27	29	14	27	15	29	27	65.9	65.9	65.9	59.357	539	539	0	323.31	By MS/MS	By MS/MS	By MS/MS	By MS/MS	By MS/MS	By MS/MS	65.9	37.1	57.7	39	64.9	60.9
		A0A3S6F1N1	A0A3S6F1N1	3	3	3	tr|A0A3S6F1N1|A0A3S6F1N1_YERET HTH-type transcriptional regulator MalT OS=Yersinia entomophaga OX=935293 GN=malT PE=3 SV=1	1	3	3	3	2	0	2	0	2	2	2	0	2	0	2	2	2	0	2	0	2	2	3.7	3.7	3.7	102.84	904	904	0	5.8915	By MS/MS		By MS/MS		By MS/MS	By MS/MS	2.5	0	2.5	0	2.5	2.3
		A0A3S6F1N5	A0A3S6F1N5	8	8	8	tr|A0A3S6F1N5|A0A3S6F1N5_YERET Uncharacterized protein OS=Yersinia entomophaga OX=935293 GN=PL78_12250 PE=4 SV=1	1	8	8	8	7	6	6	5	6	7	7	6	6	5	6	7	7	6	6	5	6	7	61.9	61.9	61.9	13.271	118	118	0	21.162	By MS/MS	By MS/MS	By MS/MS	By MS/MS	By MS/MS	By MS/MS	46.6	61.9	37.3	35.6	37.3	54.2
		A0A3S6F1N6	A0A3S6F1N6	2	2	2	tr|A0A3S6F1N6|A0A3S6F1N6_YERET Uncharacterized protein OS=Yersinia entomophaga OX=935293 GN=PL78_09585 PE=4 SV=1	1	2	2	2	0	0	0	0	0	2	0	0	0	0	0	2	0	0	0	0	0	2	22.9	22.9	22.9	11.021	96	96	0.0050279	2.0282						By MS/MS	0	0	0	0	0	22.9
		A0A3S6F1N8	A0A3S6F1N8	8	8	8	tr|A0A3S6F1N8|A0A3S6F1N8_YERET Aspartate carbamoyltransferase regulatory chain OS=Yersinia entomophaga OX=935293 GN=pyrI PE=3 SV=1	1	8	8	8	5	3	6	2	6	8	5	3	6	2	6	8	5	3	6	2	6	8	58.4	58.4	58.4	17.393	154	154	0	32.694	By MS/MS	By MS/MS	By MS/MS	By matching	By MS/MS	By MS/MS	31.8	19.5	32.5	11	48.1	58.4
		A0A3S6F1P1	A0A3S6F1P1	48	48	48	tr|A0A3S6F1P1|A0A3S6F1P1_YERET Glycine--tRNA ligase beta subunit OS=Yersinia entomophaga OX=935293 GN=glyS PE=3 SV=1	1	48	48	48	45	42	43	39	41	44	45	42	43	39	41	44	45	42	43	39	41	44	72.6	72.6	72.6	76.191	689	689	0	323.31	By MS/MS	By MS/MS	By MS/MS	By MS/MS	By MS/MS	By MS/MS	68.5	64.2	61.7	64.6	66	69.7
		A0A3S6F1P2	A0A3S6F1P2	7	7	7	tr|A0A3S6F1P2|A0A3S6F1P2_YERET Ferrous iron transport protein B OS=Yersinia entomophaga OX=935293 GN=feoB PE=3 SV=1	1	7	7	7	6	1	4	1	4	1	6	1	4	1	4	1	6	1	4	1	4	1	13.7	13.7	13.7	83.904	771	771	0	21.735	By MS/MS	By matching	By MS/MS	By matching	By MS/MS	By MS/MS	11.8	1.6	6.9	1.6	7.5	1.9
		A0A3S6F1P3	A0A3S6F1P3	6	6	6	tr|A0A3S6F1P3|A0A3S6F1P3_YERET Ribonuclease P protein component OS=Yersinia entomophaga OX=935293 GN=rnpA PE=3 SV=1	1	6	6	6	5	5	5	5	2	4	5	5	5	5	2	4	5	5	5	5	2	4	48.7	48.7	48.7	13.83	119	119	0	13.965	By MS/MS	By MS/MS	By MS/MS	By MS/MS	By MS/MS	By MS/MS	35.3	35.3	35.3	35.3	15.1	34.5
		A0A3S6F1Q1	A0A3S6F1Q1	10	10	10	tr|A0A3S6F1Q1|A0A3S6F1Q1_YERET ATP synthase subunit delta OS=Yersinia entomophaga OX=935293 GN=atpH PE=3 SV=1	1	10	10	10	9	7	9	1	8	8	9	7	9	1	8	8	9	7	9	1	8	8	69.5	69.5	69.5	19.393	177	177	0	130.83	By MS/MS	By MS/MS	By MS/MS	By matching	By MS/MS	By MS/MS	65.5	52	65.5	6.8	60.5	52
		A0A3S6F1Q6	A0A3S6F1Q6	4	4	4	tr|A0A3S6F1Q6|A0A3S6F1Q6_YERET ATP synthase subunit a OS=Yersinia entomophaga OX=935293 GN=atpB PE=3 SV=1	1	4	4	4	4	2	4	1	4	2	4	2	4	1	4	2	4	2	4	1	4	2	16.1	16.1	16.1	30.273	274	274	0	13.241	By MS/MS	By MS/MS	By MS/MS	By matching	By MS/MS	By matching	16.1	8	16.1	2.6	16.1	8
		A0A3S6F1Q7	A0A3S6F1Q7	10	10	10	tr|A0A3S6F1Q7|A0A3S6F1Q7_YERET Isochorismatase OS=Yersinia entomophaga OX=935293 GN=PL78_09685 PE=4 SV=1	1	10	10	10	10	9	8	7	9	8	10	9	8	7	9	8	10	9	8	7	9	8	47.6	47.6	47.6	33.093	294	294	0	127.34	By MS/MS	By MS/MS	By MS/MS	By MS/MS	By MS/MS	By MS/MS	47.6	43.2	42.2	35.4	46.6	38.8
		A0A3S6F1Q8	A0A3S6F1Q8	23	23	23	tr|A0A3S6F1Q8|A0A3S6F1Q8_YERET Chitinase OS=Yersinia entomophaga OX=935293 GN=PL78_11910 PE=3 SV=1	1	23	23	23	11	21	11	17	12	22	11	21	11	17	12	22	11	21	11	17	12	22	65.8	65.8	65.8	38.471	351	351	0	323.31	By MS/MS	By MS/MS	By MS/MS	By MS/MS	By MS/MS	By MS/MS	45.6	65.5	45.6	60.4	50.1	65.8
		A0A3S6F1Q9	A0A3S6F1Q9	4	4	4	tr|A0A3S6F1Q9|A0A3S6F1Q9_YERET PALP domain-containing protein OS=Yersinia entomophaga OX=935293 GN=PL78_12400 PE=4 SV=1	1	4	4	4	3	3	4	2	2	1	3	3	4	2	2	1	3	3	4	2	2	1	19.8	19.8	19.8	33.871	318	318	0.0017271	2.4593	By MS/MS	By MS/MS	By MS/MS	By MS/MS	By MS/MS	By MS/MS	14.5	14.2	19.8	8.8	8.8	5.3
		A0A3S6F1R1	A0A3S6F1R1	6	6	6	tr|A0A3S6F1R1|A0A3S6F1R1_YERET Sugar phosphatase OS=Yersinia entomophaga OX=935293 GN=PL78_12410 PE=4 SV=1	1	6	6	6	4	5	4	3	4	6	4	5	4	3	4	6	4	5	4	3	4	6	29.4	29.4	29.4	30.273	272	272	0	66.473	By MS/MS	By MS/MS	By MS/MS	By MS/MS	By MS/MS	By MS/MS	21.3	25	21.3	16.2	21.3	29.4
		A0A3S6F1R2	A0A3S6F1R2	3	3	3	tr|A0A3S6F1R2|A0A3S6F1R2_YERET DUF4034 domain-containing protein OS=Yersinia entomophaga OX=935293 GN=PL78_12625 PE=4 SV=1	1	3	3	3	2	1	3	1	2	2	2	1	3	1	2	2	2	1	3	1	2	2	4.7	4.7	4.7	77.471	678	678	0	4.419	By MS/MS	By MS/MS	By MS/MS	By matching	By MS/MS	By MS/MS	3.4	1.3	4.7	1.3	3.4	2.7
		A0A3S6F1R4	A0A3S6F1R4	43	43	43	tr|A0A3S6F1R4|A0A3S6F1R4_YERET Glutamine--fructose-6-phosphate aminotransferase [isomerizing] OS=Yersinia entomophaga OX=935293 GN=glmS PE=3 SV=1	1	43	43	43	37	37	25	29	32	40	37	37	25	29	32	40	37	37	25	29	32	40	82.1	82.1	82.1	66.44	609	609	0	323.31	By MS/MS	By MS/MS	By MS/MS	By MS/MS	By MS/MS	By MS/MS	74.1	73.1	61.6	64.5	67.3	82.1
		A0A3S6F1R5	A0A3S6F1R5	7	7	7	tr|A0A3S6F1R5|A0A3S6F1R5_YERET Formate dehydrogenase iron-sulfur subunit OS=Yersinia entomophaga OX=935293 GN=PL78_12215 PE=4 SV=1	1	7	7	7	7	0	6	1	6	1	7	0	6	1	6	1	7	0	6	1	6	1	20.1	20.1	20.1	34.652	318	318	0	19.324	By MS/MS		By MS/MS	By matching	By MS/MS	By matching	20.1	0	19.8	3.5	19.8	3.5
		A0A3S6F1R6	A0A3S6F1R6	3	3	3	tr|A0A3S6F1R6|A0A3S6F1R6_YERET ATPase RavA OS=Yersinia entomophaga OX=935293 GN=ravA PE=3 SV=1	1	3	3	3	3	1	2	1	3	2	3	1	2	1	3	2	3	1	2	1	3	2	7	7	7	57.627	502	502	0	8.3829	By MS/MS	By matching	By matching	By matching	By MS/MS	By MS/MS	7	2.8	5.2	2.8	7	4.6
		A0A3S6F1R8	A0A3S6F1R8	12	12	12	tr|A0A3S6F1R8|A0A3S6F1R8_YERET Ribonuclease G OS=Yersinia entomophaga OX=935293 GN=PL78_10710 PE=4 SV=1	1	12	12	12	11	7	10	7	8	9	11	7	10	7	8	9	11	7	10	7	8	9	29.2	29.2	29.2	55.255	489	489	0	82.71	By MS/MS	By MS/MS	By MS/MS	By matching	By MS/MS	By MS/MS	29.2	19.8	24.1	19.4	20	24.9
		A0A3S6F1S0	A0A3S6F1S0	18	18	18	tr|A0A3S6F1S0|A0A3S6F1S0_YERET Peptidase OS=Yersinia entomophaga OX=935293 GN=PL78_11960 PE=3 SV=1	1	18	18	18	15	17	14	14	14	15	15	17	14	14	14	15	15	17	14	14	14	15	42.5	42.5	42.5	56.856	515	515	0	204.45	By MS/MS	By MS/MS	By MS/MS	By MS/MS	By MS/MS	By MS/MS	34.6	41.7	30.9	34.4	34.6	35.3
		A0A3S6F1S1	A0A3S6F1S1	5	5	5	tr|A0A3S6F1S1|A0A3S6F1S1_YERET Phosphate transporter OS=Yersinia entomophaga OX=935293 GN=PL78_11870 PE=3 SV=1	1	5	5	5	5	3	4	2	5	3	5	3	4	2	5	3	5	3	4	2	5	3	11.8	11.8	11.8	53.525	498	498	0	26.044	By MS/MS	By matching	By MS/MS	By matching	By MS/MS	By matching	11.8	5.2	6.6	3.6	11.8	4.6
		A0A3S6F1S3	A0A3S6F1S3	12	12	12	tr|A0A3S6F1S3|A0A3S6F1S3_YERET tRNA modification GTPase MnmE OS=Yersinia entomophaga OX=935293 GN=trmE PE=3 SV=1	1	12	12	12	11	9	10	5	10	8	11	9	10	5	10	8	11	9	10	5	10	8	31.3	31.3	31.3	48.853	454	454	0	58.101	By MS/MS	By MS/MS	By MS/MS	By MS/MS	By MS/MS	By MS/MS	28.6	24.7	26.4	14.1	26.4	19.4
		A0A3S6F1S8	A0A3S6F1S8	5	5	5	tr|A0A3S6F1S8|A0A3S6F1S8_YERET Biotin carboxyl carrier protein of acetyl-CoA carboxylase OS=Yersinia entomophaga OX=935293 GN=PL78_10760 PE=4 SV=1	1	5	5	5	5	3	3	5	5	1	5	3	3	5	5	1	5	3	3	5	5	1	39.6	39.6	39.6	16.396	154	154	0	68.212	By MS/MS	By MS/MS	By MS/MS	By MS/MS	By MS/MS	By MS/MS	39.6	26	26	39.6	39.6	5.8
		A0A3S6F1T1	A0A3S6F1T1	4	4	4	tr|A0A3S6F1T1|A0A3S6F1T1_YERET Biopolymer transport protein ExbB OS=Yersinia entomophaga OX=935293 GN=PL78_09785 PE=3 SV=1	1	4	4	4	4	3	4	0	4	2	4	3	4	0	4	2	4	3	4	0	4	2	18.1	18.1	18.1	25.402	238	238	0	36.533	By MS/MS	By matching	By MS/MS		By MS/MS	By MS/MS	18.1	18.1	18.1	0	18.1	13
		A0A3S6F1T3	A0A3S6F1T3	23	23	23	tr|A0A3S6F1T3|A0A3S6F1T3_YERET Amino acid ABC transporter substrate-binding protein OS=Yersinia entomophaga OX=935293 GN=PL78_12510 PE=3 SV=1	1	23	23	23	23	6	22	10	22	23	23	6	22	10	22	23	23	6	22	10	22	23	78.8	78.8	78.8	30.321	278	278	0	183.45	By MS/MS	By matching	By MS/MS	By MS/MS	By MS/MS	By MS/MS	78.8	27.3	73.4	42.8	73.4	78.8
		A0A3S6F1T5	A0A3S6F1T5	8	8	8	tr|A0A3S6F1T5|A0A3S6F1T5_YERET Glycine--tRNA ligase alpha subunit OS=Yersinia entomophaga OX=935293 GN=glyQ PE=3 SV=1	1	8	8	8	7	8	7	8	8	7	7	8	7	8	8	7	7	8	7	8	8	7	36.2	36.2	36.2	34.798	304	304	0	93.936	By MS/MS	By MS/MS	By MS/MS	By MS/MS	By MS/MS	By MS/MS	33.2	36.2	33.2	36.2	36.2	33.6
		A0A3S6F1T6	A0A3S6F1T6	7	7	7	tr|A0A3S6F1T6|A0A3S6F1T6_YERET tRNA dimethylallyltransferase OS=Yersinia entomophaga OX=935293 GN=miaA PE=3 SV=1	1	7	7	7	5	7	4	5	4	4	5	7	4	5	4	4	5	7	4	5	4	4	31.2	31.2	31.2	33.313	298	298	0	14.095	By MS/MS	By MS/MS	By MS/MS	By matching	By MS/MS	By MS/MS	23.8	31.2	18.8	23.5	19.5	20.5
		A0A3S6F1T7	A0A3S6F1T7	20	20	20	tr|A0A3S6F1T7|A0A3S6F1T7_YERET Bifunctional protein GlmU OS=Yersinia entomophaga OX=935293 GN=glmU PE=3 SV=1	1	20	20	20	20	20	19	16	19	15	20	20	19	16	19	15	20	20	19	16	19	15	53.9	53.9	53.9	48.928	456	456	0	142.13	By MS/MS	By MS/MS	By MS/MS	By MS/MS	By MS/MS	By MS/MS	53.9	53.9	53.9	43.2	50.9	44.5
		A0A3S6F1T8	A0A3S6F1T8	4	4	4	tr|A0A3S6F1T8|A0A3S6F1T8_YERET Phosphoethanolamine transferase OS=Yersinia entomophaga OX=935293 GN=PL78_12065 PE=4 SV=1	1	4	4	4	2	2	3	2	1	2	2	2	3	2	1	2	2	2	3	2	1	2	8	8	8	63.687	563	563	0	3.6485	By MS/MS	By MS/MS	By MS/MS	By MS/MS	By MS/MS	By MS/MS	2.8	4.6	6.4	3	1.2	2.8
		A0A3S6F1U0	A0A3S6F1U0	3	3	3	tr|A0A3S6F1U0|A0A3S6F1U0_YERET Mechanosensitive channel protein OS=Yersinia entomophaga OX=935293 GN=PL78_12715 PE=3 SV=1	1	3	3	3	2	1	2	0	2	0	2	1	2	0	2	0	2	1	2	0	2	0	3.4	3.4	3.4	124.79	1110	1110	0	14.614	By MS/MS	By MS/MS	By MS/MS		By matching		2.3	1.2	2.3	0	2.3	0
		A0A3S6F1U1	A0A3S6F1U1	4	4	4	tr|A0A3S6F1U1|A0A3S6F1U1_YERET Biofilm formation regulator HmsP OS=Yersinia entomophaga OX=935293 GN=PL78_11970 PE=4 SV=1	1	4	4	4	4	1	1	1	2	1	4	1	1	1	2	1	4	1	1	1	2	1	11	11	11	74.533	655	655	0.0088203	1.7604	By MS/MS	By matching	By MS/MS	By MS/MS	By matching	By MS/MS	11	2.3	2.3	2.3	6.3	2.3
		A0A3S6F1U2	A0A3S6F1U2	25	25	25	tr|A0A3S6F1U2|A0A3S6F1U2_YERET DNA topoisomerase 4 subunit A OS=Yersinia entomophaga OX=935293 GN=parC PE=3 SV=1	1	25	25	25	23	21	21	13	21	20	23	21	21	13	21	20	23	21	21	13	21	20	34.5	34.5	34.5	84.269	757	757	0	112.86	By MS/MS	By MS/MS	By MS/MS	By MS/MS	By MS/MS	By MS/MS	33.4	33.4	28.8	21.3	30.8	31.8
		A0A3S6F1U3	A0A3S6F1U3	31	31	31	tr|A0A3S6F1U3|A0A3S6F1U3_YERET ATP synthase subunit beta OS=Yersinia entomophaga OX=935293 GN=atpD PE=3 SV=1	1	31	31	31	31	24	28	21	29	26	31	24	28	21	29	26	31	24	28	21	29	26	92.2	92.2	92.2	50.027	460	460	0	323.31	By MS/MS	By MS/MS	By MS/MS	By MS/MS	By MS/MS	By MS/MS	92.2	77.8	90.7	67	88.9	83.5
		A0A3S6F1U4	A0A3S6F1U4	3	3	3	tr|A0A3S6F1U4|A0A3S6F1U4_YERET HTH-type transcriptional repressor NsrR OS=Yersinia entomophaga OX=935293 GN=nsrR PE=3 SV=1	1	3	3	3	1	1	2	1	2	3	1	1	2	1	2	3	1	1	2	1	2	3	20.6	20.6	20.6	15.622	141	141	0.0011758	2.8538	By MS/MS	By MS/MS	By MS/MS	By MS/MS	By MS/MS	By MS/MS	6.4	6.4	12.1	6.4	12.1	20.6
		A0A3S6F1U6	A0A3S6F1U6	5	5	5	tr|A0A3S6F1U6|A0A3S6F1U6_YERET Valine--pyruvate aminotransferase OS=Yersinia entomophaga OX=935293 GN=avtA PE=4 SV=1	1	5	5	5	5	5	3	2	5	3	5	5	3	2	5	3	5	5	3	2	5	3	17	17	17	46.703	417	417	0	32.011	By MS/MS	By MS/MS	By MS/MS	By matching	By MS/MS	By MS/MS	17	17	6	3.8	17	8.6
		A0A3S6F1U7	A0A3S6F1U7	5	5	5	tr|A0A3S6F1U7|A0A3S6F1U7_YERET Tellurium resistance protein TerC OS=Yersinia entomophaga OX=935293 GN=PL78_10860 PE=3 SV=1	1	5	5	5	5	2	5	1	2	0	5	2	5	1	2	0	5	2	5	1	2	0	15.6	15.6	15.6	38.66	347	347	0	17.577	By MS/MS	By MS/MS	By MS/MS	By matching	By MS/MS		15.6	7.2	15.6	5.2	7.8	0
		A0A3S6F1U8	A0A3S6F1U8	9	9	9	tr|A0A3S6F1U8|A0A3S6F1U8_YERET Ribosomal RNA small subunit methyltransferase G OS=Yersinia entomophaga OX=935293 GN=gidB PE=3 SV=1	1	9	9	9	6	8	2	6	3	8	6	8	2	6	3	8	6	8	2	6	3	8	73.3	73.3	73.3	23.184	206	206	0	82.717	By MS/MS	By MS/MS	By MS/MS	By MS/MS	By matching	By MS/MS	45.6	57.3	13.1	45.6	23.8	62.6
		A0A3S6F1V0	A0A3S6F1V0	2	2	2	tr|A0A3S6F1V0|A0A3S6F1V0_YERET UPF0441 protein PL78_09885 OS=Yersinia entomophaga OX=935293 GN=PL78_09885 PE=3 SV=1	1	2	2	2	2	2	2	0	2	1	2	2	2	0	2	1	2	2	2	0	2	1	14	14	14	23.858	229	229	0	52.247	By MS/MS	By MS/MS	By MS/MS		By MS/MS	By matching	14	14	14	0	14	6.6
		A0A3S6F1V2	A0A3S6F1V2	9	9	9	tr|A0A3S6F1V2|A0A3S6F1V2_YERET RNA-binding protein Hfq OS=Yersinia entomophaga OX=935293 GN=hfq PE=3 SV=1	1	9	9	9	7	6	6	7	8	9	7	6	6	7	8	9	7	6	6	7	8	9	64.4	64.4	64.4	11.144	101	101	0	67.486	By MS/MS	By MS/MS	By MS/MS	By MS/MS	By MS/MS	By MS/MS	54.5	54.5	38.6	63.4	54.5	64.4
		A0A3S6F1V4	A0A3S6F1V4	2	2	2	tr|A0A3S6F1V4|A0A3S6F1V4_YERET FMN-binding protein MioC OS=Yersinia entomophaga OX=935293 GN=PL78_12610 PE=4 SV=1	1	2	2	2	1	1	1	1	1	2	1	1	1	1	1	2	1	1	1	1	1	2	19.2	19.2	19.2	15.963	146	146	0	25.235	By matching	By matching	By MS/MS	By matching	By MS/MS	By MS/MS	13	13	13	13	13	19.2
		A0A3S6F1V6	A0A3S6F1V6	42	42	42	tr|A0A3S6F1V6|A0A3S6F1V6_YERET DNA gyrase subunit B OS=Yersinia entomophaga OX=935293 GN=gyrB PE=3 SV=1	1	42	42	42	40	38	34	27	38	34	40	38	34	27	38	34	40	38	34	27	38	34	55.5	55.5	55.5	90.424	804	804	0	309.27	By MS/MS	By MS/MS	By MS/MS	By MS/MS	By MS/MS	By MS/MS	51.9	52	44.8	35.1	51.4	44
		A0A3S6F1V7	A0A3S6F1V7	30	30	30	tr|A0A3S6F1V7|A0A3S6F1V7_YERET Helicase OS=Yersinia entomophaga OX=935293 GN=PL78_12165 PE=4 SV=1	1	30	30	30	28	25	25	21	27	19	28	25	25	21	27	19	28	25	25	21	27	19	50.6	50.6	50.6	70.558	619	619	0	91.094	By MS/MS	By MS/MS	By MS/MS	By MS/MS	By MS/MS	By MS/MS	47.2	43.9	40.2	42	46	39.7
		A0A3S6F1V8	A0A3S6F1V8	6	6	6	tr|A0A3S6F1V8|A0A3S6F1V8_YERET Tellurium resistance protein TerW OS=Yersinia entomophaga OX=935293 GN=PL78_10910 PE=4 SV=1	1	6	6	6	6	4	4	3	4	2	6	4	4	3	4	2	6	4	4	3	4	2	50.3	50.3	50.3	17.498	157	157	0	25.694	By MS/MS	By MS/MS	By MS/MS	By MS/MS	By MS/MS	By MS/MS	50.3	35.7	30.6	24.2	34.4	15.9
		A0A3S6F1V9	A0A3S6F1V9	4	4	4	tr|A0A3S6F1V9|A0A3S6F1V9_YERET SH3b domain-containing protein OS=Yersinia entomophaga OX=935293 GN=PL78_09935 PE=4 SV=1	1	4	4	4	4	0	4	1	4	1	4	0	4	1	4	1	4	0	4	1	4	1	22.3	22.3	22.3	23.019	206	206	0	12.563	By MS/MS		By MS/MS	By matching	By MS/MS	By matching	22.3	0	22.3	3.9	22.3	9.2
		A0A3S6F1W1	A0A3S6F1W1	2	2	2	tr|A0A3S6F1W1|A0A3S6F1W1_YERET MarR family transcriptional regulator OS=Yersinia entomophaga OX=935293 GN=PL78_12075 PE=4 SV=1	1	2	2	2	2	2	1	1	2	2	2	2	1	1	2	2	2	2	1	1	2	2	9.4	9.4	9.4	17.145	149	149	0	8.5651	By MS/MS	By MS/MS	By MS/MS	By MS/MS	By MS/MS	By MS/MS	9.4	9.4	8.7	8.7	9.4	9.4
		A0A3S6F1W3	A0A3S6F1W3	6	6	6	tr|A0A3S6F1W3|A0A3S6F1W3_YERET 3(2),5-bisphosphate nucleotidase CysQ OS=Yersinia entomophaga OX=935293 GN=cysQ PE=3 SV=1	1	6	6	6	5	3	3	3	5	5	5	3	3	3	5	5	5	3	3	3	5	5	39.8	39.8	39.8	27.041	246	246	0	19.363	By MS/MS	By MS/MS	By MS/MS	By matching	By MS/MS	By MS/MS	25.2	14.2	12.2	12.2	25.2	39.8
		A0A3S6F1W4	A0A3S6F1W4	6	6	6	tr|A0A3S6F1W4|A0A3S6F1W4_YERET Membrane protein OS=Yersinia entomophaga OX=935293 GN=PL78_12925 PE=3 SV=1	1	6	6	6	6	0	4	1	3	2	6	0	4	1	3	2	6	0	4	1	3	2	16.9	16.9	16.9	49.199	443	443	0	29.028	By MS/MS		By MS/MS	By matching	By MS/MS	By matching	16.9	0	11.5	3.6	9.7	4.5
		A0A3S6F1W6	A0A3S6F1W6	26	26	26	tr|A0A3S6F1W6|A0A3S6F1W6_YERET Formate dehydrogenase OS=Yersinia entomophaga OX=935293 GN=PL78_12220 PE=3 SV=1	1	26	26	26	23	4	22	8	23	18	23	4	22	8	23	18	23	4	22	8	23	18	46.7	46.7	46.7	89.76	803	803	0	288.77	By MS/MS	By MS/MS	By MS/MS	By matching	By MS/MS	By MS/MS	43.2	5.7	37.6	13.2	41.3	32.3
		A0A3S6F1W9	A0A3S6F1W9	21	21	21	tr|A0A3S6F1W9|A0A3S6F1W9_YERET Fructose-1,6-bisphosphatase class 1 OS=Yersinia entomophaga OX=935293 GN=fbp PE=3 SV=1	1	21	21	21	18	19	20	15	21	16	18	19	20	15	21	16	18	19	20	15	21	16	65.5	65.5	65.5	36.633	333	333	0	209.42	By MS/MS	By MS/MS	By MS/MS	By MS/MS	By MS/MS	By MS/MS	63.1	63.1	64.9	58	65.5	59.8
		A0A3S6F1X0	A0A3S6F1X0	5	5	5	tr|A0A3S6F1X0|A0A3S6F1X0_YERET 30S ribosomal protein S18 OS=Yersinia entomophaga OX=935293 GN=rpsR PE=3 SV=1	1	5	5	5	5	5	5	5	5	4	5	5	5	5	5	4	5	5	5	5	5	4	50.7	50.7	50.7	8.9863	75	75	0	134.29	By MS/MS	By MS/MS	By MS/MS	By MS/MS	By MS/MS	By MS/MS	50.7	50.7	50.7	50.7	50.7	40
		A0A3S6F1X1	A0A3S6F1X1	4	4	4	tr|A0A3S6F1X1|A0A3S6F1X1_YERET Zinc uptake transcriptional repressor OS=Yersinia entomophaga OX=935293 GN=PL78_10960 PE=3 SV=1	1	4	4	4	3	3	2	2	3	4	3	3	2	2	3	4	3	3	2	2	3	4	29.6	29.6	29.6	18.799	169	169	0	17.838	By MS/MS	By MS/MS	By matching	By matching	By MS/MS	By MS/MS	23.7	23.7	16	16	23.7	29.6
		A0A3S6F1X3	A0A3S6F1X3	4	4	4	tr|A0A3S6F1X3|A0A3S6F1X3_YERET Phosphatidylserine decarboxylase proenzyme OS=Yersinia entomophaga OX=935293 GN=psd PE=3 SV=1	1	4	4	4	4	1	4	1	4	0	4	1	4	1	4	0	4	1	4	1	4	0	15.4	15.4	15.4	32.198	293	293	0	23.993	By MS/MS	By matching	By MS/MS	By matching	By MS/MS		15.4	2.4	15.4	2.4	15.4	0
		A0A3S6F1X5	A0A3S6F1X5	3	3	3	tr|A0A3S6F1X5|A0A3S6F1X5_YERET Phosphate-specific transport system accessory protein PhoU OS=Yersinia entomophaga OX=935293 GN=PL78_12515 PE=3 SV=1	1	3	3	3	1	0	2	0	2	1	1	0	2	0	2	1	1	0	2	0	2	1	14.6	14.6	14.6	27.374	239	239	0.0011786	2.8841	By MS/MS		By MS/MS		By MS/MS	By MS/MS	5.4	0	9.2	0	10.9	5.4
		A0A3S6F1X6	A0A3S6F1X6	10	10	10	tr|A0A3S6F1X6|A0A3S6F1X6_YERET Oligoribonuclease OS=Yersinia entomophaga OX=935293 GN=orn PE=3 SV=1	1	10	10	10	7	7	6	7	7	8	7	7	6	7	7	8	7	7	6	7	7	8	54.1	54.1	54.1	20.841	181	181	0	21.444	By MS/MS	By MS/MS	By MS/MS	By MS/MS	By MS/MS	By MS/MS	34.8	40.9	35.9	47	34.3	48.6
		A0A3S6F1X7	A0A3S6F1X7	4	4	4	tr|A0A3S6F1X7|A0A3S6F1X7_YERET Peptide methionine sulfoxide reductase MsrA OS=Yersinia entomophaga OX=935293 GN=msrA PE=3 SV=1	1	4	4	4	3	3	3	1	3	2	3	3	3	1	3	2	3	3	3	1	3	2	31	31	31	23.451	213	213	0	16.645	By MS/MS	By matching	By MS/MS	By MS/MS	By MS/MS	By matching	24.9	26.3	19.2	6.1	24.9	14.6
		A0A3S6F1Y2	A0A3S6F1Y2	8	8	8	tr|A0A3S6F1Y2|A0A3S6F1Y2_YERET 50S ribosomal protein L21 OS=Yersinia entomophaga OX=935293 GN=rplU PE=3 SV=1	1	8	8	8	5	3	5	2	3	8	5	3	5	2	3	8	5	3	5	2	3	8	80.6	80.6	80.6	11.558	103	103	0	45.909	By MS/MS	By MS/MS	By MS/MS	By MS/MS	By MS/MS	By MS/MS	42.7	33	42.7	16.5	27.2	80.6
		A0A3S6F1Y3	A0A3S6F1Y3	15	15	15	tr|A0A3S6F1Y3|A0A3S6F1Y3_YERET GTPase HflX OS=Yersinia entomophaga OX=935293 GN=hflX PE=3 SV=1	1	15	15	15	15	12	11	11	13	9	15	12	11	11	13	9	15	12	11	11	13	9	45.5	45.5	45.5	47.863	426	426	0	38.639	By MS/MS	By MS/MS	By MS/MS	By MS/MS	By MS/MS	By MS/MS	45.5	35	29.1	27.2	36.9	27.5
		A0A3S6F1Y5	A0A3S6F1Y5	21	21	21	tr|A0A3S6F1Y5|A0A3S6F1Y5_YERET Protein HflC OS=Yersinia entomophaga OX=935293 GN=PL78_12795 PE=3 SV=1	1	21	21	21	20	8	21	4	20	10	20	8	21	4	20	10	20	8	21	4	20	10	61.7	61.7	61.7	37.552	334	334	0	278.46	By MS/MS	By MS/MS	By MS/MS	By MS/MS	By MS/MS	By MS/MS	57.5	38.3	61.7	12.9	59	36.2
		A0A3S6F1Y6	A0A3S6F1Y6	12	12	12	tr|A0A3S6F1Y6|A0A3S6F1Y6_YERET GTPase Obg OS=Yersinia entomophaga OX=935293 GN=obgE PE=3 SV=1	1	12	12	12	10	11	9	8	6	6	10	11	9	8	6	6	10	11	9	8	6	6	45.6	45.6	45.6	43.284	390	390	0	94.09	By MS/MS	By MS/MS	By MS/MS	By MS/MS	By MS/MS	By MS/MS	40.3	44.1	32.8	27.9	24.6	23.1
		A0A3S6F1Y8;CON__Q0V8M9	A0A3S6F1Y8	44;1	44;1	43;0	tr|A0A3S6F1Y8|A0A3S6F1Y8_YERET Hemolysin OS=Yersinia entomophaga OX=935293 GN=PL78_11060 PE=4 SV=1	2	44	44	43	32	39	33	42	21	14	32	39	33	42	21	14	31	38	32	41	20	13	35.2	35.2	34.7	171.6	1645	1645;891	0	270.18	By MS/MS	By MS/MS	By MS/MS	By MS/MS	By MS/MS	By MS/MS	25.8	31.8	27.1	33.3	16.5	10.9
		A0A3S6F1Y9	A0A3S6F1Y9	5	5	5	tr|A0A3S6F1Y9|A0A3S6F1Y9_YERET Arginine repressor OS=Yersinia entomophaga OX=935293 GN=argR PE=3 SV=1	1	5	5	5	5	5	3	3	4	4	5	5	3	3	4	4	5	5	3	3	4	4	30.8	30.8	30.8	16.977	156	156	0	56.211	By MS/MS	By MS/MS	By MS/MS	By MS/MS	By MS/MS	By MS/MS	30.8	30.8	21.8	21.8	21.8	26.3
		A0A3S6F1Z0	A0A3S6F1Z0	25	25	25	tr|A0A3S6F1Z0|A0A3S6F1Z0_YERET ATP synthase gamma chain OS=Yersinia entomophaga OX=935293 GN=atpG PE=3 SV=1	1	25	25	25	23	15	21	12	23	18	23	15	21	12	23	18	23	15	21	12	23	18	77	77	77	31.535	287	287	0	275.78	By MS/MS	By MS/MS	By MS/MS	By MS/MS	By MS/MS	By MS/MS	69.7	50.9	63.1	44.9	69.7	58.5
		A0A3S6F1Z3	A0A3S6F1Z3	34	34	34	tr|A0A3S6F1Z3|A0A3S6F1Z3_YERET ATP-dependent zinc metalloprotease FtsH OS=Yersinia entomophaga OX=935293 GN=hflB PE=3 SV=1	1	34	34	34	33	19	28	13	33	17	33	19	28	13	33	17	33	19	28	13	33	17	55.3	55.3	55.3	70.836	644	644	0	321.65	By MS/MS	By MS/MS	By MS/MS	By MS/MS	By MS/MS	By MS/MS	55.3	38.5	48.4	23.9	55.3	38
		A0A3S6F1Z6	A0A3S6F1Z6	4	4	4	tr|A0A3S6F1Z6|A0A3S6F1Z6_YERET Protein-export membrane protein SecG OS=Yersinia entomophaga OX=935293 GN=secG PE=3 SV=1	1	4	4	4	4	1	4	1	4	1	4	1	4	1	4	1	4	1	4	1	4	1	28.8	28.8	28.8	11.536	111	111	0	43.657	By MS/MS	By matching	By MS/MS	By matching	By MS/MS	By matching	28.8	17.1	28.8	10.8	28.8	10.8
		A0A3S6F1Z7	A0A3S6F1Z7	2	2	2	tr|A0A3S6F1Z7|A0A3S6F1Z7_YERET Histidine kinase OS=Yersinia entomophaga OX=935293 GN=PL78_13030 PE=4 SV=1	1	2	2	2	2	0	2	0	2	0	2	0	2	0	2	0	2	0	2	0	2	0	4.8	4.8	4.8	39.897	351	351	0.0017432	2.6134	By MS/MS		By matching		By MS/MS		4.8	0	4.8	0	4.8	0
		A0A3S6F201	A0A3S6F201	52	52	52	tr|A0A3S6F201|A0A3S6F201_YERET Peptidase S8 OS=Yersinia entomophaga OX=935293 GN=PL78_10140 PE=4 SV=1	1	52	52	52	51	46	44	39	47	46	51	46	44	39	47	46	51	46	44	39	47	46	89.8	89.8	89.8	80.994	729	729	0	323.31	By MS/MS	By MS/MS	By MS/MS	By MS/MS	By MS/MS	By MS/MS	89.8	87	83.7	72.7	82.7	80.2
		A0A3S6F202	A0A3S6F202	19	19	19	tr|A0A3S6F202|A0A3S6F202_YERET 50S ribosomal protein L9 OS=Yersinia entomophaga OX=935293 GN=rplI PE=3 SV=1	1	19	19	19	18	18	18	16	18	18	18	18	18	16	18	18	18	18	18	16	18	18	86.7	86.7	86.7	15.867	150	150	0	199.52	By MS/MS	By MS/MS	By MS/MS	By MS/MS	By MS/MS	By MS/MS	86.7	86.7	86.7	86.7	86.7	86.7
		A0A3S6F203	A0A3S6F203	46	46	46	tr|A0A3S6F203|A0A3S6F203_YERET Polyribonucleotide nucleotidyltransferase OS=Yersinia entomophaga OX=935293 GN=pnp PE=3 SV=1	1	46	46	46	44	44	42	38	42	40	44	44	42	38	42	40	44	44	42	38	42	40	68.8	68.8	68.8	76.353	706	706	0	323.31	By MS/MS	By MS/MS	By MS/MS	By MS/MS	By MS/MS	By MS/MS	65.6	65.6	61	63.2	61	66.4
		A0A3S6F205	A0A3S6F205	8	8	8	tr|A0A3S6F205|A0A3S6F205_YERET Bac_luciferase domain-containing protein OS=Yersinia entomophaga OX=935293 GN=PL78_13135 PE=4 SV=1	1	8	8	8	5	4	6	3	6	8	5	4	6	3	6	8	5	4	6	3	6	8	31.2	31.2	31.2	37.781	343	343	0	25.671	By MS/MS	By MS/MS	By MS/MS	By MS/MS	By MS/MS	By MS/MS	14.9	12.2	18.4	9.6	18.4	31.2
		A0A3S6F206	A0A3S6F206	2	2	2	tr|A0A3S6F206|A0A3S6F206_YERET DNA replication and repair protein RecF OS=Yersinia entomophaga OX=935293 GN=recF PE=3 SV=1	1	2	2	2	2	1	1	1	2	1	2	1	1	1	2	1	2	1	1	1	2	1	6.4	6.4	6.4	40.53	361	361	0	4.1575	By MS/MS	By matching	By matching	By matching	By MS/MS	By matching	6.4	3.9	2.5	2.5	6.4	3.9
		A0A3S6F207	A0A3S6F207	4	4	4	tr|A0A3S6F207|A0A3S6F207_YERET Ribosome maturation factor RimP OS=Yersinia entomophaga OX=935293 GN=rimP PE=3 SV=1	1	4	4	4	4	3	3	3	3	2	4	3	3	3	3	2	4	3	3	3	3	2	32.7	32.7	32.7	16.671	150	150	0	30.794	By MS/MS	By MS/MS	By MS/MS	By MS/MS	By MS/MS	By MS/MS	32.7	17.3	17.3	27.3	17.3	12
		A0A3S6F208	A0A3S6F208	11	11	11	tr|A0A3S6F208|A0A3S6F208_YERET D-ribose transporter subunit RbsB OS=Yersinia entomophaga OX=935293 GN=PL78_12665 PE=4 SV=1	1	11	11	11	11	8	10	8	11	7	11	8	10	8	11	7	11	8	10	8	11	7	49.7	49.7	49.7	31.18	296	296	0	63.961	By MS/MS	By MS/MS	By MS/MS	By MS/MS	By MS/MS	By MS/MS	49.7	33.8	44.3	36.1	49.7	32.8
		A0A3S6F211	A0A3S6F211	12	12	12	tr|A0A3S6F211|A0A3S6F211_YERET Peptidyl-prolyl cis-trans isomerase OS=Yersinia entomophaga OX=935293 GN=PL78_12895 PE=3 SV=1	1	12	12	12	10	11	10	9	11	9	10	11	10	9	11	9	10	11	10	9	11	9	71.4	71.4	71.4	22.367	206	206	0	257.46	By MS/MS	By MS/MS	By MS/MS	By MS/MS	By MS/MS	By MS/MS	60.7	60.7	60.7	54.4	60.7	67.5
		A0A3S6F213	A0A3S6F213	12	12	12	tr|A0A3S6F213|A0A3S6F213_YERET Autotransporter assembly factor TamA OS=Yersinia entomophaga OX=935293 GN=PL78_12935 PE=3 SV=1	1	12	12	12	10	1	9	1	8	2	10	1	9	1	8	2	10	1	9	1	8	2	31.7	31.7	31.7	64.165	578	578	0	45.309	By MS/MS	By matching	By MS/MS	By matching	By MS/MS	By MS/MS	25.8	2.6	23	2.6	19.6	4.2
		A0A3S6F215	A0A3S6F215	7	7	7	tr|A0A3S6F215|A0A3S6F215_YERET Small heat shock protein IbpA OS=Yersinia entomophaga OX=935293 GN=ibpA PE=3 SV=1	1	7	7	7	7	7	6	3	7	3	7	7	6	3	7	3	7	7	6	3	7	3	65	65	65	15.693	137	137	0	27.924	By MS/MS	By MS/MS	By MS/MS	By matching	By MS/MS	By MS/MS	65	65	54	20.4	65	20.4
		A0A3S6F220	A0A3S6F220	18	18	18	tr|A0A3S6F220|A0A3S6F220_YERET 30S ribosomal protein S5 OS=Yersinia entomophaga OX=935293 GN=rpsE PE=3 SV=1	1	18	18	18	16	16	16	15	16	16	16	16	16	15	16	16	16	16	16	15	16	16	86.8	86.8	86.8	17.493	167	167	0	323.31	By MS/MS	By MS/MS	By MS/MS	By MS/MS	By MS/MS	By MS/MS	79	79	79	74.9	79	86.8
		A0A3S6F221	A0A3S6F221	3	3	3	tr|A0A3S6F221|A0A3S6F221_YERET Gamma-glutamylcyclotransferase OS=Yersinia entomophaga OX=935293 GN=PL78_12945 PE=4 SV=1	1	3	3	3	1	2	2	1	2	3	1	2	2	1	2	3	1	2	2	1	2	3	28	28	28	13.848	118	118	0	14.786	By MS/MS	By MS/MS	By matching	By matching	By matching	By MS/MS	6.8	21.2	21.2	6.8	21.2	28
		A0A3S6F223	A0A3S6F223	20	20	20	tr|A0A3S6F223|A0A3S6F223_YERET Malate dehydrogenase OS=Yersinia entomophaga OX=935293 GN=mdh PE=3 SV=1	1	20	20	20	17	17	17	15	19	19	17	17	17	15	19	19	17	17	17	15	19	19	89.7	89.7	89.7	32.525	312	312	0	323.31	By MS/MS	By MS/MS	By MS/MS	By MS/MS	By MS/MS	By MS/MS	72.4	70.2	76	62.8	89.7	89.7
		A0A3S6F225	A0A3S6F225	17	17	17	tr|A0A3S6F225|A0A3S6F225_YERET Chromosomal replication initiator protein DnaA OS=Yersinia entomophaga OX=935293 GN=dnaA PE=3 SV=1	1	17	17	17	14	8	12	10	15	13	14	8	12	10	15	13	14	8	12	10	15	13	48.6	48.6	48.6	52.284	463	463	0	91.397	By MS/MS	By MS/MS	By MS/MS	By MS/MS	By MS/MS	By MS/MS	42.8	26.8	35.4	28.3	44.5	28.9
		A0A3S6F226	A0A3S6F226	3	3	3	tr|A0A3S6F226|A0A3S6F226_YERET Semialdhyde_dh domain-containing protein OS=Yersinia entomophaga OX=935293 GN=PL78_13190 PE=4 SV=1	1	3	3	3	3	0	2	0	3	1	3	0	2	0	3	1	3	0	2	0	3	1	17.4	17.4	17.4	23.721	219	219	0	9.2728	By matching		By MS/MS		By MS/MS	By MS/MS	17.4	0	10	0	17.4	5
		A0A3S6F227	A0A3S6F227	5	5	5	tr|A0A3S6F227|A0A3S6F227_YERET Phosphate ABC transporter ATP-binding protein OS=Yersinia entomophaga OX=935293 GN=PL78_12520 PE=4 SV=1	1	5	5	5	4	2	4	2	5	3	4	2	4	2	5	3	4	2	4	2	5	3	27.5	27.5	27.5	29.043	258	258	0	29.286	By MS/MS	By MS/MS	By MS/MS	By matching	By MS/MS	By MS/MS	27.5	5.8	17.8	5.8	27.5	15.5
		A0A3S6F229	A0A3S6F229	4	4	4	tr|A0A3S6F229|A0A3S6F229_YERET Transcriptional regulator OS=Yersinia entomophaga OX=935293 GN=PL78_10290 PE=4 SV=1	1	4	4	4	4	2	4	2	2	3	4	2	4	2	2	3	4	2	4	2	2	3	22.7	22.7	22.7	30.813	264	264	0	13.477	By MS/MS	By matching	By MS/MS	By MS/MS	By MS/MS	By MS/MS	22.7	11.4	22.7	11.4	11.4	16.7
		A0A3S6F230	A0A3S6F230	7	7	7	tr|A0A3S6F230|A0A3S6F230_YERET 50S ribosomal protein L16 OS=Yersinia entomophaga OX=935293 GN=rplP PE=3 SV=1	1	7	7	7	6	7	6	5	6	7	6	7	6	5	6	7	6	7	6	5	6	7	53.7	53.7	53.7	15.306	136	136	0	155.79	By MS/MS	By MS/MS	By MS/MS	By MS/MS	By MS/MS	By MS/MS	52.2	53.7	52.2	50.7	52.2	53.7
		A0A3S6F231	A0A3S6F231	2	2	2	tr|A0A3S6F231|A0A3S6F231_YERET DNA-binding protein OS=Yersinia entomophaga OX=935293 GN=PL78_12995 PE=4 SV=1	1	2	2	2	1	1	1	0	1	2	1	1	1	0	1	2	1	1	1	0	1	2	21.7	21.7	21.7	13.113	115	115	0	4.2221	By MS/MS	By matching	By matching		By MS/MS	By MS/MS	15.7	6.1	6.1	0	15.7	21.7
		A0A3S6F236	A0A3S6F236	33	33	33	tr|A0A3S6F236|A0A3S6F236_YERET ATP synthase subunit alpha OS=Yersinia entomophaga OX=935293 GN=atpA PE=3 SV=1	1	33	33	33	31	26	31	27	32	26	31	26	31	27	32	26	31	26	31	27	32	26	67.3	67.3	67.3	55.151	513	513	0	323.31	By MS/MS	By MS/MS	By MS/MS	By MS/MS	By MS/MS	By MS/MS	67.3	61.2	67.3	59.5	67.3	60.6
		A0A3S6F239	A0A3S6F239	8	8	8	tr|A0A3S6F239|A0A3S6F239_YERET LysR family transcriptional regulator OS=Yersinia entomophaga OX=935293 GN=PL78_10340 PE=3 SV=1	1	8	8	8	6	8	5	5	5	7	6	8	5	5	5	7	6	8	5	5	5	7	34.2	34.2	34.2	33.415	298	298	0	16.246	By MS/MS	By MS/MS	By MS/MS	By MS/MS	By MS/MS	By MS/MS	27.2	34.2	19.1	21.1	18.1	30.2
		A0A3S6F240	A0A3S6F240	7	7	7	tr|A0A3S6F240|A0A3S6F240_YERET Bacterioferritin OS=Yersinia entomophaga OX=935293 GN=PL78_11345 PE=3 SV=1	1	7	7	7	2	0	3	1	7	5	2	0	3	1	7	5	2	0	3	1	7	5	48.1	48.1	48.1	18.392	158	158	0	46.52	By MS/MS		By MS/MS	By matching	By MS/MS	By MS/MS	20.3	0	23.4	9.5	48.1	43
		A0A3S6F241	A0A3S6F241	68	68	68	tr|A0A3S6F241|A0A3S6F241_YERET Valine--tRNA ligase OS=Yersinia entomophaga OX=935293 GN=valS PE=3 SV=1	1	68	68	68	62	63	53	50	55	61	62	63	53	50	55	61	62	63	53	50	55	61	69.4	69.4	69.4	109	958	958	0	323.31	By MS/MS	By MS/MS	By MS/MS	By MS/MS	By MS/MS	By MS/MS	64.2	68.2	57.2	58.8	59.6	64.7
		A0A3S6F242	A0A3S6F242	13	13	13	tr|A0A3S6F242|A0A3S6F242_YERET Transcription elongation factor GreA OS=Yersinia entomophaga OX=935293 GN=greA PE=3 SV=1	1	13	13	13	11	10	10	11	10	11	11	10	10	11	10	11	11	10	10	11	10	11	82.3	82.3	82.3	17.783	158	158	0	189.67	By MS/MS	By MS/MS	By MS/MS	By MS/MS	By MS/MS	By MS/MS	76.6	63.3	63.3	76.6	63.3	69
		A0A3S6F244	A0A3S6F244	20	20	20	tr|A0A3S6F244|A0A3S6F244_YERET Aspartate--ammonia ligase OS=Yersinia entomophaga OX=935293 GN=asnA PE=3 SV=1	1	20	20	20	19	18	15	14	18	17	19	18	15	14	18	17	19	18	15	14	18	17	60	60	60	36.966	330	330	0	323.31	By MS/MS	By MS/MS	By MS/MS	By MS/MS	By MS/MS	By MS/MS	60	58.2	45.8	45.8	58.2	52.1
		A0A3S6F245	A0A3S6F245	32	32	32	tr|A0A3S6F245|A0A3S6F245_YERET Transcription termination/antitermination protein NusA OS=Yersinia entomophaga OX=935293 GN=nusA PE=3 SV=1	1	32	32	32	29	31	26	27	29	29	29	31	26	27	29	29	29	31	26	27	29	29	59.6	59.6	59.6	54.799	495	495	0	323.31	By MS/MS	By MS/MS	By MS/MS	By MS/MS	By MS/MS	By MS/MS	52.5	52.5	59	58.4	52.1	57.8
		A0A3S6F250	A0A3S6F250	3	3	3	tr|A0A3S6F250|A0A3S6F250_YERET Endopeptidase OS=Yersinia entomophaga OX=935293 GN=PL78_13375 PE=4 SV=1	1	3	3	3	0	1	1	2	2	3	0	1	1	2	2	3	0	1	1	2	2	3	23.8	23.8	23.8	16.625	160	160	0	10.515		By matching	By matching	By matching	By MS/MS	By MS/MS	0	6.2	8.1	15.6	15.6	23.8
		A0A3S6F252	A0A3S6F252	8	8	8	tr|A0A3S6F252|A0A3S6F252_YERET Ribosome-binding factor A OS=Yersinia entomophaga OX=935293 GN=rbfA PE=3 SV=1	1	8	8	8	7	7	6	5	5	6	7	7	6	5	5	6	7	7	6	5	5	6	64	64	64	15.269	136	136	0	83.205	By MS/MS	By MS/MS	By MS/MS	By MS/MS	By MS/MS	By MS/MS	56.6	61	53.7	50	50	52.9
		A0A3S6F255	A0A3S6F255	3	3	3	tr|A0A3S6F255|A0A3S6F255_YERET Lipopolysaccharide ABC transporter permease OS=Yersinia entomophaga OX=935293 GN=PL78_13340 PE=3 SV=1	1	3	3	3	2	0	3	1	2	0	2	0	3	1	2	0	2	0	3	1	2	0	10.1	10.1	10.1	39.322	356	356	0	9.4121	By MS/MS		By MS/MS	By matching	By MS/MS		6.5	0	10.1	2.8	6.5	0
		A0A3S6F256	A0A3S6F256	2	2	2	tr|A0A3S6F256|A0A3S6F256_YERET Ribokinase OS=Yersinia entomophaga OX=935293 GN=rbsK PE=3 SV=1	1	2	2	2	2	1	2	1	2	0	2	1	2	1	2	0	2	1	2	1	2	0	8.1	8.1	8.1	32.709	308	308	0	14.62	By MS/MS	By matching	By MS/MS	By MS/MS	By MS/MS		8.1	4.5	8.1	4.5	8.1	0
		A0A3S6F257	A0A3S6F257	17	17	17	tr|A0A3S6F257|A0A3S6F257_YERET ATP synthase subunit b OS=Yersinia entomophaga OX=935293 GN=atpF PE=3 SV=1	1	17	17	17	15	4	15	4	16	9	15	4	15	4	16	9	15	4	15	4	16	9	66.7	66.7	66.7	17.288	156	156	0	143	By MS/MS	By MS/MS	By MS/MS	By matching	By MS/MS	By MS/MS	66.7	26.9	66.7	26.9	66.7	50
		A0A3S6F258	A0A3S6F258	11	11	11	tr|A0A3S6F258|A0A3S6F258_YERET Inorganic pyrophosphatase OS=Yersinia entomophaga OX=935293 GN=ppa PE=3 SV=1	1	11	11	11	11	11	11	10	11	11	11	11	11	10	11	11	11	11	11	10	11	11	49.4	49.4	49.4	19.626	176	176	0	78.788	By MS/MS	By MS/MS	By MS/MS	By MS/MS	By MS/MS	By MS/MS	49.4	49.4	49.4	47.7	49.4	49.4
		A0A3S6F259	A0A3S6F259	19	19	19	tr|A0A3S6F259|A0A3S6F259_YERET 50S ribosomal protein L13 OS=Yersinia entomophaga OX=935293 GN=rplM PE=3 SV=1	1	19	19	19	18	18	18	15	18	19	18	18	18	15	18	19	18	18	18	15	18	19	83.1	83.1	83.1	16.019	142	142	0	323.31	By MS/MS	By MS/MS	By MS/MS	By MS/MS	By MS/MS	By MS/MS	83.1	83.1	83.1	78.9	83.1	83.1
[truncated: 609 more rows]
[truncated: 34 more columns]

## Sheet: Figure 1a, plot
=-LOG(P-value)	Difference	Protein
2.88175	7.78931	YenC1
3.06623	7.72515	YenB
4.1735	6.86317	YenA2
3.67499	6.65777	Cbp
3.44041	5.99496	YenC2
3.79334	5.8136	YenA1
1.88231	5.71803	StcE
5.02402	5.61036	Chi2
[truncated: 1,025 more rows]

## Sheet: Figure 1a, inset
Majority protein IDs	Peptides s8-2	Peptides L2-2	Peptides Phase2	Total peptides non-secreted		Peptides s8-3	Peptides L2-3	Peptides Phase3	Total peptides secreted		Subcellular location		Statistics
[truncated: 1,801 more rows]

[truncated: 17 more sheets: Figure 2cd, Figure 2c, plot, Figure 2d, plot, Figure 2f, Figure 5a, Figure 5b, Extended Data 9ab, Figure 5b plot, Extended Data Figure 1a, Extended Data Figure 1b, Extended Data Figure 1c, Extended Data Figure 1d, Extended Data Figure 2bc, Extended Data Figure 3n, Extended Data Figure 6a, Extended Data Figure 9a plot, Extended Data Figure 9a, inset, Extended Data Figure 9b plot]
